# Supplementary material for: Potassium chlorido­tris­(hypersil­oxy)aluminate dimer
Source: Acta Crystallogr E Crystallogr Commun. 2019 May 3;75(Pt 6):714–6. doi: 10.1107/S2056989019005310 (PMC6658975; doi:10.1107/S2056989019005310)
Supplement: Supplementary file 1 [file e-75-00714-sup1.cif]

##############################################################################
#                                                                            #
# This CIF contains the data in a paper accepted for publication in          #
# Acta Crystallographica Section E. It conforms to the requirements of       #
# Notes for Authors for Acta Crystallographica Section E, and has been       #
# peer reviewed under the auspices of the IUCr Commission on Journals.       #
#                                                                            #
# Full details of the Crystallographic Information File format               #
# are given in the paper "The Crystallographic Information File (CIF):       #
# a New Standard Archive File for Crystallography" by S. R. Hall, F. H.      #
# Allen and I. D. Brown [Acta Cryst. (1991), A47, 655-685].                  #
#                                                                            #
# The current version of the core CIF dictionary is obtainable from          #
# ftp://ftp.iucr.org/pub/cif_core.dic.                                       #
#                                                                            #
# Software is freely available for graphical display of the structure(s)     #
# in this CIF. For information consult the CIF software page                 #
# http://www.iucr.org/resources/cif/software.                                #
#                                                                            #
# This file may be used for bona fide research purposes within the           #
# scientific community so long as proper attribution is given to the journal # 
# article from which it was obtained.                                        #
#                                                                            #
##############################################################################
data_I
_database_code_depnum_ccdc_archive 'CCDC 1910627'
_audit_creation_method     'SHELXL-2016/6'
_journal_date_recd_electronic     2018-12-11
_journal_date_accepted     2019-04-16
_journal_name_full     'Acta Crystallographica, Section E'
_journal_year     2019
_journal_volume     75
_journal_issue      6
_journal_page_first     714
_journal_page_last     716
_journal_paper_category     GM
_journal_paper_doi     10.1107/S2056989019005310
_journal_coeditor_code     NK2251
_publ_contact_author_name     'Andrew P Purdy'
_publ_contact_author_address
;
Chemistry Division, Code 6100
Naval Research Laboratory
4555 overlook Av, SW
Washington
DC 20375-5342
USA
;
_publ_contact_author_email     'andrew.purdy@nrl.navy.mil'
_publ_contact_author_fax     '2027670594'
_publ_contact_author_phone     '2024047444'
_publ_section_title
;
Potassium chloridotris(hypersiloxy)aluminate dimer
;
_publ_section_title_footnote     .
loop_
    _publ_author_name
    _publ_author_footnote
    _publ_author_address
    'Purdy, Andrew P.' .
;
Chemistry Division, Code 6100
Naval Research Laboratory
4555 overlook Av, SW
Washington
DC 20375-5342
USA
;
    'Butcher, Raymond J.' .
;
Howard University
Chemistry Department
525 College St NW
Washington
DC 20059
USA
;
_publ_section_synopsis
;
The tris(trimethylsilylsiloxide) ligand, also known as hypersiloxide, is an
extremely bulky group. In an attempt to make the monomeric
Al(OSi(SiMe~3~)~3~)~3~, AlCl~3~ was combined with 3 equiv. of potassium
hypersiloxide. The title compound,  a KCl adduct of  aluminium
tris(hypersilyloxide) that is dimerized through a planar K~2~Cl~2~ ring, was
isolated.
;
_chemical_name_systematic
;\
Di-\m~3~-chlorido-bis[\m~2~-tris(trimethylsilyl)silanolato]\
tetrakis[tris(trimethylsilyl)silanolato]dialuminiumdipotassium
;
_chemical_name_common
;
Potassium chloridotris(hypersiloxy)aluminate dimer
;
_chemical_formula_moiety     'C54 H162 Al2 Cl2 K2 O6 Si24'
_chemical_formula_sum     'C54 H162 Al2 Cl2 K2 O6 Si24'
_chemical_formula_iupac     '[Al2 K2 Cl2 (C19 H27 O1 Si4)6]'
_chemical_formula_weight     1785.05
_chemical_melting_point     ?
_space_group_crystal_system     monoclinic
_space_group_name_H-M_alt     'P 21/n'
_space_group_name_Hall     '-P 2yn'
loop_
    _space_group_symop_operation_xyz
    'x, y, z'
    '-x+1/2, y+1/2, -z+1/2'
    '-x, -y, -z'
    'x-1/2, -y-1/2, z-1/2'
_cell_length_a     18.8247(3)
_cell_length_b     13.8850(2)
_cell_length_c     22.2056(4)
_cell_angle_alpha     90
_cell_angle_beta     109.413(2)
_cell_angle_gamma     90
_cell_volume     5474.14(17)
_cell_formula_units_Z     2
_cell_measurement_reflns_used     9927
_cell_measurement_theta_min     4.0100
_cell_measurement_theta_max     71.3230
_cell_measurement_temperature     173(2)
_exptl_crystal_description
;
block
;
_exptl_crystal_colour     colorless
_exptl_crystal_size_max     0.37
_exptl_crystal_size_mid     0.31
_exptl_crystal_size_min     0.24
_exptl_crystal_density_diffrn     1.083
_exptl_crystal_density_meas     ?
_exptl_crystal_density_method     ?
_exptl_crystal_F_000     1936
_exptl_absorpt_coefficient_mu     4.157
_exptl_absorpt_correction_type     multi-scan
_exptl_absorpt_process_details
;
(CrysAlis PRO; Agilent, 2014)
;
_exptl_absorpt_correction_T_min     0.44126
_exptl_absorpt_correction_T_max     1.00000
_diffrn_ambient_temperature     173(2)
_diffrn_source     'Enhance (Cu) X-ray Source'
_diffrn_radiation_type     CuK\a
_diffrn_radiation_wavelength     1.54184
_diffrn_measurement_device_type     'Agilent Xcalibur Eos Gemini'
_diffrn_measurement_method     '\w scans'
_diffrn_detector_area_resol_mean     16.0416
_diffrn_reflns_number     25914
_diffrn_reflns_av_R_equivalents     0.0346
_diffrn_reflns_av_unetI/netI     0.0381
_diffrn_reflns_theta_min     3.761
_diffrn_reflns_theta_max     71.417
_diffrn_reflns_theta_full     67.500
_diffrn_measured_fraction_theta_max     0.981
_diffrn_measured_fraction_theta_full     0.998
_diffrn_reflns_limit_h_min     -23
_diffrn_reflns_limit_h_max     19
_diffrn_reflns_limit_k_min     -16
_diffrn_reflns_limit_k_max     16
_diffrn_reflns_limit_l_min     -27
_diffrn_reflns_limit_l_max     25
_refine_special_details     ?
_reflns_number_total     10450
_reflns_number_gt     8699
_reflns_threshold_expression     'I > 2\s(I)'
_refine_ls_structure_factor_coef     Fsqd
_refine_ls_matrix_type     full
_refine_ls_R_factor_all     0.0521
_refine_ls_R_factor_gt     0.0418
_refine_ls_wR_factor_gt     0.1075
_refine_ls_wR_factor_ref     0.1168
_refine_ls_goodness_of_fit_ref     1.039
_refine_ls_restrained_S_all     1.039
_refine_ls_number_reflns     10450
_refine_ls_number_parameters     433
_refine_ls_number_restraints     0
_refine_ls_hydrogen_treatment     constr
_refine_ls_weighting_scheme     calc
_refine_ls_weighting_details
              'w=1/[\s^2^(Fo^2^)+(0.0711P)^2^+0.6240P] where P=(Fo^2^+2Fc^2^)/3'
_atom_sites_solution_hydrogens     geom
_atom_sites_solution_primary     ?
_atom_sites_solution_secondary     ?
_refine_ls_shift/su_max     0.001
_refine_ls_shift/su_mean     0.000
_refine_diff_density_max     0.763
_refine_diff_density_min     -0.284
_refine_ls_extinction_method     none
_refine_ls_extinction_coef     .
loop_
    _atom_type_symbol
    _atom_type_description
    _atom_type_scat_dispersion_real
    _atom_type_scat_dispersion_imag
    _atom_type_scat_source
    'C' 'C' 0.0181 0.0091
                         'International Tables Vol C Tables 4.2.6.8 and 6.1.1.4'
    'H' 'H' 0.0000 0.0000
                         'International Tables Vol C Tables 4.2.6.8 and 6.1.1.4'
    'O' 'O' 0.0492 0.0322
                         'International Tables Vol C Tables 4.2.6.8 and 6.1.1.4'
    'Al' 'Al' 0.2130 0.2455
                         'International Tables Vol C Tables 4.2.6.8 and 6.1.1.4'
    'Si' 'Si' 0.2541 0.3302
                         'International Tables Vol C Tables 4.2.6.8 and 6.1.1.4'
    'Cl' 'Cl' 0.3639 0.7018
                         'International Tables Vol C Tables 4.2.6.8 and 6.1.1.4'
    'K' 'K' 0.3868 1.0657
                         'International Tables Vol C Tables 4.2.6.8 and 6.1.1.4'
_computing_data_collection
;
CrysAlis PRO (Agilent, 2014)
;
_computing_cell_refinement
;
CrysAlis PRO (Agilent, 2014)
;
_computing_data_reduction
;
CrysAlis PRO (Agilent, 2014)
;
_computing_structure_solution
;
SHELXT (Sheldrick, 2015a)
;
_computing_structure_refinement
;
SHELXL2016 (Sheldrick, 2015b)
;
_computing_molecular_graphics
;
SHELXTL (Sheldrick, 2008)
;
_computing_publication_material
;
SHELXTL (Sheldrick, 2008)
;
loop_
    _atom_site_type_symbol
    _atom_site_label
    _atom_site_fract_x
    _atom_site_fract_y
    _atom_site_fract_z
    _atom_site_U_iso_or_equiv
    _atom_site_adp_type
    _atom_site_calc_flag
    _atom_site_occupancy
    _atom_site_disorder_assembly
    _atom_site_disorder_group
    K K1 0.57420(3) 0.37104(4) 0.48201(3) 0.04295(14) Uani d 1 . .
    Cl Cl1 0.47952(3) 0.53645(4) 0.41286(3) 0.03676(13) Uani d 1 . .
    Si Si1 0.73143(3) 0.46759(4) 0.44589(3) 0.02465(12) Uani d 1 . .
    Si Si2 0.57625(3) 0.80409(4) 0.38317(3) 0.02508(13) Uani d 1 . .
    Si Si3 0.47806(3) 0.47751(4) 0.23042(3) 0.02570(13) Uani d 1 . .
    Si Si11 0.76601(4) 0.30398(5) 0.44632(3) 0.03327(14) Uani d 1 . .
    Si Si12 0.77130(4) 0.51357(5) 0.55459(3) 0.03630(15) Uani d 1 . .
    Si Si13 0.79768(3) 0.55732(5) 0.39166(3) 0.03275(14) Uani d 1 . .
    Si Si21 0.44683(3) 0.83662(5) 0.33310(3) 0.03364(14) Uani d 1 . .
    Si Si22 0.63846(4) 0.88865(5) 0.32264(4) 0.04016(16) Uani d 1 . .
    Si Si23 0.61445(4) 0.86915(5) 0.48644(3) 0.03486(15) Uani d 1 . .
    Si Si31 0.52190(4) 0.31699(5) 0.23980(3) 0.03842(16) Uani d 1 . .
    Si Si32 0.48618(3) 0.54112(5) 0.13426(3) 0.03018(14) Uani d 1 . .
    Si Si33 0.34999(4) 0.46420(5) 0.22239(3) 0.03741(16) Uani d 1 . .
    Al Al1 0.56972(3) 0.56860(4) 0.37091(3) 0.02094(13) Uani d 1 . .
    O O1 0.63984(8) 0.48937(10) 0.41485(7) 0.0261(3) Uani d 1 . .
    O O2 0.59216(8) 0.68797(10) 0.38410(7) 0.0278(3) Uani d 1 . .
    O O3 0.53047(8) 0.53867(11) 0.29203(7) 0.0288(3) Uani d 1 . .
    C C111 0.75888(18) 0.2512(2) 0.36675(14) 0.0534(7) Uani d 1 . .
    H H11A 0.780011 0.186011 0.372780 0.080 Uiso calc 1 . .
    H H11B 0.787022 0.291510 0.346281 0.080 Uiso calc 1 . .
    H H11C 0.705870 0.248551 0.339614 0.080 Uiso calc 1 . .
    C C112 0.71162(17) 0.22111(19) 0.48223(13) 0.0451(6) Uani d 1 . .
    H H11D 0.735733 0.157629 0.489608 0.068 Uiso calc 1 . .
    H H11E 0.659848 0.214767 0.452859 0.068 Uiso calc 1 . .
    H H11F 0.710990 0.247837 0.522896 0.068 Uiso calc 1 . .
    C C113 0.86772(16) 0.2993(2) 0.49849(15) 0.0540(7) Uani d 1 . .
    H H11G 0.884887 0.232238 0.503648 0.081 Uiso calc 1 . .
    H H11H 0.873035 0.326784 0.540422 0.081 Uiso calc 1 . .
    H H11I 0.898232 0.336493 0.478592 0.081 Uiso calc 1 . .
    C C121 0.76369(18) 0.4170(2) 0.61159(12) 0.0530(7) Uani d 1 . .
    H H12A 0.779474 0.443114 0.655056 0.080 Uiso calc 1 . .
    H H12B 0.796250 0.362763 0.609887 0.080 Uiso calc 1 . .
    H H12C 0.711370 0.394934 0.599518 0.080 Uiso calc 1 . .
    C C122 0.8713(2) 0.5559(3) 0.58315(15) 0.0752(12) Uani d 1 . .
    H H12D 0.884643 0.578207 0.627406 0.113 Uiso calc 1 . .
    H H12E 0.877071 0.609061 0.556098 0.113 Uiso calc 1 . .
    H H12F 0.904521 0.502731 0.580911 0.113 Uiso calc 1 . .
    C C123 0.7030(3) 0.6105(3) 0.55869(17) 0.0743(11) Uani d 1 . .
    H H12G 0.724758 0.648099 0.597890 0.111 Uiso calc 1 . .
    H H12H 0.655816 0.580877 0.558750 0.111 Uiso calc 1 . .
    H H12I 0.693022 0.653051 0.521565 0.111 Uiso calc 1 . .
    C C131 0.74560(17) 0.5443(2) 0.30394(12) 0.0478(6) Uani d 1 . .
    H H13A 0.767512 0.587768 0.280079 0.072 Uiso calc 1 . .
    H H13B 0.692443 0.560660 0.295038 0.072 Uiso calc 1 . .
    H H13C 0.749622 0.477677 0.290865 0.072 Uiso calc 1 . .
    C C132 0.79786(18) 0.6873(2) 0.41371(15) 0.0513(7) Uani d 1 . .
    H H13D 0.818651 0.725943 0.386573 0.077 Uiso calc 1 . .
    H H13E 0.828843 0.696002 0.458561 0.077 Uiso calc 1 . .
    H H13F 0.746187 0.708185 0.407553 0.077 Uiso calc 1 . .
    C C133 0.89776(16) 0.5175(3) 0.40851(17) 0.0598(8) Uani d 1 . .
    H H13G 0.922440 0.560244 0.386404 0.090 Uiso calc 1 . .
    H H13H 0.898381 0.451353 0.393329 0.090 Uiso calc 1 . .
    H H13I 0.924675 0.520185 0.454585 0.090 Uiso calc 1 . .
    C C211 0.38795(14) 0.77173(19) 0.37411(14) 0.0448(6) Uani d 1 . .
    H H21A 0.334764 0.775116 0.347502 0.067 Uiso calc 1 . .
    H H21B 0.394737 0.802112 0.415485 0.067 Uiso calc 1 . .
    H H21C 0.403673 0.704162 0.380699 0.067 Uiso calc 1 . .
    C C212 0.42149(18) 0.7911(2) 0.24922(13) 0.0543(7) Uani d 1 . .
    H H21D 0.367071 0.797614 0.227717 0.082 Uiso calc 1 . .
    H H21E 0.435827 0.723211 0.249816 0.082 Uiso calc 1 . .
    H H21F 0.448313 0.828807 0.226233 0.082 Uiso calc 1 . .
    C C213 0.41897(17) 0.9676(2) 0.33006(18) 0.0574(8) Uani d 1 . .
    H H21G 0.367020 0.975242 0.301292 0.086 Uiso calc 1 . .
    H H21H 0.452743 1.006107 0.314321 0.086 Uiso calc 1 . .
    H H21I 0.422672 0.989346 0.372975 0.086 Uiso calc 1 . .
    C C221 0.6506(2) 0.8050(2) 0.26151(17) 0.0658(9) Uani d 1 . .
    H H22A 0.673766 0.839512 0.234291 0.099 Uiso calc 1 . .
    H H22B 0.601304 0.780109 0.235263 0.099 Uiso calc 1 . .
    H H22C 0.683072 0.751315 0.282708 0.099 Uiso calc 1 . .
    C C222 0.5826(2) 0.9958(2) 0.2800(2) 0.0682(10) Uani d 1 . .
    H H22D 0.610576 1.028923 0.255949 0.102 Uiso calc 1 . .
    H H22E 0.574274 1.040142 0.311312 0.102 Uiso calc 1 . .
    H H22F 0.533950 0.974001 0.250513 0.102 Uiso calc 1 . .
    C C223 0.73237(18) 0.9395(2) 0.37176(19) 0.0645(9) Uani d 1 . .
    H H22G 0.757250 0.967287 0.343418 0.097 Uiso calc 1 . .
    H H22H 0.763844 0.888025 0.397332 0.097 Uiso calc 1 . .
    H H22I 0.724997 0.989669 0.400156 0.097 Uiso calc 1 . .
    C C231 0.56436(17) 0.8067(2) 0.53611(13) 0.0477(6) Uani d 1 . .
    H H23A 0.584952 0.829141 0.580392 0.072 Uiso calc 1 . .
    H H23B 0.571624 0.736987 0.534685 0.072 Uiso calc 1 . .
    H H23C 0.510450 0.821594 0.519109 0.072 Uiso calc 1 . .
    C C232 0.5892(2) 1.00077(19) 0.47939(16) 0.0545(7) Uani d 1 . .
    H H23D 0.606557 1.030377 0.521865 0.082 Uiso calc 1 . .
    H H23E 0.534465 1.007830 0.460654 0.082 Uiso calc 1 . .
    H H23F 0.613525 1.032639 0.451989 0.082 Uiso calc 1 . .
    C C233 0.71955(18) 0.8631(3) 0.52913(16) 0.0627(8) Uani d 1 . .
    H H23G 0.730299 0.874770 0.574827 0.094 Uiso calc 1 . .
    H H23H 0.744673 0.912297 0.511712 0.094 Uiso calc 1 . .
    H H23I 0.738178 0.799260 0.522965 0.094 Uiso calc 1 . .
    C C311 0.4504(2) 0.2270(2) 0.19217(15) 0.0671(10) Uani d 1 . .
    H H31A 0.474201 0.163627 0.194905 0.101 Uiso calc 1 . .
    H H31B 0.430846 0.247478 0.147429 0.101 Uiso calc 1 . .
    H H31C 0.408789 0.222938 0.209386 0.101 Uiso calc 1 . .
    C C312 0.6072(2) 0.3029(2) 0.21447(15) 0.0596(8) Uani d 1 . .
    H H31D 0.628708 0.238580 0.226263 0.089 Uiso calc 1 . .
    H H31E 0.644708 0.351717 0.235836 0.089 Uiso calc 1 . .
    H H31F 0.592593 0.311132 0.168107 0.089 Uiso calc 1 . .
    C C313 0.54652(17) 0.28382(19) 0.32684(12) 0.0446(6) Uani d 1 . .
    H H31G 0.564946 0.217323 0.333273 0.067 Uiso calc 1 . .
    H H31H 0.501596 0.289644 0.339574 0.067 Uiso calc 1 . .
    H H31I 0.585781 0.327295 0.352851 0.067 Uiso calc 1 . .
    C C321 0.4486(2) 0.4501(2) 0.06848(13) 0.0594(8) Uani d 1 . .
    H H32A 0.455440 0.474287 0.029288 0.089 Uiso calc 1 . .
    H H32B 0.394937 0.439418 0.061008 0.089 Uiso calc 1 . .
    H H32C 0.476025 0.389309 0.080909 0.089 Uiso calc 1 . .
    C C322 0.43252(19) 0.6563(2) 0.10763(14) 0.0564(7) Uani d 1 . .
    H H32D 0.436173 0.675891 0.066364 0.085 Uiso calc 1 . .
    H H32E 0.453887 0.706765 0.139331 0.085 Uiso calc 1 . .
    H H32F 0.379520 0.646261 0.103305 0.085 Uiso calc 1 . .
    C C323 0.58614(15) 0.5661(3) 0.14213(14) 0.0519(7) Uani d 1 . .
    H H32G 0.588707 0.589139 0.101178 0.078 Uiso calc 1 . .
    H H32H 0.615790 0.506953 0.154461 0.078 Uiso calc 1 . .
    H H32I 0.606491 0.615507 0.174890 0.078 Uiso calc 1 . .
    C C331 0.33467(19) 0.3778(3) 0.28202(14) 0.0657(10) Uani d 1 . .
    H H33A 0.280583 0.371597 0.274680 0.099 Uiso calc 1 . .
    H H33B 0.360012 0.402047 0.325314 0.099 Uiso calc 1 . .
    H H33C 0.355427 0.314680 0.277160 0.099 Uiso calc 1 . .
    C C332 0.29642(15) 0.4164(2) 0.14070(12) 0.0471(6) Uani d 1 . .
    H H33D 0.242748 0.412544 0.135569 0.071 Uiso calc 1 . .
    H H33E 0.315193 0.352144 0.135671 0.071 Uiso calc 1 . .
    H H33F 0.303400 0.459714 0.108249 0.071 Uiso calc 1 . .
    C C333 0.30521(16) 0.5810(3) 0.23174(17) 0.0604(8) Uani d 1 . .
    H H33G 0.252048 0.570193 0.226489 0.091 Uiso calc 1 . .
    H H33H 0.309020 0.626685 0.199285 0.091 Uiso calc 1 . .
    H H33I 0.331125 0.607448 0.274338 0.091 Uiso calc 1 . .
loop_
    _atom_site_aniso_label
    _atom_site_aniso_U_11
    _atom_site_aniso_U_22
    _atom_site_aniso_U_33
    _atom_site_aniso_U_12
    _atom_site_aniso_U_13
    _atom_site_aniso_U_23
    K1 0.0524(3) 0.0352(3) 0.0494(3) 0.0059(2) 0.0278(3) 0.0117(2)
    Cl1 0.0353(3) 0.0404(3) 0.0420(3) 0.0060(2) 0.0228(2) 0.0082(2)
    Si1 0.0240(3) 0.0245(3) 0.0269(3) 0.0041(2) 0.0104(2) 0.0041(2)
    Si2 0.0270(3) 0.0184(3) 0.0336(3) -0.0010(2) 0.0153(2) -0.0031(2)
    Si3 0.0269(3) 0.0277(3) 0.0226(3) -0.0050(2) 0.0083(2) -0.0025(2)
    Si11 0.0381(3) 0.0288(3) 0.0358(3) 0.0127(2) 0.0162(3) 0.0085(2)
    Si12 0.0408(3) 0.0391(4) 0.0291(3) 0.0003(3) 0.0117(3) -0.0002(3)
    Si13 0.0298(3) 0.0355(3) 0.0379(3) 0.0023(2) 0.0178(2) 0.0055(3)
    Si21 0.0303(3) 0.0282(3) 0.0436(3) 0.0052(2) 0.0138(3) 0.0051(3)
    Si22 0.0499(4) 0.0252(3) 0.0597(4) 0.0017(3) 0.0375(3) 0.0051(3)
    Si23 0.0404(3) 0.0271(3) 0.0401(3) -0.0048(2) 0.0175(3) -0.0115(3)
    Si31 0.0528(4) 0.0270(3) 0.0310(3) -0.0010(3) 0.0079(3) -0.0054(2)
    Si32 0.0312(3) 0.0366(3) 0.0236(3) -0.0053(2) 0.0103(2) -0.0019(2)
    Si33 0.0304(3) 0.0495(4) 0.0332(3) -0.0151(3) 0.0118(2) -0.0052(3)
    Al1 0.0223(3) 0.0180(3) 0.0226(3) 0.0010(2) 0.0075(2) -0.0008(2)
    O1 0.0240(7) 0.0234(7) 0.0308(7) 0.0039(5) 0.0088(6) 0.0026(6)
    O2 0.0302(7) 0.0190(7) 0.0343(7) -0.0003(6) 0.0108(6) -0.0037(6)
    O3 0.0320(7) 0.0294(8) 0.0238(7) -0.0048(6) 0.0075(6) -0.0048(6)
    C111 0.0675(18) 0.0499(17) 0.0515(15) 0.0184(14) 0.0315(14) -0.0021(13)
    C112 0.0609(16) 0.0307(13) 0.0491(14) 0.0054(11) 0.0257(12) 0.0119(11)
    C113 0.0431(14) 0.0533(17) 0.0627(17) 0.0198(13) 0.0135(13) 0.0171(14)
    C121 0.0633(17) 0.0625(19) 0.0324(12) 0.0003(15) 0.0146(12) 0.0096(13)
    C122 0.065(2) 0.107(3) 0.0441(16) -0.042(2) 0.0053(15) -0.0160(18)
    C123 0.118(3) 0.058(2) 0.0582(19) 0.032(2) 0.045(2) 0.0017(16)
    C131 0.0582(16) 0.0527(16) 0.0373(13) 0.0033(13) 0.0224(12) 0.0050(12)
    C132 0.0608(17) 0.0366(14) 0.0649(17) -0.0077(12) 0.0322(14) 0.0028(13)
    C133 0.0366(14) 0.076(2) 0.075(2) 0.0113(14) 0.0303(14) 0.0167(17)
    C211 0.0378(12) 0.0379(14) 0.0663(17) 0.0050(10) 0.0275(12) 0.0052(12)
    C212 0.0565(16) 0.0589(18) 0.0407(14) -0.0038(14) 0.0069(12) 0.0012(13)
    C213 0.0492(16) 0.0353(15) 0.090(2) 0.0140(12) 0.0258(16) 0.0115(14)
    C221 0.099(3) 0.0534(19) 0.070(2) 0.0097(17) 0.061(2) 0.0019(16)
    C222 0.081(2) 0.0392(16) 0.105(3) 0.0161(15) 0.058(2) 0.0314(17)
    C223 0.0545(17) 0.0474(17) 0.105(3) -0.0157(14) 0.0445(18) 0.0011(17)
    C231 0.0620(16) 0.0406(14) 0.0496(14) 0.0032(12) 0.0305(13) -0.0003(12)
    C232 0.078(2) 0.0283(13) 0.0685(18) -0.0056(13) 0.0391(16) -0.0143(13)
    C233 0.0481(16) 0.066(2) 0.0626(19) -0.0140(15) 0.0029(14) -0.0167(16)
    C311 0.093(3) 0.0316(14) 0.0540(17) -0.0107(15) -0.0057(16) -0.0135(13)
    C312 0.077(2) 0.0561(19) 0.0505(16) 0.0246(16) 0.0274(15) 0.0020(14)
    C313 0.0589(16) 0.0329(13) 0.0356(12) -0.0020(11) 0.0071(11) 0.0028(10)
    C321 0.080(2) 0.066(2) 0.0346(13) -0.0285(17) 0.0223(14) -0.0183(13)
    C322 0.0623(18) 0.0596(19) 0.0481(15) 0.0176(15) 0.0195(14) 0.0193(14)
    C323 0.0360(13) 0.076(2) 0.0490(15) -0.0073(13) 0.0212(11) 0.0049(14)
    C331 0.0564(17) 0.097(3) 0.0460(15) -0.0347(18) 0.0200(13) 0.0073(16)
    C332 0.0406(13) 0.0558(17) 0.0375(12) -0.0154(12) 0.0033(10) -0.0077(12)
    C333 0.0378(14) 0.071(2) 0.077(2) -0.0106(14) 0.0254(14) -0.0253(17)
_geom_special_details
;
 All esds (except the esd in the dihedral angle between two l.s. planes)
 are estimated using the full covariance matrix.  The cell esds are taken
 into account individually in the estimation of esds in distances, angles
 and torsion angles; correlations between esds in cell parameters are only
 used when they are defined by crystal symmetry.  An approximate (isotropic)
 treatment of cell esds is used for estimating esds involving l.s. planes.
;
loop_
    _geom_bond_atom_site_label_1
    _geom_bond_atom_site_label_2
    _geom_bond_site_symmetry_2
    _geom_bond_distance
    _geom_bond_publ_flag
    K1 O1 . 2.7703(16) ?
    K1 Cl1 . 2.9984(8) ?
    K1 Cl1 3_666 3.1131(8) ?
    K1 C112 . 3.319(3) ?
    K1 C231 3_666 3.516(3) ?
    K1 C313 . 3.524(3) ?
    K1 Si1 . 3.5747(8) ?
    K1 Al1 . 3.6714(8) ?
    K1 K1 3_666 4.7699(11) ?
    Cl1 Al1 . 2.2366(7) ?
    Si1 O1 . 1.6581(14) ?
    Si1 Si13 . 2.3573(8) ?
    Si1 Si11 . 2.3623(8) ?
    Si1 Si12 . 2.3648(8) ?
    Si2 O2 . 1.6387(15) ?
    Si2 Si23 . 2.3443(8) ?
    Si2 Si21 . 2.3612(8) ?
    Si2 Si22 . 2.3670(8) ?
    Si3 O3 . 1.6337(15) ?
    Si3 Si31 . 2.3617(9) ?
    Si3 Si32 . 2.3623(8) ?
    Si3 Si33 . 2.3648(8) ?
    Si11 C111 . 1.876(3) ?
    Si11 C113 . 1.881(3) ?
    Si11 C112 . 1.884(3) ?
    Si12 C122 . 1.870(3) ?
    Si12 C121 . 1.882(3) ?
    Si12 C123 . 1.884(3) ?
    Si13 C132 . 1.870(3) ?
    Si13 C131 . 1.876(3) ?
    Si13 C133 . 1.878(3) ?
    Si21 C212 . 1.872(3) ?
    Si21 C211 . 1.882(3) ?
    Si21 C213 . 1.887(3) ?
    Si22 C221 . 1.857(3) ?
    Si22 C223 . 1.879(3) ?
    Si22 C222 . 1.885(3) ?
    Si23 C232 . 1.882(3) ?
    Si23 C231 . 1.884(3) ?
    Si23 C233 . 1.890(3) ?
    Si31 C312 . 1.879(3) ?
    Si31 C311 . 1.884(3) ?
    Si31 C313 . 1.889(3) ?
    Si32 C323 . 1.864(3) ?
    Si32 C322 . 1.879(3) ?
    Si32 C321 . 1.882(3) ?
    Si33 C333 . 1.871(3) ?
    Si33 C331 . 1.879(3) ?
    Si33 C332 . 1.879(2) ?
    Al1 O3 . 1.7107(14) ?
    Al1 O2 . 1.7115(15) ?
    Al1 O1 . 1.7459(15) ?
    C111 H11A . 0.9800 ?
    C111 H11B . 0.9800 ?
    C111 H11C . 0.9800 ?
    C112 H11D . 0.9800 ?
    C112 H11E . 0.9800 ?
    C112 H11F . 0.9800 ?
    C113 H11G . 0.9800 ?
    C113 H11H . 0.9800 ?
    C113 H11I . 0.9800 ?
    C121 H12A . 0.9800 ?
    C121 H12B . 0.9800 ?
    C121 H12C . 0.9800 ?
    C122 H12D . 0.9800 ?
    C122 H12E . 0.9800 ?
    C122 H12F . 0.9800 ?
    C123 H12G . 0.9800 ?
    C123 H12H . 0.9800 ?
    C123 H12I . 0.9800 ?
    C131 H13A . 0.9800 ?
    C131 H13B . 0.9800 ?
    C131 H13C . 0.9800 ?
    C132 H13D . 0.9800 ?
    C132 H13E . 0.9800 ?
    C132 H13F . 0.9800 ?
    C133 H13G . 0.9800 ?
    C133 H13H . 0.9800 ?
    C133 H13I . 0.9800 ?
    C211 H21A . 0.9800 ?
    C211 H21B . 0.9800 ?
    C211 H21C . 0.9800 ?
    C212 H21D . 0.9800 ?
    C212 H21E . 0.9800 ?
    C212 H21F . 0.9800 ?
    C213 H21G . 0.9800 ?
    C213 H21H . 0.9800 ?
    C213 H21I . 0.9800 ?
    C221 H22A . 0.9800 ?
    C221 H22B . 0.9800 ?
    C221 H22C . 0.9800 ?
    C222 H22D . 0.9800 ?
    C222 H22E . 0.9800 ?
    C222 H22F . 0.9800 ?
    C223 H22G . 0.9800 ?
    C223 H22H . 0.9800 ?
    C223 H22I . 0.9800 ?
    C231 H23A . 0.9800 ?
    C231 H23B . 0.9800 ?
    C231 H23C . 0.9800 ?
    C232 H23D . 0.9800 ?
    C232 H23E . 0.9800 ?
    C232 H23F . 0.9800 ?
    C233 H23G . 0.9800 ?
    C233 H23H . 0.9800 ?
    C233 H23I . 0.9800 ?
    C311 H31A . 0.9800 ?
    C311 H31B . 0.9800 ?
    C311 H31C . 0.9800 ?
    C312 H31D . 0.9800 ?
    C312 H31E . 0.9800 ?
    C312 H31F . 0.9800 ?
    C313 H31G . 0.9800 ?
    C313 H31H . 0.9800 ?
    C313 H31I . 0.9800 ?
    C321 H32A . 0.9800 ?
    C321 H32B . 0.9800 ?
    C321 H32C . 0.9800 ?
    C322 H32D . 0.9800 ?
    C322 H32E . 0.9800 ?
    C322 H32F . 0.9800 ?
    C323 H32G . 0.9800 ?
    C323 H32H . 0.9800 ?
    C323 H32I . 0.9800 ?
    C331 H33A . 0.9800 ?
    C331 H33B . 0.9800 ?
    C331 H33C . 0.9800 ?
    C332 H33D . 0.9800 ?
    C332 H33E . 0.9800 ?
    C332 H33F . 0.9800 ?
    C333 H33G . 0.9800 ?
    C333 H33H . 0.9800 ?
    C333 H33I . 0.9800 ?
loop_
    _geom_angle_atom_site_label_1
    _geom_angle_atom_site_label_2
    _geom_angle_atom_site_label_3
    _geom_angle_site_symmetry_1
    _geom_angle_site_symmetry_3
    _geom_angle
    _geom_angle_publ_flag
    O1 K1 Cl1 . . 64.26(3) ?
    O1 K1 Cl1 . 3_666 118.23(4) ?
    Cl1 K1 Cl1 . 3_666 77.41(2) ?
    O1 K1 C112 . . 83.45(5) ?
    Cl1 K1 C112 . . 144.25(5) ?
    Cl1 K1 C112 3_666 . 134.82(5) ?
    O1 K1 C231 . 3_666 143.27(6) ?
    Cl1 K1 C231 . 3_666 100.78(5) ?
    Cl1 K1 C231 3_666 3_666 87.82(5) ?
    C112 K1 C231 . 3_666 96.20(7) ?
    O1 K1 C313 . . 67.97(6) ?
    Cl1 K1 C313 . . 83.86(5) ?
    Cl1 K1 C313 3_666 . 153.60(5) ?
    C112 K1 C313 . . 69.38(7) ?
    C231 K1 C313 3_666 . 77.51(7) ?
    O1 K1 Si1 . . 26.64(3) ?
    Cl1 K1 Si1 . . 89.626(18) ?
    Cl1 K1 Si1 3_666 . 120.87(2) ?
    C112 K1 Si1 . . 62.13(5) ?
    C231 K1 Si1 3_666 . 151.13(5) ?
    C313 K1 Si1 . . 76.93(5) ?
    O1 K1 Al1 . . 27.12(3) ?
    Cl1 K1 Al1 . . 37.498(14) ?
    Cl1 K1 Al1 3_666 . 104.77(2) ?
    C112 K1 Al1 . . 108.27(5) ?
    C231 K1 Al1 3_666 . 126.67(5) ?
    C313 K1 Al1 . . 68.71(4) ?
    Si1 K1 Al1 . . 53.478(14) ?
    O1 K1 K1 . 3_666 92.05(3) ?
    Cl1 K1 K1 . 3_666 39.564(13) ?
    Cl1 K1 K1 3_666 3_666 37.842(13) ?
    C112 K1 K1 . 3_666 165.98(6) ?
    C231 K1 K1 3_666 3_666 95.32(5) ?
    C313 K1 K1 . 3_666 121.15(5) ?
    Si1 K1 K1 . 3_666 109.31(2) ?
    Al1 K1 K1 . 3_666 70.590(15) ?
    Al1 Cl1 K1 . . 87.81(2) ?
    Al1 Cl1 K1 . 3_666 135.30(3) ?
    K1 Cl1 K1 . 3_666 102.60(2) ?
    O1 Si1 Si13 . . 110.18(6) ?
    O1 Si1 Si11 . . 115.10(6) ?
    Si13 Si1 Si11 . . 108.57(3) ?
    O1 Si1 Si12 . . 107.96(6) ?
    Si13 Si1 Si12 . . 109.66(3) ?
    Si11 Si1 Si12 . . 105.19(3) ?
    O1 Si1 K1 . . 48.51(5) ?
    Si13 Si1 K1 . . 158.58(3) ?
    Si11 Si1 K1 . . 83.46(2) ?
    Si12 Si1 K1 . . 82.98(2) ?
    O2 Si2 Si23 . . 111.81(6) ?
    O2 Si2 Si21 . . 110.47(6) ?
    Si23 Si2 Si21 . . 108.66(3) ?
    O2 Si2 Si22 . . 111.86(6) ?
    Si23 Si2 Si22 . . 108.39(3) ?
    Si21 Si2 Si22 . . 105.39(3) ?
    O3 Si3 Si31 . . 108.71(6) ?
    O3 Si3 Si32 . . 111.10(6) ?
    Si31 Si3 Si32 . . 107.87(3) ?
    O3 Si3 Si33 . . 114.87(6) ?
    Si31 Si3 Si33 . . 104.51(3) ?
    Si32 Si3 Si33 . . 109.37(3) ?
    C111 Si11 C113 . . 107.83(14) ?
    C111 Si11 C112 . . 106.33(14) ?
    C113 Si11 C112 . . 107.66(13) ?
    C111 Si11 Si1 . . 116.00(10) ?
    C113 Si11 Si1 . . 104.97(10) ?
    C112 Si11 Si1 . . 113.65(9) ?
    C122 Si12 C121 . . 106.80(16) ?
    C122 Si12 C123 . . 112.6(2) ?
    C121 Si12 C123 . . 105.71(16) ?
    C122 Si12 Si1 . . 111.92(11) ?
    C121 Si12 Si1 . . 115.15(10) ?
    C123 Si12 Si1 . . 104.60(12) ?
    C132 Si13 C131 . . 108.65(14) ?
    C132 Si13 C133 . . 108.52(16) ?
    C131 Si13 C133 . . 108.79(14) ?
    C132 Si13 Si1 . . 109.36(9) ?
    C131 Si13 Si1 . . 107.27(10) ?
    C133 Si13 Si1 . . 114.13(11) ?
    C212 Si21 C211 . . 108.89(14) ?
    C212 Si21 C213 . . 108.26(16) ?
    C211 Si21 C213 . . 106.10(13) ?
    C212 Si21 Si2 . . 106.61(11) ?
    C211 Si21 Si2 . . 111.23(9) ?
    C213 Si21 Si2 . . 115.60(10) ?
    C221 Si22 C223 . . 109.79(17) ?
    C221 Si22 C222 . . 108.03(17) ?
    C223 Si22 C222 . . 104.79(17) ?
    C221 Si22 Si2 . . 108.00(11) ?
    C223 Si22 Si2 . . 113.84(12) ?
    C222 Si22 Si2 . . 112.23(11) ?
    C232 Si23 C231 . . 109.51(13) ?
    C232 Si23 C233 . . 106.12(15) ?
    C231 Si23 C233 . . 109.29(15) ?
    C232 Si23 Si2 . . 107.82(11) ?
    C231 Si23 Si2 . . 110.18(9) ?
    C233 Si23 Si2 . . 113.77(11) ?
    C312 Si31 C311 . . 106.59(17) ?
    C312 Si31 C313 . . 109.72(14) ?
    C311 Si31 C313 . . 107.41(14) ?
    C312 Si31 Si3 . . 112.33(11) ?
    C311 Si31 Si3 . . 114.40(11) ?
    C313 Si31 Si3 . . 106.26(9) ?
    C323 Si32 C322 . . 106.93(15) ?
    C323 Si32 C321 . . 107.74(15) ?
    C322 Si32 C321 . . 107.65(16) ?
    C323 Si32 Si3 . . 110.59(9) ?
    C322 Si32 Si3 . . 114.41(10) ?
    C321 Si32 Si3 . . 109.27(10) ?
    C333 Si33 C331 . . 107.17(17) ?
    C333 Si33 C332 . . 107.22(14) ?
    C331 Si33 C332 . . 107.23(14) ?
    C333 Si33 Si3 . . 114.17(10) ?
    C331 Si33 Si3 . . 112.84(11) ?
    C332 Si33 Si3 . . 107.87(9) ?
    O3 Al1 O2 . . 114.11(8) ?
    O3 Al1 O1 . . 114.09(8) ?
    O2 Al1 O1 . . 114.64(7) ?
    O3 Al1 Cl1 . . 104.39(6) ?
    O2 Al1 Cl1 . . 107.48(6) ?
    O1 Al1 Cl1 . . 100.32(6) ?
    O3 Al1 K1 . . 114.34(6) ?
    O2 Al1 K1 . . 131.25(6) ?
    O1 Al1 K1 . . 46.33(5) ?
    Cl1 Al1 K1 . . 54.69(2) ?
    Si1 O1 Al1 . . 146.69(10) ?
    Si1 O1 K1 . . 104.85(7) ?
    Al1 O1 K1 . . 106.56(6) ?
    Si2 O2 Al1 . . 156.49(10) ?
    Si3 O3 Al1 . . 156.75(10) ?
    Si11 C111 H11A . . 109.5 ?
    Si11 C111 H11B . . 109.5 ?
    H11A C111 H11B . . 109.5 ?
    Si11 C111 H11C . . 109.5 ?
    H11A C111 H11C . . 109.5 ?
    H11B C111 H11C . . 109.5 ?
    Si11 C112 K1 . . 98.58(10) ?
    Si11 C112 H11D . . 109.5 ?
    K1 C112 H11D . . 151.9 ?
    Si11 C112 H11E . . 109.5 ?
    K1 C112 H11E . . 56.9 ?
    H11D C112 H11E . . 109.5 ?
    Si11 C112 H11F . . 109.5 ?
    K1 C112 H11F . . 61.0 ?
    H11D C112 H11F . . 109.5 ?
    H11E C112 H11F . . 109.5 ?
    Si11 C113 H11G . . 109.5 ?
    Si11 C113 H11H . . 109.5 ?
    H11G C113 H11H . . 109.5 ?
    Si11 C113 H11I . . 109.5 ?
    H11G C113 H11I . . 109.5 ?
    H11H C113 H11I . . 109.5 ?
    Si12 C121 H12A . . 109.5 ?
    Si12 C121 H12B . . 109.5 ?
    H12A C121 H12B . . 109.5 ?
    Si12 C121 H12C . . 109.5 ?
    H12A C121 H12C . . 109.5 ?
    H12B C121 H12C . . 109.5 ?
    Si12 C122 H12D . . 109.5 ?
    Si12 C122 H12E . . 109.5 ?
    H12D C122 H12E . . 109.5 ?
    Si12 C122 H12F . . 109.5 ?
    H12D C122 H12F . . 109.5 ?
    H12E C122 H12F . . 109.5 ?
    Si12 C123 H12G . . 109.5 ?
    Si12 C123 H12H . . 109.5 ?
    H12G C123 H12H . . 109.5 ?
    Si12 C123 H12I . . 109.5 ?
    H12G C123 H12I . . 109.5 ?
    H12H C123 H12I . . 109.5 ?
    Si13 C131 H13A . . 109.5 ?
    Si13 C131 H13B . . 109.5 ?
    H13A C131 H13B . . 109.5 ?
    Si13 C131 H13C . . 109.5 ?
    H13A C131 H13C . . 109.5 ?
    H13B C131 H13C . . 109.5 ?
    Si13 C132 H13D . . 109.5 ?
    Si13 C132 H13E . . 109.5 ?
    H13D C132 H13E . . 109.5 ?
    Si13 C132 H13F . . 109.5 ?
    H13D C132 H13F . . 109.5 ?
    H13E C132 H13F . . 109.5 ?
    Si13 C133 H13G . . 109.5 ?
    Si13 C133 H13H . . 109.5 ?
    H13G C133 H13H . . 109.5 ?
    Si13 C133 H13I . . 109.5 ?
    H13G C133 H13I . . 109.5 ?
    H13H C133 H13I . . 109.5 ?
    Si21 C211 H21A . . 109.5 ?
    Si21 C211 H21B . . 109.5 ?
    H21A C211 H21B . . 109.5 ?
    Si21 C211 H21C . . 109.5 ?
    H21A C211 H21C . . 109.5 ?
    H21B C211 H21C . . 109.5 ?
    Si21 C212 H21D . . 109.5 ?
    Si21 C212 H21E . . 109.5 ?
    H21D C212 H21E . . 109.5 ?
    Si21 C212 H21F . . 109.5 ?
    H21D C212 H21F . . 109.5 ?
    H21E C212 H21F . . 109.5 ?
    Si21 C213 H21G . . 109.5 ?
    Si21 C213 H21H . . 109.5 ?
    H21G C213 H21H . . 109.5 ?
    Si21 C213 H21I . . 109.5 ?
    H21G C213 H21I . . 109.5 ?
    H21H C213 H21I . . 109.5 ?
    Si22 C221 H22A . . 109.5 ?
    Si22 C221 H22B . . 109.5 ?
    H22A C221 H22B . . 109.5 ?
    Si22 C221 H22C . . 109.5 ?
    H22A C221 H22C . . 109.5 ?
    H22B C221 H22C . . 109.5 ?
    Si22 C222 H22D . . 109.5 ?
    Si22 C222 H22E . . 109.5 ?
    H22D C222 H22E . . 109.5 ?
    Si22 C222 H22F . . 109.5 ?
    H22D C222 H22F . . 109.5 ?
    H22E C222 H22F . . 109.5 ?
    Si22 C223 H22G . . 109.5 ?
    Si22 C223 H22H . . 109.5 ?
    H22G C223 H22H . . 109.5 ?
    Si22 C223 H22I . . 109.5 ?
    H22G C223 H22I . . 109.5 ?
    H22H C223 H22I . . 109.5 ?
    Si23 C231 K1 . 3_666 138.83(13) ?
    Si23 C231 H23A . . 109.5 ?
    K1 C231 H23A 3_666 . 111.6 ?
    Si23 C231 H23B . . 109.5 ?
    K1 C231 H23B 3_666 . 53.8 ?
    H23A C231 H23B . . 109.5 ?
    Si23 C231 H23C . . 109.5 ?
    K1 C231 H23C 3_666 . 58.0 ?
    H23A C231 H23C . . 109.5 ?
    H23B C231 H23C . . 109.5 ?
    Si23 C232 H23D . . 109.5 ?
    Si23 C232 H23E . . 109.5 ?
    H23D C232 H23E . . 109.5 ?
    Si23 C232 H23F . . 109.5 ?
    H23D C232 H23F . . 109.5 ?
    H23E C232 H23F . . 109.5 ?
    Si23 C233 H23G . . 109.5 ?
    Si23 C233 H23H . . 109.5 ?
    H23G C233 H23H . . 109.5 ?
    Si23 C233 H23I . . 109.5 ?
    H23G C233 H23I . . 109.5 ?
    H23H C233 H23I . . 109.5 ?
    Si31 C311 H31A . . 109.5 ?
    Si31 C311 H31B . . 109.5 ?
    H31A C311 H31B . . 109.5 ?
    Si31 C311 H31C . . 109.5 ?
    H31A C311 H31C . . 109.5 ?
    H31B C311 H31C . . 109.5 ?
    Si31 C312 H31D . . 109.5 ?
    Si31 C312 H31E . . 109.5 ?
    H31D C312 H31E . . 109.5 ?
    Si31 C312 H31F . . 109.5 ?
    H31D C312 H31F . . 109.5 ?
    H31E C312 H31F . . 109.5 ?
    Si31 C313 K1 . . 145.40(12) ?
    Si31 C313 H31G . . 109.5 ?
    K1 C313 H31G . . 104.6 ?
    Si31 C313 H31H . . 109.5 ?
    K1 C313 H31H . . 63.3 ?
    H31G C313 H31H . . 109.5 ?
    Si31 C313 H31I . . 109.5 ?
    K1 C313 H31I . . 51.3 ?
    H31G C313 H31I . . 109.5 ?
    H31H C313 H31I . . 109.5 ?
    Si32 C321 H32A . . 109.5 ?
    Si32 C321 H32B . . 109.5 ?
    H32A C321 H32B . . 109.5 ?
    Si32 C321 H32C . . 109.5 ?
    H32A C321 H32C . . 109.5 ?
    H32B C321 H32C . . 109.5 ?
    Si32 C322 H32D . . 109.5 ?
    Si32 C322 H32E . . 109.5 ?
    H32D C322 H32E . . 109.5 ?
    Si32 C322 H32F . . 109.5 ?
    H32D C322 H32F . . 109.5 ?
    H32E C322 H32F . . 109.5 ?
    Si32 C323 H32G . . 109.5 ?
    Si32 C323 H32H . . 109.5 ?
    H32G C323 H32H . . 109.5 ?
    Si32 C323 H32I . . 109.5 ?
    H32G C323 H32I . . 109.5 ?
    H32H C323 H32I . . 109.5 ?
    Si33 C331 H33A . . 109.5 ?
    Si33 C331 H33B . . 109.5 ?
    H33A C331 H33B . . 109.5 ?
    Si33 C331 H33C . . 109.5 ?
    H33A C331 H33C . . 109.5 ?
    H33B C331 H33C . . 109.5 ?
    Si33 C332 H33D . . 109.5 ?
    Si33 C332 H33E . . 109.5 ?
    H33D C332 H33E . . 109.5 ?
    Si33 C332 H33F . . 109.5 ?
    H33D C332 H33F . . 109.5 ?
    H33E C332 H33F . . 109.5 ?
    Si33 C333 H33G . . 109.5 ?
    Si33 C333 H33H . . 109.5 ?
    H33G C333 H33H . . 109.5 ?
    Si33 C333 H33I . . 109.5 ?
    H33G C333 H33I . . 109.5 ?
    H33H C333 H33I . . 109.5 ?
loop_
    _geom_torsion_atom_site_label_1
    _geom_torsion_atom_site_label_2
    _geom_torsion_atom_site_label_3
    _geom_torsion_atom_site_label_4
    _geom_torsion_site_symmetry_1
    _geom_torsion_site_symmetry_2
    _geom_torsion_site_symmetry_3
    _geom_torsion_site_symmetry_4
    _geom_torsion
    _geom_torsion_publ_flag
    Si13 Si1 O1 Al1 . . . . -22.36(19) ?
    Si11 Si1 O1 Al1 . . . . -145.50(15) ?
    Si12 Si1 O1 Al1 . . . . 97.37(17) ?
    K1 Si1 O1 Al1 . . . . 160.1(2) ?
    Si13 Si1 O1 K1 . . . . 177.54(4) ?
    Si11 Si1 O1 K1 . . . . 54.39(7) ?
    Si12 Si1 O1 K1 . . . . -62.73(6) ?
    O3 Al1 O1 Si1 . . . . 98.69(18) ?
    O2 Al1 O1 Si1 . . . . -35.5(2) ?
    Cl1 Al1 O1 Si1 . . . . -150.32(16) ?
    K1 Al1 O1 Si1 . . . . -159.9(2) ?
    O3 Al1 O1 K1 . . . . -101.38(8) ?
    O2 Al1 O1 K1 . . . . 124.41(7) ?
    Cl1 Al1 O1 K1 . . . . 9.61(6) ?
    Si23 Si2 O2 Al1 . . . . 118.7(2) ?
    Si21 Si2 O2 Al1 . . . . -2.4(3) ?
    Si22 Si2 O2 Al1 . . . . -119.5(2) ?
    O3 Al1 O2 Si2 . . . . 63.4(3) ?
    O1 Al1 O2 Si2 . . . . -162.4(2) ?
    Cl1 Al1 O2 Si2 . . . . -51.9(3) ?
    K1 Al1 O2 Si2 . . . . -109.9(2) ?
    Si31 Si3 O3 Al1 . . . . -62.1(3) ?
    Si32 Si3 O3 Al1 . . . . 179.4(2) ?
    Si33 Si3 O3 Al1 . . . . 54.6(3) ?
    O2 Al1 O3 Si3 . . . . -151.8(3) ?
    O1 Al1 O3 Si3 . . . . 73.8(3) ?
    Cl1 Al1 O3 Si3 . . . . -34.7(3) ?
    K1 Al1 O3 Si3 . . . . 22.7(3) ?
    C111 Si11 C112 K1 . . . . -114.26(11) ?
    C113 Si11 C112 K1 . . . . 130.39(12) ?
    Si1 Si11 C112 K1 . . . . 14.58(11) ?
    C232 Si23 C231 K1 . . . 3_666 115.2(2) ?
    C233 Si23 C231 K1 . . . 3_666 -129.0(2) ?
    Si2 Si23 C231 K1 . . . 3_666 -3.3(2) ?
    C312 Si31 C313 K1 . . . . 110.5(2) ?
    C311 Si31 C313 K1 . . . . -134.0(2) ?
    Si3 Si31 C313 K1 . . . . -11.2(3) ?
_shelx_space_group_comment
;
The symmetry employed for this shelxl refinement is uniquely defined
by the following loop, which should always be used as a source of
symmetry information in preference to the above space-group names.
They are only intended as comments.
;
_shelx_estimated_absorpt_T_min     ?
_shelx_estimated_absorpt_T_max     ?
_shelx_hkl_file
;
   0   0  -2 9944.08 294.270  20
   0   0  -2 10496.7 515.642  22
   0   0  -3 742.388 237.442  22
   0   0  -3 153.773 63.8702  20
   0   0   4 3867.66 349.110  18
   0   0  -4 4078.33 537.425  22
   0   0   5 474.198 177.288  18
   0   0  -5 417.054 331.893  22
   0   0   6 147613. 3150.05  18
   0   0  -6 139854. 3700.01  22
   0   0  -7 362.245 224.392  15
   0   0   7-31.3771 172.662  18
   0   0  -7-109.567 193.445  13
   0   0  -7-127.168 412.572  22
   0   0  -8 166557. 3911.50  13
   0   0  -8 160567. 3753.12  12
   0   0  -8 162539. 4090.25  15
   0   0  -9 8.76997 181.749  12
   0   0   9 278.616 218.996  18
   0   0  -9 393.504 297.791  15
   0   0  -9-1.97877 230.496  13
   0   0  10 428.543 309.449  18
   0   0 -10 1258.63 379.889  13
   0   0 -10 230.469 298.019  15
   0   0 -10 899.642 333.060  12
   0   0 -11-138.478 215.853  12
   0   0 -11 62.5740 371.276  15
   0   0 -11-262.393 310.092  13
   0   0  11 32.2428 234.462  18
   0   0 -12 17652.1 1475.50  15
   0   0 -12 19365.7 1441.88  13
   0   0  12 18948.2 1396.42  18
   0   0  13 137.272 277.206  18
   0   0 -13 90.9416 347.074  15
   0   0 -13 16.9756 255.887  13
   0   0 -14 375.351 425.857  15
   0   0  14-118.310 234.385  18
   0   0 -14 53.4974 232.552  13
   0   0 -15-148.093 366.829  15
   0   0  15-71.5524 268.233  18
   0   0 -16 15870.5 797.600   8
   0   0  16 18788.0 1680.58  18
   0   0 -16 18462.7 953.103   4
   0   0 -16 19478.2 931.257  16
   0   0 -17-155.162 211.466   4
   0   0 -17-108.931 178.547  16
   0   0 -18 33416.5 1349.59   4
   0   0 -18 32454.2 1337.15  16
   0   0 -19-88.9748 252.780   4
   0   0 -19 5.67176 197.613  16
   0   0 -20 11787.5 790.898   4
   0   0 -20 10028.6 730.840  16
   0   0 -21 24.3316 275.466   4
   0   0 -21-198.346 223.538  16
   0   0 -22 8181.28 628.461  16
   0   0 -22 8768.52 633.321   4
   0   0 -23-382.781 234.868  16
   0   0 -23-332.051 226.541   4
   0   0 -24 682.525 214.903   4
   0   0 -25-25.1501 144.168   4
   0   1  -1 175521. 2897.47  24
   0   1   1 173447. 2805.41  24
   0  -1  -1 177743. 2709.55  13
   0   1   2 183194. 2969.53  18
   0   1   2 189517. 2947.45  24
   0   1  -2 190982. 3134.58  24
   0   1   2 191927. 3135.96  21
   0  -1  -2 191363. 3093.99  13
   0   1  -3 228893. 3811.72  12
   0   1   3 234749. 3857.17  18
   0   1  -3 239519. 3874.16  24
   0  -1  -3 247496. 4012.20  13
   0   1   3 240304. 3945.96  21
   0  -1  -3 232396. 3722.56  20
   0  -1  -4 277921. 4661.35  13
   0   1   4 267884. 4511.27  18
   0   1  -4 280229. 4762.53  14
   0  -1  -4 271132. 4259.95  20
   0   1  -4 257541. 4443.18  12
   0   1   4 263175. 4577.82  21
   0   1  -5 514129. 8368.08  14
   0   1   5 517562. 8110.90  18
   0  -1  -5 516463. 8269.04  13
   0   1  -5 533841. 9103.69  22
   0   1   5 514242. 8208.24  21
   0  -1   6 173600. 3631.08  18
   0   1  -6 167693. 3622.75  14
   0   1   6 174436. 3410.85  18
   0  -1  -6 171547. 3528.84  13
   0   1  -6 169131. 4180.02  22
   0   1   7 238807. 4538.33  18
   0   1  -7 227926. 5386.51  22
   0  -1  -7 225664. 4830.53  15
   0  -1  -7 236764. 4683.82  13
   0   1  -7 230774. 4724.52  13
   0   1  -7 217351. 4401.41  12
   0  -1   7 223981. 4713.53  18
   0   1  -7 237107. 4803.59  14
   0  -1  -8 167056. 3900.15  13
   0  -1  -8 167481. 4097.70  15
   0   1  -8 166559. 4011.73  14
   0  -1   8 172856. 3990.06  18
   0   1   8 173195. 3812.92  18
   0   1  -8 171953. 4664.57  22
   0   1  -8 165710. 3957.13  13
   0  -1  -9 18535.1 1152.09  13
   0   1  -9 19281.5 1348.33  15
   0   1  -9 20740.6 1242.36  13
   0   1   9 20752.0 1138.41  18
   0   1  -9 19263.6 1069.81  12
   0  -1   9 18864.4 1184.27  18
   0  -1  -9 19069.8 1256.56  15
   0   1  -9 17695.7 1421.03  22
   0   1  10 2531.41 462.067  18
   0  -1 -10 3022.93 557.969  15
   0   1 -10 2918.00 683.131  22
   0   1 -10 3457.98 578.735  13
   0   1 -10 2823.59 460.184  12
   0  -1 -10 2611.09 477.424  12
   0  -1 -10 2685.47 464.944  13
   0  -1  10 2110.62 452.214  18
   0   1 -10 2532.16 610.383  15
   0  -1 -11 65996.7 2553.93  13
   0   1 -11 63796.3 2581.98  13
   0   1 -11 63147.6 2814.93  15
   0  -1  11 69685.9 2659.34  18
   0  -1 -11 65308.7 2620.38  12
   0   1  11 66530.1 2465.16  18
   0  -1 -11 61027.7 2663.58  15
   0   1 -12 7278.19 1017.80  15
   0  -1 -12 9402.48 1008.85  12
   0  -1 -12 8356.71 936.806  13
   0  -1 -12 8494.42 1016.65  15
   0   1 -12 9880.95 1025.24  13
   0   1  12 8693.98 917.622  18
   0  -1  12 7982.64 915.577  18
   0  -1  13 71004.1 2956.70  18
   0   1 -13 68403.3 2953.88  13
   0   1 -13 59842.2 3027.67  15
   0   1  13 70340.5 2856.47  18
   0  -1 -13 65536.6 2862.95  13
   0  -1 -13 62979.6 3009.97  15
   0  -1 -14 5136.92 940.505  15
   0   1  14 5316.47 797.148  18
   0  -1  14 4030.88 752.046  18
   0   1 -14 4506.74 851.758  15
   0   1 -14 4645.11 813.928  13
   0  -1 -14 5452.56 873.467  13
   0   1 -15 25341.6 2109.59  15
   0  -1  15 28830.8 2048.28  18
   0   1 -15 29389.8 2093.00  13
   0  -1 -16 14456.4 808.697  16
   0  -1 -16 13662.1 710.276   8
   0   1 -16 15038.8 815.289  16
   0   1 -16 14439.2 833.719   4
   0  -1 -16 15531.2 874.907   4
   0   1 -16 14103.8 764.780   8
   0   1 -17 4822.09 514.797   4
   0  -1 -17 4511.15 469.738  16
   0  -1 -17 4854.62 515.225   4
   0   1 -17 5298.03 561.358   7
   0   1 -17 4496.33 473.109  16
   0   1 -18 11950.9 795.870   4
   0  -1 -18 13698.9 868.228   4
   0  -1 -18 12689.0 809.278  16
   0   1 -18 12405.2 802.387  16
   0   1 -18 12808.8 862.186   7
   0   1 -19 44636.1 1598.35  16
   0   1 -19 45824.9 1594.70   4
   0  -1 -19 46466.6 1689.47   4
   0  -1 -19 42601.0 1563.98  16
   0  -1 -20 131.348 258.496   4
   0  -1 -20 415.688 271.966  16
   0   1 -20-309.977 239.847  16
   0   1 -20-128.397 268.957   4
   0  -1 -21 1750.87 396.436   4
   0   1 -21 1781.85 345.598  16
   0   1 -21 1991.83 390.163   4
   0  -1 -21 1506.85 328.243  16
   0   1 -22 1270.38 295.392  16
   0  -1 -22 1172.20 270.243  16
   0   1 -22 1466.37 306.135   4
   0  -1 -22 1616.34 343.255   4
   0  -1 -23 174.120 194.697  16
   0   1 -23-76.0549 199.251   4
   0   1 -23-89.3589 188.648  16
   0  -1 -23-106.586 215.423   4
   0   1 -24 9152.58 556.232   4
   0  -1 -24 8692.05 559.144   4
   0   1 -25 474.169 176.847   4
   0  -2   0 459253. 6874.90  18
   0   2   0 446632. 7200.58  24
   0   2  -1 202030. 2910.50  23
   0   2   1 185723. 3238.26  24
   0   2  -1 172334. 2936.98  13
   0   2  -1 193012. 3357.71  24
   0  -2   1 170216. 3119.30  18
   0  -2  -2 820.753 108.213  13
   0   2  -2 688.659 156.538  14
   0   2  -2 634.515 133.971  13
   0   2   2 881.704 147.375  24
   0   2  -2 848.014 191.302  24
   0   2  -3 99330.4 2229.09  24
   0  -2  -3 117448. 2089.78  13
   0   2  -3 96603.3 2153.28  13
   0   2  -3 110311. 2210.53  14
   0   2   3 110012. 2020.94  24
   0   2   3 107168. 1879.87  18
   0   2   3 109567. 2256.49  21
   0   2   4 62428.9 1347.72  18
   0   2   4 64263.7 1593.40  21
   0   2  -4 55902.7 1556.57  13
   0  -2  -4 59974.1 1275.41  20
   0  -2  -4 64169.5 1507.40  13
   0   2  -4 65959.6 1629.72  14
   0   2  -4 58949.6 1542.81  24
   0   2   5 146065. 3023.58  21
   0   2   5 147212. 2828.67  18
   0  -2  -5 143666. 2663.10  20
   0   2  -5 155058. 3155.26  14
   0  -2  -5 155137. 3035.34  13
   0  -2  -6 200822. 3907.68  13
   0  -2  -6 194267. 4211.53  19
   0  -2  -6 185989. 3245.11  20
   0   2   6 195574. 3714.16  18
   0   2  -6 188241. 3981.05  13
   0   2  -6 203740. 4041.41  14
   0   2   6 198024. 3931.52  21
   0  -2  -6 200564. 4158.20  15
   0  -2  -7 217420. 4655.35  15
   0  -2  -7 220666. 4402.71  13
   0   2  -7 197580. 4421.57  13
   0   2  -7 230070. 5388.09  22
   0   2   7 212092. 4195.98  18
   0  -2   7 216151. 4638.81  18
   0   2  -7 214542. 4489.40  14
   0   2   7 212248. 4404.99  21
   0  -2   8 57722.3 2071.89  18
   0   2  -8 50572.8 1915.41  13
   0  -2  -8 53514.9 1877.83  13
   0   2  -8 53737.2 1941.92  14
   0   2   8 56953.3 1806.03  18
   0  -2  -8 52645.3 2053.16  15
   0   2  -8 51282.2 2382.25  22
   0   2   9 38057.7 1537.45  18
   0  -2   9 35158.6 1699.93  18
   0   2  -9 33366.8 1619.20  14
   0   2  -9 36833.8 2109.18  22
   0  -2  -9 34810.6 1574.52  13
   0  -2  -9 35321.6 1730.31  15
   0   2  -9 34274.9 1635.28  13
   0   2 -10 2175.35 475.603  13
   0  -2  10 2364.08 488.772  18
   0  -2 -10 2366.33 504.239  15
   0   2 -10 2736.04 674.319  22
   0  -2 -10 2104.31 434.161  13
   0   2  10 2020.61 361.011  18
   0   2 -11 58520.9 2812.62  15
   0   2 -11 63169.1 2578.40  13
   0  -2  11 63491.8 2604.12  18
   0  -2 -11 62846.1 2468.59  13
   0   2  11 65023.1 2406.32  18
   0   2 -11 61630.3 2983.88  22
   0  -2 -12 14749.5 1335.11  12
   0   2 -12 15286.5 1573.52  22
   0   2  12 15097.4 1172.21  18
   0  -2 -12 15464.5 1254.96  13
   0   2 -12 14619.7 1436.40  15
   0  -2  12 15203.7 1317.61  18
   0   2 -12 14395.3 1236.98  13
   0  -2  13 27616.5 1849.96  18
   0   2 -13 25005.1 1772.29  13
   0  -2 -13 25114.9 1701.00  13
   0   2 -13 22621.6 1860.73  15
   0  -2 -13 26378.8 1892.75  12
   0   2 -14 67506.5 3105.14  13
   0   2 -14 62231.8 3283.34  15
   0  -2  14 67507.4 3131.27  18
   0  -2  15 228.371 242.070  18
   0   2 -15 539.217 335.527  13
   0  -2 -16 10214.0 744.359   4
   0  -2 -16 8606.95 603.580  16
   0   2 -16 8744.61 646.938  16
   0  -2 -16 8522.39 542.604   8
   0   2 -16 8561.65 676.138   7
   0   2 -16 9731.65 686.636   8
   0   2 -16 8025.39 607.091   4
   0   2 -17-120.824 186.906  16
   0  -2 -17 97.5050 238.842   4
   0  -2 -17 114.899 193.187  16
   0   2 -17-144.722 280.354   7
   0   2 -17-142.611 215.458   4
   0  -2 -18 69.0346 176.549  16
   0  -2 -18 498.355 290.414   4
   0   2 -18 194.511 180.939  16
   0   2 -18 34.4852 214.854   4
   0   2 -18 89.2594 245.352   7
   0  -2 -19 40539.2 1552.08   4
   0   2 -19 43092.1 1606.58   7
   0  -2 -19 40093.3 1490.29  16
   0   2 -19 39649.3 1486.29  16
   0   2 -19 39948.6 1489.14   4
   0  -2 -20 614.412 248.791  16
   0   2 -20 1324.03 329.091   4
   0  -2 -20 857.391 340.231   4
   0   2 -20 753.436 272.977  16
   0   2 -20 537.185 259.834   7
   0   2 -21 6151.62 543.681   4
   0  -2 -21 5306.71 536.385  16
   0   2 -21 5743.38 539.943  16
   0  -2 -21 6639.65 604.622   4
   0   2 -22 30129.4 1149.15   4
   0  -2 -22 26843.8 1163.30  16
   0   2 -22 29579.6 1162.85  16
   0  -2 -22 31216.7 1230.11   4
   0  -2 -23 6507.60 543.429   4
   0   2 -23 6176.01 486.172  16
   0   2 -23 5760.33 460.802   4
   0   2 -24 3437.36 344.367   4
   0   2 -25 1463.80 214.158   4
   0   3   0 299.874 205.301  24
   0  -3   0 355.275 100.136  18
   0   3   1 133197. 2625.93  24
   0   3  -1 135340. 2082.35  23
   0   3  -1 138748. 2755.41  24
   0   3  -1 113692. 2038.25  13
   0  -3  -1 119361. 2059.40  18
   0  -3   1 122728. 2395.39  18
   0   3  -2 106843. 2054.37  13
   0   3   2 111142. 2331.31  24
   0  -3   2 110085. 2358.74  18
   0  -3  -2 113609. 2596.30  19
   0   3  -2 115405. 2523.46  24
   0   3  -3 5355.49 375.160  13
   0   3   3 5756.65 460.058  21
   0   3  -3 6081.93 434.923  14
   0   3   3 5734.57 410.540  24
   0   3  -3 5381.20 476.139  24
   0  -3  -4 36392.6 1014.89  13
   0   3  -4 35481.2 1260.87  24
   0   3  -4 34489.1 1147.13  14
   0   3   4 36335.1 1232.54  21
   0   3  -5 128009. 2840.48  14
   0   3   5 127712. 2873.65  21
   0  -3  -5 129333. 2664.25  13
   0   3   5 128584. 2435.19  18
   0   3  -6 6242.29 561.281  14
   0   3   6 6308.14 553.932  21
   0  -3  -6 6477.38 672.434  19
   0   3  -6 5873.24 538.218  13
   0   3   6 6712.09 445.993  18
   0  -3   6 6156.07 646.745  18
   0  -3  -6 6839.35 527.292  13
   0  -3  -6 6301.33 399.873  20
   0   3  -7 17613.2 1001.51  14
   0  -3   7 17652.4 1107.82  18
   0   3   7 18881.2 1017.39  21
   0   3  -7 17728.4 1011.34  13
   0   3   7 19339.6 877.699  18
   0  -3  -7 19297.0 1237.93  19
   0  -3  -7 19106.3 962.838  13
   0   3   8 4505.13 448.405  18
   0  -3   8 3145.15 493.556  18
   0  -3  -8 3826.00 483.647  13
   0   3   8 3954.65 515.792  21
   0   3  -8 4748.76 587.261  13
   0   3  -8 3102.45 491.247  14
   0  -3   9 20698.6 1351.59  18
   0   3   9 22114.4 1122.65  18
   0   3  -9 22179.0 1661.55  22
   0   3   9 23174.1 1305.20  21
   0  -3  -9 20367.7 1171.71  13
   0   3  -9 20017.0 1235.44  14
   0   3  -9 19988.4 1236.27  13
   0   3 -10 972.612 357.030  13
   0  -3  10 1129.63 350.248  18
   0   3 -10 987.136 333.026  14
   0   3 -10 782.860 488.604  22
   0  -3 -10 824.641 301.495  13
   0  -3  11 62804.4 2683.01  18
   0  -3 -11 58820.1 2375.89  13
   0   3 -11 60442.3 2532.82  13
   0   3 -11 62816.9 3062.58  22
   0  -3  12 7580.45 958.563  18
   0   3 -12 8793.74 995.903  13
   0   3 -12 7913.20 1132.84  22
   0   3 -13 9966.77 1111.72  13
   0  -3  13 9675.42 1124.42  18
   0   3 -13 8779.06 1200.31  15
   0   3 -13 9422.45 1287.38  22
   0  -3 -13 11965.1 1326.08  12
   0  -3 -14 7713.61 1129.34  12
   0  -3  14 6501.62 1002.94  18
   0   3 -14 6695.08 968.588  13
   0   3 -14 5615.83 1045.03  15
   0  -3  15 2496.22 655.127  18
   0   3 -15 2896.83 794.357  15
   0   3 -16 1085.18 274.687   4
   0  -3 -16 1405.06 271.479  16
   0   3 -16 818.711 241.547   7
   0   3 -16 1101.59 246.334  11
   0  -3 -16 1418.36 292.913   4
   0   3 -17 2268.15 387.716   7
   0  -3 -17 2482.94 348.826  16
   0  -3 -17 3007.49 451.264   4
   0   3 -17 1704.46 304.854   4
   0   3 -17 2738.07 371.287  16
   0   3 -18 414.588 183.511  16
   0  -3 -18 639.014 253.520  16
   0   3 -18 785.913 273.728   4
   0   3 -18 294.116 275.284   7
   0  -3 -18 459.484 263.831   4
   0   3 -19 5785.92 594.995   7
   0  -3 -19 5989.81 557.758  16
   0  -3 -19 6265.33 632.829   4
   0   3 -19 5822.85 555.843   4
   0   3 -19 6137.73 565.743  16
   0   3 -20 48.2173 261.321   7
   0  -3 -20-432.235 344.161   4
   0   3 -20-363.367 269.900   4
   0   3 -20-28.4577 199.169  16
   0  -3 -20-216.116 255.091  16
   0   3 -21 157.943 178.512  16
   0  -3 -21 45.2167 220.037  16
   0   3 -21 339.135 244.321   7
   0   3 -21 598.894 272.093   4
   0  -3 -21 174.504 293.211   4
   0  -3 -22 1747.56 356.321   4
   0   3 -22 2043.25 305.672  16
   0   3 -22 1669.28 286.913   4
   0   3 -23 442.275 203.946   4
   0   3 -23 271.354 145.554  16
   0   3 -24 1084.44 221.129   4
   0   4   0 279615. 5167.47  24
   0  -4   0 268555. 4594.28  18
   0  -4  -1 304215. 4912.88  19
   0   4  -1 270480. 4855.39  24
   0  -4  -1 255323. 3954.30  18
   0   4   1 285569. 4796.77  24
   0  -4   1 252160. 4349.40  18
   0   4  -1 292803. 3846.18  23
   0   4   2 39286.4 1317.64  24
   0   4  -2 42124.9 1481.47  24
   0  -4  -2 39417.1 1463.03  19
   0   4   3 4802.28 496.064  21
   0   4  -3 3597.45 306.486  13
   0   4  -3 4618.53 401.313  14
   0  -4  -3 4067.96 489.569  19
   0   4  -3 4010.64 473.956  24
   0   4   4 19120.7 968.637  21
   0   4  -4 20540.3 910.264  14
   0  -4  -4 18821.3 1082.61  19
   0   4  -4 17884.1 1004.70  24
   0  -4   4 16946.0 943.228  18
   0  -4  -5 63512.9 2202.34  19
   0   4  -5 66079.0 1868.57  14
   0   4   5 61477.3 1936.88  21
   0   4  -6 290805. 5388.61  14
   0  -4  -6 266496. 4806.95  20
   0   4   6 284583. 5495.29  21
   0  -4   6 278174. 5701.83  18
   0  -4  -6 276049. 5939.53  19
   0   4  -7 110610. 2911.51  14
   0  -4   7 104135. 3118.22  18
   0   4   7 114119. 3005.04  21
   0   4  -7 107579. 2879.84  13
   0  -4  -7 112947. 3426.71  19
   0  -4   8 21422.5 1360.15  18
   0  -4  -8 21546.2 1472.71  19
   0   4   8 22140.3 1250.31  21
   0   4  -8 21667.1 1207.55  14
   0   4  -8 20968.9 1200.19  13
   0   4   9 36548.0 1733.08  21
   0  -4   9 34577.1 1831.40  18
   0   4  -9 32189.9 1596.96  14
   0   4  -9 32923.3 1643.03  13
   0   4 -10 17616.6 1602.40  22
   0  -4  10 18927.2 1418.82  18
   0   4 -10 19718.1 1334.77  13
   0   4  10 21676.2 1403.47  21
   0   4 -10 19041.9 1288.11  14
   0   4 -11 6844.67 1030.12  22
   0   4 -11 6353.98 816.877  13
   0   4 -11 5951.17 785.055  14
   0  -4  11 7291.54 938.835  18
   0  -4  12 34133.3 2114.69  18
   0   4 -12 34203.4 1984.55  13
   0   4 -13 2141.10 705.609  22
   0  -4  13 1782.69 550.554  18
   0   4 -13 2681.49 603.014  13
   0   4 -13 1666.87 584.959  15
   0   4 -14 10374.2 1396.14  15
   0   4 -14 11616.4 1474.98  22
   0   4 -14 13665.1 1381.76  13
   0  -4  14 12621.8 1393.49  18
   0  -4 -14 13349.5 1542.57  12
   0   4 -15 11893.2 710.934  11
   0  -4 -15 13704.2 744.558  16
   0  -4 -15 14971.0 913.554   4
   0  -4 -15 13252.3 1605.37  12
   0   4 -16 144.956 216.601   4
   0  -4 -16 370.947 170.574  16
   0  -4 -16 51.7661 271.769   4
   0   4 -16 163.420 145.264  11
   0   4 -17 8045.20 625.321  11
   0   4 -17 9408.41 658.587  16
   0  -4 -17 9413.62 771.713   4
   0   4 -17 8080.90 628.612   4
   0   4 -17 8541.46 687.822   7
   0  -4 -17 8848.90 634.376  16
   0   4 -18 1800.34 333.960   4
   0  -4 -18 2328.05 354.556  16
   0   4 -18 2193.69 351.548  16
   0   4 -18 2428.13 436.279   7
   0   4 -18 2003.10 352.725  11
   0  -4 -18 1822.40 404.360   4
   0   4 -19 1023.40 263.366  11
   0   4 -19 796.478 305.520   7
   0  -4 -19 849.161 272.765  16
   0   4 -19 1007.92 266.569  16
   0  -4 -19 1106.56 323.222   4
   0   4 -19 682.214 253.520   4
   0  -4 -20 3307.99 485.022   4
   0   4 -20 3569.78 431.468   4
   0   4 -20 3673.75 405.418  16
   0  -4 -20 3530.81 415.463  16
   0   4 -20 3413.82 468.698   7
   0   4 -21 403.502 189.887  16
   0  -4 -21 19.5594 273.951   4
   0   4 -21 250.826 233.715   7
   0   4 -21 470.477 241.013   4
   0   4 -22 16002.2 815.800   7
   0   4 -22 14732.9 727.101  16
   0   4 -22 14470.0 732.948   4
   0   4 -23 5976.97 446.040   4
   0   4 -24 185.663 135.273   4
   0   5   0 90.6515 69.3106  23
   0  -5   0 110.375 162.496  19
   0  -5   0 34.5797 117.791  18
   0   5   0-54.1905 229.389  24
   0  -5  -1 17907.3 633.916  18
   0  -5   1 18485.6 860.861  18
   0  -5  -1 21857.1 1089.44  19
   0   5  -1 19002.4 1064.06  24
   0   5  -1 19431.8 506.323  23
   0   5   1 20666.7 1053.22  24
   0  -5  -2 49369.8 1798.23  19
   0   5  -2 47547.2 1798.48  24
   0   5  -3 15342.8 603.637  13
   0   5  -3 15806.9 1018.13  24
   0  -5  -3 16015.3 1038.34  19
   0   5  -3 16940.0 850.173  14
   0  -5   3 15357.0 886.012  18
   0   5   3 16338.2 984.039  21
   0  -5   4 367.669 226.879  18
   0   5  -4 308.378 166.954  14
   0  -5  -4 688.010 287.620  19
   0   5   4 164.116 205.846  21
   0   5   5 25007.1 1280.16  21
   0  -5  -5 24160.9 1414.84  19
   0   5  -5 23938.0 1009.29  13
   0  -5   5 24318.4 1309.00  18
   0   5  -5 28345.9 1219.96  14
   0   5   6 4771.03 584.697  21
   0  -5  -6 5328.21 723.188  19
   0   5  -6 5067.69 534.566  14
   0  -5   6 4262.65 584.972  18
   0   5  -6 5022.05 508.006  13
   0  -5  -7 33942.3 1875.28  19
   0  -5   7 33008.5 1690.54  18
   0   5   7 33694.3 1609.04  21
   0   5  -7 35060.7 1514.91  14
   0   5  -7 33230.6 1439.02  13
   0   5  -8 166730. 4052.52  14
   0   5  -8 152476. 3929.86  13
   0  -5   8 158967. 4411.53  18
   0  -5  -8 162482. 4743.71  19
   0   5   8 168214. 4239.74  21
   0   5   9 236094. 5507.08  21
   0  -5   9 219665. 5665.76  18
   0   5  -9 226949. 5237.58  14
   0   5  -9 218240. 5188.58  13
   0   5 -10 56593.9 2380.64  14
   0   5 -10 57246.7 2397.42  13
   0  -5  10 61567.2 2765.29  18
   0   5 -11 54651.9 3064.56  22
   0   5 -11 52392.8 2397.13  13
   0   5 -11 51112.7 2359.89  14
   0  -5  11 54020.1 2688.12  18
   0   5 -12 19692.5 1504.01  13
   0   5 -12 16276.8 1692.06  22
   0  -5  12 18988.8 1639.11  18
   0  -5  13 2092.85 602.507  18
   0   5 -13 1952.29 524.737  22
   0   5 -14 4915.86 446.774  11
   0  -5 -14 6231.92 1132.09  12
   0   5 -14 4746.09 968.997  22
   0   5 -14 5573.28 1091.52  15
   0  -5 -14 4740.96 509.471   4
   0   5 -15 14328.3 801.415  11
   0  -5 -15 15335.2 940.322   4
   0  -5 -15 15649.6 804.490  16
   0  -5 -16 1178.10 331.586   4
   0  -5 -16 1257.79 269.584  16
   0   5 -16 1074.40 258.017  11
   0   5 -17 1826.97 330.421  11
   0  -5 -17 1995.94 434.158   4
   0   5 -17 2032.98 386.272   7
   0   5 -17 2150.01 362.105   4
   0  -5 -17 2635.18 367.784  16
   0   5 -18 1330.19 302.118  11
   0  -5 -18 2193.49 450.453   4
   0  -5 -18 1777.01 327.281  16
   0   5 -18 1553.30 316.278   4
   0   5 -18 1372.79 329.792   7
   0   5 -19 15533.2 888.774  11
   0  -5 -19 18065.2 1016.16   4
   0   5 -19 16753.3 865.030   4
   0  -5 -19 16454.6 882.412  16
   0   5 -19 17271.7 969.999   7
   0   5 -20 246.011 204.174   4
   0   5 -20 418.323 302.573   7
   0   5 -20 34.2827 171.718  11
   0   5 -21 10715.6 644.519   4
   0   5 -21 12463.9 769.246   7
   0   5 -22 2692.57 332.598   4
   0   5 -22 3689.15 409.175   7
   0   5 -23 2835.84 295.972   4
   0   5 -23 3162.44 323.270   7
   0   5 -24 2930.55 249.938   4
   0  -6   0 209968. 4525.99  19
   0  -6   1 1306.53 282.448  19
   0  -6  -1 756.840 249.497  19
   0  -6   2 8325.24 665.288  18
   0  -6   2 9538.27 670.420  19
   0  -6  -2 7979.47 756.417  19
   0  -6   3 75344.3 2409.88  18
   0   6   3 79022.5 2570.79  21
   0  -6  -3 77348.1 2641.79  19
   0   6  -3 87164.4 2321.59  14
   0  -6   3 87723.4 2174.17  19
   0  -6  -4 117518. 3550.11  19
   0  -6   4 112248. 3241.86  18
   0   6   4 123512. 3410.28  21
   0   6  -5 159781. 3636.39  14
   0   6   5 147991. 3899.19  21
   0  -6   5 150488. 3970.92  18
   0  -6  -5 145631. 4198.36  19
   0  -6   6 47905.4 2114.24  18
   0   6   6 50105.6 2062.83  21
   0   6  -6 52216.6 1876.40  14
   0  -6  -6 46952.6 2270.48  19
   0   6  -7 19787.1 1162.06  14
   0  -6  -7 20250.7 1523.95  19
   0   6   7 19983.6 1313.11  21
   0  -6   7 18397.7 1334.34  18
   0  -6  -8 13146.8 1263.71  19
   0   6   8 14215.1 1144.36  21
   0  -6   8 12306.8 1142.00  18
   0   6  -8 13203.1 1017.64  14
   0   6   9 989.260 294.899  21
   0  -6   9 147.398 261.568  18
   0   6  -9 973.962 323.612  14
   0   6  10 9989.17 1051.01  21
   0  -6  10 10165.1 1153.09  18
   0  -6  11 117517. 4306.68  18
   0   6 -11 111905. 4654.59  22
   0  -6  12 9753.05 1225.83  18
   0   6 -12 8946.98 1331.11  22
   0  -6 -13 44161.9 1621.95   4
   0   6 -13 47483.5 3063.55  22
   0   6 -13 44346.7 1435.50  11
   0  -6 -14 3162.49 463.042   4
   0  -6 -14 3648.18 381.200  16
   0   6 -14 3328.26 395.547  11
   0   6 -15 49565.3 1626.76  11
   0  -6 -15 51978.3 1577.92  16
   0  -6 -15 48108.4 1776.67   4
   0   6 -16 4992.63 507.743  11
   0  -6 -16 6441.24 535.637  16
   0   6 -17 50165.8 1580.62   4
   0   6 -17 47955.6 1630.10  11
   0   6 -18 16764.9 859.122   4
   0   6 -18 14864.9 909.424   7
   0   6 -18 14970.5 863.871  11
   0   6 -19 3946.97 478.974   7
   0   6 -19 3912.80 420.356   4
   0   6 -19 3712.70 446.143  11
   0   6 -20 1347.01 306.448   7
   0   6 -20 1424.44 274.028   4
   0   6 -20 1456.77 308.822  11
   0   6 -21 409.819 186.336   4
   0   6 -21 1319.03 322.925   7
   0   6 -22-394.558 203.473   7
   0   6 -22-172.269 161.527   4
   0   6 -23 1012.88 179.279   4
   0   6 -23 655.132 170.580   7
   0  -7   0 738.461 222.531  19
   0  -7   1 4837.74 546.383  19
   0  -7  -1 4177.88 556.187  19
   0  -7  -2 37223.4 1782.32  19
   0   7   2 35354.8 1770.31  21
   0  -7  -3 28561.9 1606.99  19
   0   7   3 29224.7 1585.53  21
   0   7   4 39865.5 1919.01  21
   0  -7  -4 45731.3 2144.76  19
   0  -7   4 43394.6 1937.38  18
   0  -7  -5 6543.32 839.722  19
   0  -7   5 7208.31 817.819  18
   0   7   5 6553.33 769.275  21
   0  -7   6 453.690 311.357  18
   0  -7  -6 385.511 366.076  19
   0   7   6 328.093 247.502  21
   0   7   7 1600.21 438.556  21
   0  -7   7 2112.82 493.760  18
   0  -7  -7 2100.87 578.375  19
   0  -7   8 196780. 5528.03  18
   0   7   8 200390. 5352.00  21
   0  -7   9 3325.73 692.729  18
   0   7   9 2931.13 604.662  21
   0   7  10 48556.5 2527.70  21
   0  -7  10 46635.9 2614.81  18
   0  -7  11 7942.51 1119.56  18
   0   7 -12 829.310 519.245  22
   0   7 -12 838.348 211.840  11
   0   7 -13-89.4803 171.468  11
   0   7 -14 85987.2 2265.84  11
   0   7 -15 924.176 278.872  11
   0   7 -16 2385.07 366.819  11
   0   7 -17 6281.07 528.856   4
   0   7 -17 5728.04 551.263  11
   0   7 -18 3820.39 463.935   7
   0   7 -18 3299.72 408.549  11
   0   7 -18 3871.85 429.411   4
   0   7 -19 341.165 179.081   4
   0   7 -19 511.864 250.320  11
   0   7 -19 81.4433 256.133   7
   0   7 -20 53.1139 178.939   4
   0   7 -20 208.605 243.332   7
   0   7 -20 493.193 216.759  11
   0   7 -21-127.567 223.876   7
   0   7 -21 73.3983 145.633   4
   0   7 -22 2639.12 267.324   4
   0   7 -22 3500.94 339.505   7
   0  -8   0 73582.7 2583.55  19
   0   8   1 1351.23 409.404  21
   0  -8  -1 2619.07 471.894  19
   0  -8  -2 52757.2 2304.87  19
   0   8   2 52040.6 2341.59  21
   0  -8  -3 28491.1 1714.65  19
   0   8   3 28023.0 1702.29  21
   0  -8  -4 168922. 4842.28  19
   0   8   4 156385. 4581.96  21
   0  -8  -5 60755.6 2798.22  19
   0   8   5 61617.5 2651.71  21
   0  -8  -6 94850.1 3715.45  19
   0   8   6 97327.6 3487.44  21
   0   8   7 14751.0 1313.74  21
   0   8   8 44155.2 2391.34  21
   0  -8   8 40682.6 2371.22  18
   0  -8   9 12639.0 1365.60  18
   0   8   9 12177.0 1257.26  21
   0  -8  10 8977.09 1187.36  18
   0  -8 -11 8166.70 572.688  17
   0  -8 -11 7831.35 526.029   6
   0   8 -11 7394.16 555.307  11
   0  -8 -12 24528.4 1030.40  17
   0   8 -12 25292.1 1070.67  11
   0   8 -13 1001.25 275.904  11
   0   8 -14 4439.32 477.235  11
   0   8 -15 378.995 244.360  11
   0   8 -16 13149.5 818.500  11
   0   8 -17 11541.0 773.102  11
   0   8 -18 674.113 314.377   7
   0   8 -18 936.841 289.743  11
   0   8 -18 461.900 203.746   4
   0   8 -19 15427.6 822.007   7
   0   8 -19 14670.8 706.501   4
   0   8 -19 14432.5 817.231  11
   0   8 -20 250.003 240.459   7
   0   8 -20 188.011 154.714   4
   0   8 -20 268.756 176.068  11
   0   8 -21 318.483 204.353   7
   0   8 -21 156.983 132.946   4
   0   8 -22 16.4728 150.137   7
   0   9   0 435.539 320.215  21
   0   9   1 46.7733 257.416  21
   0  -9  -2 36778.1 2015.79  19
   0   9   2 35637.3 2068.77  21
   0   9   3 830.210 418.037  21
   0  -9  -3 1256.04 396.794  19
   0   9   4 23597.6 1716.61  21
   0  -9  -4 22980.6 1695.18  19
   0   9   5 3189.23 649.706  21
   0   9   6 68812.7 3089.18  21
   0   9   7 149.414 308.114  21
   0   9   8 11689.2 1301.18  21
   0  -9  -9 17631.1 851.016  17
   0   9  -9 18059.6 860.537  11
   0   9 -10 18955.9 913.011  11
   0  -9 -10 19260.3 898.618  17
   0   9 -11 5447.76 487.141  11
   0  -9 -11 5447.58 500.308  17
   0  -9 -12 1127.31 243.239  17
   0   9 -12 943.287 220.905  11
   0  -9 -13 16256.8 853.228  17
   0   9 -13 15811.7 876.015  11
   0   9 -14 41669.4 1494.40  11
   0   9 -15 294.033 270.637  11
   0   9 -16 136.466 219.142  11
   0   9 -17 1242.89 260.403   4
   0   9 -17 846.123 284.005  11
   0   9 -18 3825.99 368.693   4
   0   9 -18 4520.08 502.102   7
   0   9 -18 3724.52 428.675  11
   0   9 -19 49.9631 229.293   7
   0   9 -19 409.927 167.355   4
   0   9 -19 80.2559 177.672  11
   0   9 -20 167.937 126.365   4
   0   9 -20-24.3987 211.475   7
   0   9 -21 944.467 224.759   7
   0  10   0 760.287 352.868  21
   0  10   1 18555.3 1600.56  21
   0  10  -1 17823.8 1572.67  21
   0  10  -2-30.9446 340.321  21
   0  10   2 33.7668 292.701  21
   0  10   3 12864.4 1326.51  21
   0  10  -3 12161.5 1320.73  21
   0  10   4 17513.5 1595.86  21
   0 -10  -5 19137.2 885.296  17
   0  10  -6 7642.73 527.512  11
   0 -10  -6 8314.96 583.337  17
   0  10  -7 3738.96 385.828  11
   0 -10  -7 3698.92 396.636  17
   0 -10  -8 3396.35 391.125  17
   0  10  -8 3960.40 406.777  11
   0  10  -9 12989.9 750.281  11
   0 -10  -9 12244.8 738.208  17
   0  10 -10 5554.48 509.090  11
   0 -10 -10 4922.85 477.437  17
   0 -10 -11 9891.72 674.352  17
   0  10 -11 9962.78 691.852  11
   0 -10 -12 186.763 168.078  17
   0  10 -12-9.76739 194.785  11
   0 -10 -13 1078.56 245.691  17
   0  10 -13 1611.51 311.886  11
   0  10 -14 10403.9 735.660  11
   0 -10 -14 10307.4 670.826  17
   0  10 -15 248.874 225.172  11
   0  10 -16 3136.51 435.633  11
   0  10 -17 172.974 177.751   4
   0  10 -17 137.395 223.859  11
   0  10 -18 5555.27 492.986   7
   0  10 -18 5460.78 491.881  11
   0  10 -18 4731.58 375.211   4
   0  10 -19 28104.2 998.021   7
   0  10 -19 26394.4 1000.21  11
   0  10 -20 1602.13 255.907   7
   0 -11   0 62.6696 142.001  17
   0 -11   1-55.5851 192.280  17
   0 -11  -1 231.528 170.888  17
   0 -11  -2 7866.31 573.588  17
   0 -11   2 6979.33 532.229  17
   0 -11   3 5900.78 483.998  17
   0 -11  -3 6336.89 521.488  17
   0 -11  -4 36069.7 1304.10  17
   0 -11   4 37254.8 1310.96  17
   0 -11  -5 2625.69 366.641  17
   0 -11  -6-81.0458 172.935  17
   0 -11  -7 6924.11 575.551  17
   0  11  -7 8609.20 606.939  11
   0 -11  -8 44223.4 1515.23  17
   0  11  -8 47978.6 1549.38  11
   0  11  -9 1140.37 264.099  11
   0 -11  -9 1132.23 276.344  17
   0  11 -10 4033.87 447.630  11
   0 -11 -10 3023.96 407.936  17
   0  11 -11 2705.27 384.313  11
   0 -11 -11 2668.30 365.104  17
   0 -11 -12 4281.15 451.521  17
   0  11 -12 5105.36 508.320  11
   0  11 -13 371.479 248.173  11
   0 -11 -13 561.883 238.575  17
   0  11 -14 23817.4 1083.89  11
   0 -11 -14 24925.9 1049.92  17
   0  11 -15 8838.63 647.565  11
   0  11 -16-21.9582 217.983  11
   0  11 -17-49.3295 188.896  11
   0  11 -17-99.5633 138.893   4
   0  11 -17 91.4146 233.597   7
   0  11 -18 566.176 228.766   7
   0  11 -18 665.958 230.113  11
   0  11 -19 674.275 208.713   7
   0 -12   0 109285. 2635.22  17
   0 -12   1 80735.0 2184.16  17
   0 -12  -1 82479.2 2201.22  17
   0 -12  -2 15554.4 855.292  17
   0 -12   2 17700.1 894.315  17
   0 -12   3 174.122 192.478  17
   0 -12  -3 374.931 232.875  17
   0 -12  -4 8323.35 623.561  17
   0 -12   4 9732.22 667.194  17
   0 -12  -5 14137.1 811.913  17
   0 -12  -6 6.58835 194.326  17
   0 -12  -7 2615.45 368.244  17
   0  12  -8 274.359 200.320  11
   0 -12  -8-43.0653 219.574  17
   0  12  -9 6244.34 530.714  11
   0 -12  -9 4994.13 490.927  17
   0 -12 -10 6503.13 573.777  17
   0  12 -10 6250.43 539.613  11
   0 -12 -11 1260.76 271.529  17
   0  12 -11 2266.36 353.668  11
   0  12 -12 1450.63 276.633  11
   0 -12 -12 862.821 234.922  17
   0  12 -13 7527.81 589.787  11
   0 -12 -13 7243.14 568.171  17
   0 -12 -14 974.318 235.158  17
   0  12 -14 858.222 269.851  11
   0  12 -15 28282.1 1097.34  11
   0  12 -16 1088.59 269.433  11
   0  12 -17 1695.84 269.460  11
   0  12 -17 2761.02 322.488   7
   0  12 -18 45.8888 166.037   7
   0 -13   0-36.6947 205.431  17
   0 -13   1 2505.32 359.993  17
   0 -13  -1 2879.59 365.235  17
   0 -13  -2 1550.72 325.287  17
   0 -13   2 1054.21 252.173  17
   0 -13  -3 28999.5 1200.09  17
   0 -13   3 31298.1 1240.00  17
   0 -13  -4 18412.7 941.754  17
   0 -13  -5-233.601 239.198  17
   0 -13  -6 8442.08 637.137  17
   0 -13  -7 4175.31 475.577  17
   0 -13  -8 234.537 201.665  17
   0 -13  -9 9437.81 658.772  17
   0  13  -9 9439.55 630.052  11
   0  13 -10-25.8818 165.175  11
   0 -13 -10-103.285 215.505  17
   0 -13 -11 5619.77 496.822  17
   0  13 -11 5242.48 474.701  11
   0 -13 -12 863.515 218.729  17
   0  13 -12 1090.88 262.702  11
   0  13 -13 1833.37 302.174  11
   0 -13 -13 1336.70 264.300  17
   0 -13 -14 27382.4 989.164  17
   0  13 -14 26566.2 1011.09  11
   0  13 -15 487.168 191.545  11
   0  13 -16 1164.59 230.880   7
   0 -14   0 17539.6 907.238  17
   0 -14  -1 2097.68 346.017  17
   0 -14   1 2418.66 362.842  17
   0 -14   2 16892.9 881.518   5
   0 -14   2 17925.8 903.817  17
   0 -14  -2 16703.5 889.002  17
   0 -14   3 156.173 152.406   5
   0 -14  -3-435.857 256.196  17
   0 -14  -4 220.342 216.249  17
   0 -14  -5 4866.45 482.497  17
   0 -14  -6 7675.15 614.266  17
   0 -14  -7 1268.36 308.686  17
   0 -14  -8 7922.84 593.777  17
   0 -14  -9 920.078 268.032  17
   0 -14 -10 3159.32 384.584  17
   0 -14 -11 7086.92 510.375  17
   0  14 -12 825.513 198.142  11
   0 -14 -12 709.860 197.226  17
   0 -14 -13 4439.96 368.152  17
   0  14 -13 3932.49 344.321  11
   0 -14 -13 3710.69 339.127   5
   0 -15   0 13.0198 184.111   5
   0 -15  -1 1026.62 240.625  17
   0 -15   1 909.809 246.802   5
   0 -15   2 6497.59 522.582   5
   0 -15  -2 6685.77 540.096  17
   0 -15   3 10531.9 640.202   5
   0 -15  -3 10677.0 670.616  17
   0 -15  -4 832.268 242.416  17
   0 -15  -5 342.616 224.894  17
   0 -15  -6 1069.13 256.967  17
   0 -15  -7 3057.35 364.761  17
   0 -15  -8 1896.47 299.699  17
   0 -15  -9 224.391 196.350  17
   0 -15 -10 1182.10 219.098   5
   0 -15 -10 1439.40 249.724  17
   0 -15 -11 3307.23 318.609  17
   0 -15 -11 3355.39 330.531   5
   0 -16   0 7832.56 528.668   5
   0 -16  -1 1662.03 294.808   5
   0 -16   1 1165.33 225.485   5
   0 -16  -2 8233.27 548.206   5
   0 -16   2 8547.00 514.426   5
   0 -16  -3 5703.65 456.763   5
   0 -16  -4-197.705 182.228   5
   0 -16  -5 7389.73 510.431   5
   0 -16  -6 98.2973 160.952   5
   0 -16  -6-224.892 182.052  17
   0 -16  -7 2369.88 292.188  17
   0 -16  -7 2371.78 293.461   5
   0 -16  -8 21148.2 821.102   5
   1   0 -25 323.001 153.744   4
   1   0 -24-181.592 187.151   4
   1   0 -24 136.739 170.982  16
   1   0 -23 1821.26 331.737  16
   1   0 -23 1814.06 310.631   4
   1   0 -22-220.846 291.851   4
   1   0 -22-321.056 260.305  16
   1   0 -21 90013.9 2499.00  16
   1   0 -21 102320. 2497.77   4
   1   0 -20 17.1643 234.962  16
   1   0 -20-56.6926 229.178   4
   1   0 -19-151.218 230.616   4
   1   0 -19 315.154 246.944  16
   1   0 -19 71.5567 258.736   7
   1   0 -18 107.154 214.434  16
   1   0 -18 586.016 289.981   4
   1   0 -18 218.674 286.759   7
   1   0 -17 27983.5 1192.04  16
   1   0 -17 28720.5 1203.69   4
   1   0 -17 28668.1 1298.74   7
  -1   0  16 251.138 287.526  18
   1   0 -16 862.656 402.601  15
   1   0 -15 12536.9 1364.12  13
   1   0 -15 13094.1 1485.52  15
  -1   0  15 13290.5 1355.45  18
   1   0 -14 300.170 299.283  13
  -1   0  14 91.0063 237.890  18
   1   0 -14 14.0403 345.511  15
  -1   0  13 108901. 3725.17  18
   1   0 -13 114915. 3896.87  13
   1   0 -12 113.724 376.799  15
   1   0 -12 291.467 367.580  13
  -1   0  12 112.140 257.918  18
   1   0 -11 36849.2 1910.10  13
  -1   0  11 37288.6 1844.65  18
   1   0 -11 33526.1 1960.36  15
   1   0 -11 36710.9 1724.47  12
  -1   0  10 186.350 214.796  18
   1   0 -10 80.6305 184.225  12
   1   0 -10 105.230 352.940  15
   1   0 -10-92.2635 296.379  13
   1   0  -9 27610.9 1480.81  13
   1   0  -9 28349.7 1584.70  15
  -1   0   9 29332.9 1434.99  18
   1   0  -8-208.895 243.135  13
  -1   0   8 161.559 238.656  18
  -1   0   7 125563. 3020.84  18
   1   0  -7 127897. 3135.22  13
   1   0  -7 124096. 2643.78  20
   1   0  -6 54.7687 45.6078  24
   1   0  -6 647.807 159.636  19
   1   0  -6 432.914 183.086  20
  -1   0   6 74.4892 169.012  18
  -1   0   5 104475. 2339.66  18
   1   0  -5 94717.3 2518.69  22
   1   0  -5 94114.7 2082.32  19
   1   0  -5 101675. 2159.30  20
   1   0  -4 587.564 250.053  22
  -1   0   4 533.566 209.526  18
   1   0  -4 195.646 176.403  20
   1   0  -4 337.838 136.936  19
   1   0  -3 127651. 2445.34  20
   1   0  -3 120388. 2462.56  22
   1   0  -2 259.856 130.818  20
  -1   0  -1 726000. 11493.3  22
  -1   0  -1 767795. 11226.0  23
  -1   0  -2 70.1048 190.081  22
  -1   0  -3 235690. 4664.35  22
  -1   0  -4 105.298 376.221  22
  -1   0  -4 55.1776 143.851  12
  -1   0  -5 6894.75 722.896  22
  -1   0  -6 84.0797 396.854  22
  -1   0  -7 185467. 4156.84  14
  -1   0  -7 165301. 3981.80  15
  -1   0  -7 166668. 3860.77  12
  -1   0  -7 182045. 4769.13  22
  -1   0  -7 178974. 3922.75  13
   1   0   7 180823. 3863.02  18
  -1   0  -8-87.5182 197.804  12
   1   0   8 88.4437 180.232  18
  -1   0  -8 179.205 258.902  15
  -1   0  -8 293.104 218.347  13
  -1   0  -9 4268.43 578.865  13
  -1   0  -9 4557.04 609.876  12
  -1   0  -9 4850.92 671.100  15
   1   0   9 5022.75 626.576  18
   1   0  10 169.978 191.735  18
  -1   0 -10-264.977 352.103  15
  -1   0 -10-198.704 281.847  13
  -1   0 -10-112.066 296.381  12
  -1   0 -11 336788. 7384.20  13
  -1   0 -11 326860. 7630.56  15
   1   0  11 347554. 7282.58  18
   1   0  12 366.342 229.551  18
  -1   0 -12 87.6670 274.259  13
  -1   0 -12 808.629 405.258  15
   1   0  13 8463.46 985.024  18
  -1   0 -13 10641.0 1216.31  15
  -1   0 -14-151.094 270.198  15
   1   0  14 188.934 253.458  18
  -1   0 -15 8134.97 1174.07  15
   1   0  15 11051.2 1247.93  18
  -1   0 -16 44.7652 205.817   4
  -1   0 -16 32.3455 151.466  16
  -1   0 -17 949.202 260.350  16
  -1   0 -17 1188.05 332.121   4
  -1   0 -18 69.4409 203.412  16
  -1   0 -18 61.4439 283.076   4
  -1   0 -19 4787.86 514.613  16
  -1   0 -19 4865.27 565.564   4
  -1   0 -20 403.627 300.191   4
  -1   0 -20 258.017 226.940  16
  -1   0 -21 10447.9 707.133  16
  -1   0 -21 12978.6 825.044   4
  -1   0 -22-82.3630 300.734   4
  -1   0 -22-239.699 247.226  16
  -1   0 -23 10432.5 652.827   4
  -1   0 -24 330.438 206.670   4
  -1   0 -25 6753.47 413.636   4
   1   1 -25 6513.00 425.021   4
   1  -1 -24-377.807 227.145  16
   1   1 -24-158.772 194.908  16
   1  -1 -24-92.4929 199.344   4
   1   1 -24 462.484 199.080   4
   1   1 -23 3613.44 412.371  16
   1   1 -23 4155.27 416.327   4
   1  -1 -23 3711.34 429.407  16
   1  -1 -23 3407.33 395.280   4
   1   1 -22 17798.2 935.135  16
   1   1 -22 17582.8 868.525   4
   1  -1 -22 17560.9 938.022  16
   1  -1 -22 17967.4 900.903   4
   1  -1 -21 2346.56 401.171   4
   1  -1 -21 2067.12 370.188  16
   1   1 -21 1972.09 379.436   4
   1   1 -21 2381.94 389.482  16
   1   1 -21 2565.21 418.059   7
   1   1 -20 8923.95 696.282  16
   1  -1 -20 7687.24 660.121  16
   1   1 -20 8288.95 644.542   4
   1   1 -20 9678.97 758.013   7
   1  -1 -20 9458.19 722.621   4
   1   1 -19 905.099 310.536   7
   1  -1 -19 1135.81 320.563  16
   1   1 -19 591.980 247.775  16
   1   1 -19 677.547 277.095   4
   1  -1 -19 1148.41 348.699   4
   1  -1 -18 6508.62 615.403   4
   1   1 -18 6178.94 587.679  16
   1  -1 -18 7367.17 618.722  16
   1   1 -18 6927.60 647.920   7
   1   1 -18 6708.98 613.833   4
   1   1 -17 87.1502 208.058   4
   1  -1 -17 160.749 274.070   4
   1  -1 -17 362.193 204.452  16
   1   1 -17 497.783 243.619   7
   1   1 -17 407.261 225.207  16
  -1  -1  16 409.135 242.609  18
   1  -1 -16-179.447 226.495  13
   1  -1 -16 126.803 160.552  16
  -1  -1  15 32364.1 2154.26  18
   1   1 -15 26425.9 2153.33  15
   1  -1 -15 29328.8 2188.82  15
   1   1 -15 32488.3 2198.26  13
   1  -1 -15 29664.0 2065.92  13
  -1   1  14 63438.8 2845.66  18
   1  -1 -14 58418.6 3008.97  15
   1   1 -14 54380.0 3009.42  15
   1  -1 -14 59905.3 2878.21  13
  -1  -1  14 60177.7 2869.50  18
   1   1 -14 64368.6 3002.62  13
   1   1 -13 5900.71 930.480  15
   1   1 -13 7915.61 997.603  13
  -1  -1  13 8068.29 972.319  18
   1  -1 -13 7777.83 946.195  13
  -1   1  13 7803.94 916.641  18
   1  -1 -13 7194.79 996.755  15
   1  -1 -12 9960.58 1005.01  13
   1  -1 -12 9203.81 1047.27  15
  -1   1  12 11054.4 1015.98  18
   1  -1 -12 10730.8 1035.45  12
  -1  -1  12 10848.6 1073.15  18
   1   1 -12 10615.5 1079.65  13
   1   1 -12 9007.46 1091.26  15
  -1   1  11 14802.8 1110.47  18
   1   1 -11 14027.5 1182.42  13
   1  -1 -11 12128.7 1144.96  15
  -1  -1  11 14075.8 1153.72  18
   1  -1 -11 13719.9 1135.40  13
   1   1 -11 12757.8 1247.41  15
   1   1 -10 30518.8 1638.09  13
   1   1 -10 30661.2 1367.53  12
   1  -1 -10 29514.1 1679.07  15
  -1   1  10 29381.0 1518.33  18
   1   1 -10 31112.7 1855.83  22
   1  -1 -10 29744.3 1580.06  13
  -1  -1  10 31772.0 1645.60  18
   1   1  -9 65919.5 2383.89  13
  -1   1   9 71672.2 2272.76  18
   1  -1  -9 62505.6 2352.22  15
  -1  -1   9 64717.3 2314.21  18
   1   1  -9 67305.6 2686.90  22
   1  -1  -9 65548.8 2285.01  13
   1   1  -8 171510. 4124.89  13
   1   1  -8 166267. 3533.05  12
  -1   1   8 180470. 3962.97  18
  -1  -1   8 183782. 4140.81  18
   1  -1  -8 169856. 4150.59  15
   1  -1  -8 182066. 4090.33  13
   1  -1  -8 178068. 3343.36  20
   1   1  -8 176791. 4480.15  22
   1   1  -7 235392. 4066.39  24
   1  -1  -7 240831. 4279.36  20
   1   1  -7 245783. 5319.81  22
  -1   1   7 246441. 4712.12  18
   1  -1  -7 242350. 4846.03  13
  -1  -1   7 243855. 4915.39  18
   1  -1  -7 235372. 4898.48  15
   1   1  -7 237987. 4918.65  13
  -1   1   6 193186. 3872.87  18
   1   1  -6 187367. 4367.74  22
   1   1  -6 196348. 3459.52  24
   1  -1  -6 200975. 4013.37  13
   1  -1  -6 191274. 3674.81  20
   1  -1  -6 200194. 4076.84  15
  -1   1   5 296760. 5161.50  18
   1  -1  -5 280607. 5217.99  19
  -1   1   5 291059. 5322.71  21
   1  -1  -5 295756. 5253.29  13
   1   1  -5 297449. 5216.14  14
   1   1  -5 300692. 5122.91  20
   1   1  -5 293379. 4853.63  24
   1   1  -5 296143. 5619.23  22
   1  -1  -5 279167. 5090.08  20
   1  -1  -5 291902. 5292.49  15
   1   1  -4 12367.8 590.883  14
   1   1  -4 11856.9 597.853  20
  -1   1   4 11699.2 623.638  21
   1  -1  -4 11436.3 595.188  20
   1  -1  -4 11727.9 614.756  15
  -1   1   4 11167.3 571.890  18
   1   1  -3 40251.0 1094.21  20
   1  -1  -3 36913.3 1006.71  15
  -1   1   3 37985.5 1039.14  18
  -1   1   3 38356.9 1069.06  21
   1   1  -3 37640.0 964.343  14
  -1   1   2 220497. 3750.95  21
   1   1  -2 222531. 3525.78  14
   1   1  -2 218115. 3788.39  20
  -1   1   2 214078. 3691.81  18
   1  -1  -2 214807. 3638.58  20
  -1  -1   1 25327.9 524.966  12
   1   1  -1 24127.0 712.453  20
  -1   1   1 24045.4 676.589  21
  -1  -1   0 311981. 4775.94  23
   1   1   0 314103. 4972.62  20
  -1   1  -1 49210.6 1033.96  23
   1   1   1 45422.8 893.137  20
  -1   1  -2 494.972 127.785  23
   1   1   3 229631. 3736.35  21
  -1  -1  -3 230093. 3977.96  13
  -1  -1  -4 1493.13 237.341  13
  -1   1  -4 1572.52 267.373  12
   1   1   4 1653.61 185.160  21
  -1  -1  -5 129627. 2780.77  13
   1   1   5 129532. 2531.77  21
  -1   1  -5 125502. 3466.78  22
  -1   1  -6 107396. 2684.01  13
  -1  -1  -6 113141. 2692.33  13
  -1   1  -6 110570. 2809.17  14
   1   1   6 112580. 2569.24  18
  -1   1  -6 116962. 3525.07  22
   1   1   7 3824.30 427.851  18
  -1  -1  -7 4117.37 573.156  15
  -1   1  -7 4251.61 568.395  15
  -1   1  -7 4551.93 571.195  14
  -1  -1  -7 3841.09 476.038  13
  -1   1  -7 4174.95 706.615  22
   1  -1   7 4110.94 494.398  18
  -1   1  -7 3895.71 489.723  13
  -1   1  -8 7124.22 727.346  13
  -1   1  -8 5219.41 847.650  22
   1   1   8 6305.63 576.646  18
  -1  -1  -8 6904.44 709.588  12
  -1   1  -8 6101.98 745.864  14
  -1   1  -8 6755.95 828.190  15
  -1  -1  -8 6537.07 717.341  15
  -1   1  -8 6754.01 659.945  12
   1  -1   8 6709.97 688.887  18
  -1  -1  -8 5692.37 611.059  13
  -1   1  -9 38588.2 2210.37  22
  -1  -1  -9 36082.9 1648.27  13
  -1  -1  -9 38145.3 1767.26  12
   1  -1   9 35216.5 1670.98  18
   1   1   9 35640.8 1540.55  18
  -1   1  -9 37110.9 1789.26  14
  -1   1  -9 36458.5 1677.80  13
  -1  -1  -9 38301.7 1816.97  15
  -1   1  -9 37892.5 1675.44  12
  -1   1  -9 33527.8 1771.56  15
  -1   1 -10 8081.30 832.802  13
  -1  -1 -10 8698.95 898.335  12
  -1  -1 -10 8120.41 808.279  13
  -1   1 -10 8112.53 805.998  12
   1   1  10 8488.76 781.181  18
  -1  -1 -10 9214.43 970.693  15
  -1   1 -10 7940.46 890.723  15
   1  -1  10 8301.69 826.003  18
  -1   1 -10 8167.55 1110.29  22
  -1  -1 -11 562.230 343.326  12
  -1   1 -11 235.671 314.867  15
  -1  -1 -11 599.720 388.582  15
   1   1  11 1076.13 402.291  18
  -1  -1 -11 398.257 271.385  13
   1  -1  11 321.700 254.119  18
  -1   1 -11 357.590 305.548  13
  -1  -1 -12 24497.5 1731.02  15
   1   1  12 25520.9 1598.46  18
  -1  -1 -12 26252.7 1795.01  12
   1  -1  12 24748.9 1615.54  18
  -1   1 -12 24161.4 1748.10  15
  -1   1 -12 24833.1 1648.48  13
   1  -1  13-47.8331 256.212  18
   1   1  13 267.624 208.817  18
  -1   1 -13 132.844 283.320  15
  -1  -1 -13 160.514 267.131  12
   1  -1  14 52051.7 2668.57  18
  -1   1 -14 51171.7 2896.02  15
  -1   1 -15 1400.41 489.287  15
   1  -1  15 837.743 373.884  18
  -1   1 -16 3278.19 452.297   4
  -1  -1 -16 2674.99 359.332  16
  -1  -1 -16 3591.96 371.264   8
  -1  -1 -16 3188.58 468.520   4
  -1   1 -16 3628.75 415.346  16
  -1  -1 -17-182.707 256.797   4
  -1   1 -17 49.7192 182.404  16
  -1  -1 -17-18.1385 185.640  16
  -1   1 -17 229.808 247.339   4
  -1   1 -18 18885.5 1022.29   4
  -1   1 -18 18165.7 967.188  16
  -1  -1 -18 20705.0 1118.68   4
  -1  -1 -18 17586.4 942.456  16
  -1  -1 -19 12048.5 785.775  16
  -1   1 -19 12539.8 832.119   4
  -1   1 -19 11926.7 789.745  16
  -1  -1 -19 12546.5 875.777   4
  -1   1 -20 8215.81 666.367  16
  -1   1 -20 8785.40 716.008   4
  -1  -1 -20 9147.66 737.011   4
  -1  -1 -20 7749.69 644.355  16
  -1   1 -21 901.621 303.159   4
  -1  -1 -21 964.751 310.150   4
  -1  -1 -21 568.168 231.504  16
  -1   1 -21 850.396 243.905  16
  -1  -1 -22 15400.7 845.191   4
  -1  -1 -22 13939.7 792.349  16
  -1   1 -22 14866.7 798.692  16
  -1   1 -22 14746.7 811.367   4
  -1   1 -23 541.108 218.741   4
  -1  -1 -23 903.570 284.456   4
  -1  -1 -24 28.9061 188.105   4
  -1   1 -24 140.832 169.256   4
  -1   1 -25 258.593 139.362   4
   1   2 -25 2574.40 263.413   4
   1   2 -24 1149.28 233.442  16
   1   2 -24 872.386 208.215   4
   1  -2 -23 4867.03 468.641   4
   1   2 -23 4421.71 426.459   4
   1  -2 -23 4121.08 436.596  16
   1   2 -23 4678.28 455.344  16
   1   2 -22 714.225 259.197   7
   1  -2 -22 260.409 256.658   4
   1   2 -22 595.275 243.850  16
   1   2 -22 488.765 248.295   4
   1  -2 -22 611.857 285.297  16
   1  -2 -21 1266.70 323.402   4
   1   2 -21 1095.66 291.455  16
   1   2 -21 981.674 268.253   4
   1   2 -21 1246.95 343.569   7
   1  -2 -21 1522.71 325.530  16
   1   2 -20 22287.9 1097.87  16
   1  -2 -20 21206.2 1073.45  16
   1   2 -20 22626.9 1055.97   4
   1  -2 -20 22112.3 1109.44   4
   1   2 -20 23416.5 1159.58   7
   1   2 -19 7713.51 680.861   7
   1   2 -19 8111.56 631.793   4
   1  -2 -19 8363.41 675.485   4
   1  -2 -19 7072.11 625.872  16
   1   2 -19 7514.29 635.758  16
   1  -2 -18 4671.64 539.841   4
   1   2 -18 4836.58 506.025  16
   1   2 -18 4725.57 486.118   4
   1  -2 -18 5216.68 524.602  16
   1   2 -18 4866.52 551.047   7
   1  -2 -17 34488.5 1391.09   4
   1  -2 -17 33085.7 1307.20  16
   1   2 -17 32495.6 1363.00   7
   1   2 -17 33681.9 1279.28   4
   1  -2 -16 8599.26 658.338   4
   1  -2 -16 9896.45 652.439  16
   1   2 -16 7595.08 587.377   4
   1   2 -16 7877.44 646.085   7
  -1  -2  15 7833.82 1077.11  18
   1   2 -15 5371.20 1001.34  15
   1   2 -15 7413.72 1052.11  13
   1  -2 -15 7874.92 1068.72  13
  -1  -2  14 268.681 308.546  18
   1  -2 -14-81.9155 336.509  13
   1   2 -14 78.1964 343.558  15
   1   2 -14 205.092 378.373  13
   1   2 -13 8548.07 1012.49  13
   1  -2 -13 7944.82 1062.66  15
  -1  -2  13 7922.59 1015.55  18
   1   2 -13 7020.26 1039.40  15
   1  -2 -13 9221.85 1032.44  13
   1  -2 -12 98072.8 3668.64  15
   1   2 -12 106558. 3986.01  22
  -1  -2  12 110974. 3751.93  18
   1  -2 -12 106196. 3546.23  13
   1   2 -12 107639. 3694.08  13
  -1   2  12 111515. 3485.79  18
   1   2 -11 20521.5 1594.94  22
  -1  -2  11 22533.3 1504.04  18
   1   2 -11 22447.8 1496.72  13
   1  -2 -11 20948.2 1483.60  15
  -1   2  11 23594.6 1392.69  18
   1  -2 -11 21742.7 1401.24  13
   1  -2 -10 1962.37 434.420  13
   1  -2 -10 1078.22 410.697  15
  -1   2  10 1744.32 371.186  18
   1   2 -10 1473.00 379.680  13
  -1  -2  10 1296.25 406.493  18
   1   2 -10 1062.88 397.755  22
   1  -2  -9 4539.12 633.658  19
   1   2  -9 3803.53 660.060  22
   1  -2  -9 4079.70 590.863  15
   1  -2  -9 3849.91 512.560  13
   1   2  -9 4678.71 619.971  13
  -1   2   9 4752.49 539.833  18
  -1  -2   9 4382.64 598.469  18
   1   2  -8 178712. 4071.41  14
   1  -2  -8 173941. 4183.86  15
   1  -2  -8 176108. 4270.25  19
  -1  -2   8 176855. 4231.24  18
  -1   2   8 180042. 3934.70  18
   1  -2  -8 184074. 4060.59  13
   1   2  -8 170543. 4177.75  13
   1   2  -8 179436. 4644.22  22
  -1  -2   7 54806.3 1927.32  18
   1  -2  -7 58586.7 1813.12  13
   1  -2  -7 54927.0 1954.61  19
   1   2  -7 53724.8 1894.19  13
   1   2  -7 55456.5 2196.25  22
   1   2  -7 53861.0 1585.55  24
  -1   2   7 57749.6 1748.49  18
   1  -2  -7 56497.4 1598.33  20
   1   2  -7 55044.7 1805.07  14
   1  -2  -7 58183.3 1943.03  15
  -1   2   7 55387.0 1881.65  21
  -1   2   6 15581.6 776.243  18
   1   2  -6 13560.4 861.115  13
   1   2  -6 14488.9 737.206  24
   1  -2  -6 15671.3 809.919  13
   1  -2  -6 14230.7 888.127  19
   1   2  -6 15856.6 816.562  14
   1  -2  -6 16821.5 926.764  15
  -1   2   6 14958.8 864.714  21
   1  -2  -6 15617.9 781.996  20
  -1   2   5 167576. 3546.52  21
   1  -2  -5 185951. 3483.90  13
   1   2  -5 175467. 3433.59  14
   1  -2  -5 185942. 3630.96  15
  -1   2   5 182101. 3413.18  18
   1   2  -5 172079. 3443.57  24
   1  -2  -5 167889. 3301.81  20
   1  -2  -4 33221.4 992.824  20
  -1   2   4 36613.6 1051.82  18
  -1   2   4 34924.1 1159.89  21
   1   2  -4 34225.4 1129.50  24
   1   2  -4 34398.5 1032.33  14
   1  -2  -4 35643.3 1057.26  13
  -1   2   3 16807.0 716.392  21
  -1   2   3 15692.0 548.296  18
   1   2  -3 16237.6 575.822  14
   1   2  -3 17363.9 746.447  24
   1  -2  -3 15581.1 576.414  13
   1   2  -2 302984. 4749.52  14
  -1  -2   2 303534. 4614.58  19
  -1   2   2 309319. 5139.54  21
  -1   2   1 600.565 155.435  21
  -1  -2   1 922.201 163.111  18
  -1  -2   1 721.261 115.953  19
  -1  -2   0 36736.1 954.985  19
  -1  -2   0 35211.2 930.579  18
  -1   2  -1 57383.0 1237.15  23
  -1   2  -2 381.858 128.039  23
  -1   2  -2 223.551 162.126  14
  -1   2  -2 276.969 115.340  13
   1   2   3 36475.5 1034.43  21
  -1   2  -3 35839.6 1164.99  14
   1   2   3 36284.5 935.829  24
  -1   2  -3 36664.3 1058.00  23
   1   2   4 228076. 3882.36  21
  -1   2  -4 239567. 4228.24  14
   1   2   4 235271. 3609.56  24
  -1  -2  -5 1029.69 216.874  13
   1   2   5 1038.93 225.769  21
   1   2   5 907.450 119.224  24
  -1   2  -5 689.757 202.258  13
  -1   2  -5 1059.93 258.057  14
   1   2   5 1302.82 216.904  18
  -1   2  -6 51339.3 1695.29  13
   1  -2   6 55756.2 1846.70  18
  -1  -2  -6 54447.0 1676.54  13
  -1   2  -6 53970.2 1789.29  14
   1   2   6 54762.0 1568.34  21
   1   2   6 53692.8 1511.97  18
  -1   2  -7 47913.2 1746.67  13
  -1  -2  -7 49957.4 1714.00  13
  -1   2  -7 52513.8 1853.81  14
   1   2   7 50701.5 1573.74  18
   1   2   7 50742.8 1630.87  21
  -1   2  -7 48474.4 2336.92  22
   1  -2   7 48613.8 1827.41  18
  -1   2  -8 110251. 3058.54  13
   1   2   8 118856. 2855.97  18
  -1   2  -8 108429. 3133.67  14
  -1   2  -8 115356. 3982.83  22
   1  -2   8 112478. 3174.47  18
  -1  -2  -8 112788. 3001.93  13
  -1  -2  -9 18246.0 1139.63  13
  -1   2  -9 17582.3 1204.26  14
   1   2   9 20265.0 1094.18  18
   1  -2   9 19554.7 1250.78  18
  -1   2  -9 17936.7 1543.11  22
  -1   2  -9 18002.0 1180.13  13
  -1   2 -10 632.942 341.799  15
  -1   2 -10 758.608 360.271  14
   1  -2  10 466.153 339.253  18
  -1  -2 -10 1086.28 406.098  12
  -1   2 -10 124.906 439.725  22
   1   2  10 649.223 223.761  18
  -1   2 -10 470.905 277.922  13
   1   2  11 90870.5 2937.04  18
  -1  -2 -11 92357.0 3433.18  12
  -1   2 -11 83887.3 3390.34  15
  -1   2 -11 92117.8 3878.22  22
  -1   2 -11 89961.2 3153.89  13
   1  -2  11 88387.0 3175.01  18
  -1   2 -12 41492.8 2405.70  15
  -1   2 -12 43302.5 2209.16  13
  -1   2 -12 41272.2 2700.02  22
  -1  -2 -12 44167.6 2410.00  12
   1  -2  12 44138.9 2278.89  18
  -1   2 -13 11931.0 1358.34  15
   1  -2  13 13010.3 1275.65  18
  -1  -2 -13 12685.5 1351.08  12
   1  -2  14 17460.0 1560.57  18
  -1   2 -14 16297.1 1624.51  15
  -1  -2 -15 2385.82 316.251  16
   1  -2  15 2161.15 518.992  18
  -1   2 -15 2743.58 366.985   8
  -1  -2 -15 2483.48 404.891   4
  -1   2 -15 2174.20 679.714  15
  -1   2 -15 1587.62 246.104   3
  -1   2 -16 1299.47 254.266  16
  -1  -2 -16 1442.92 256.619   8
  -1   2 -16 681.156 206.983   4
  -1  -2 -16 1065.74 256.676  16
  -1  -2 -16 1021.34 324.804   4
  -1   2 -17 9809.65 684.081  16
  -1   2 -17 8956.90 690.667   4
  -1  -2 -17 8166.23 640.096  16
  -1  -2 -17 9867.22 768.843   4
  -1  -2 -17 10588.6 661.772   8
  -1   2 -18 723.281 267.421   4
  -1  -2 -18 1122.70 352.479   4
  -1  -2 -18 918.137 255.184  16
  -1   2 -18 585.309 214.416  16
  -1  -2 -19 5058.46 612.804   4
  -1   2 -19 4424.26 526.745   4
  -1  -2 -19 4754.45 510.630  16
  -1   2 -19 5262.21 529.546  16
  -1  -2 -20 13357.7 822.501  16
  -1  -2 -20 16157.0 956.152   4
  -1   2 -20 14970.4 850.260  16
  -1   2 -20 14216.9 863.331   4
  -1  -2 -21 3900.90 489.805   4
  -1   2 -21 3856.07 455.690   4
  -1   2 -21 3763.78 429.752  16
  -1  -2 -21 3981.02 459.055  16
  -1  -2 -22 948.396 301.857   4
  -1   2 -22 832.886 267.886   4
  -1   2 -22 499.380 185.501  16
  -1  -2 -23 1083.04 297.291   4
  -1   2 -23 1121.85 267.115   4
  -1   2 -24 3080.43 327.145   4
   1   3 -25 7273.02 388.669   4
   1   3 -24 3096.32 320.827  16
   1   3 -24 3575.90 323.440   4
   1   3 -23-65.8719 191.727  16
   1   3 -23-95.8146 222.434   7
   1   3 -23-38.0970 186.068   4
   1  -3 -22 12160.6 753.442  16
   1   3 -22 12881.0 722.885   4
   1  -3 -22 13549.2 803.470   4
   1   3 -22 14490.0 795.850  16
   1   3 -22 14948.2 830.289   7
   1   3 -21 8227.14 612.018   4
   1  -3 -21 8609.68 676.983   4
   1   3 -21 8248.93 635.019  16
   1   3 -21 8760.59 678.157   7
   1  -3 -21 6624.20 583.779  16
   1  -3 -20 7700.30 624.513  16
   1   3 -20 7786.02 596.368   4
   1   3 -20 8255.47 683.457   7
   1  -3 -20 8287.35 680.790   4
   1   3 -20 7607.38 629.873  16
   1  -3 -19 9907.87 748.889   4
   1   3 -19 10295.0 766.075   7
   1  -3 -19 9461.99 690.138  16
   1   3 -19 9864.04 680.116   4
   1   3 -19 9612.43 711.509  16
   1   3 -18 844.379 261.755  16
   1  -3 -18 591.460 243.587  16
   1  -3 -18 443.045 238.813   4
   1   3 -18 640.881 244.623   4
   1   3 -18 787.633 310.693   7
   1   3 -18 741.163 238.999  11
   1   3 -17 24764.3 1177.06   7
   1   3 -17 25664.6 1094.21   4
   1  -3 -17 27818.4 1159.47  16
   1  -3 -17 28332.6 1257.67   4
   1   3 -17 24672.4 1105.53  11
   1  -3 -16 111.439 148.716  16
   1   3 -16 308.007 172.894   4
   1   3 -16 549.383 202.959  11
   1   3 -16-86.2821 256.035   7
   1  -3 -16 228.150 251.617   4
   1   3 -15 5013.93 1031.26  15
   1   3 -15 4409.94 847.025  13
  -1  -3  15 5085.30 963.122  18
  -1  -3  14 2508.33 642.571  18
   1   3 -14 2488.56 612.644  13
   1  -3 -14 3264.49 731.394  12
   1   3 -14 1936.05 619.200  15
   1  -3 -13 13188.6 1216.05  13
   1   3 -13 13583.5 1315.03  13
  -1  -3  13 15249.7 1407.31  18
   1   3 -13 12723.6 1390.94  22
  -1  -3  12 1102.38 435.617  18
   1   3 -12 469.763 353.181  13
   1   3 -12 16.6900 324.316  22
   1  -3 -12 353.494 250.382  13
   1   3 -11 526.760 326.926  13
  -1  -3  11 450.842 314.103  18
   1   3 -11 728.060 476.693  22
   1  -3 -11 872.996 334.109  13
  -1  -3  10 11432.5 1056.81  18
   1  -3 -10 10729.7 905.115  13
   1   3 -10 10507.9 969.759  13
   1   3 -10 12092.8 1212.05  22
  -1   3   9 6776.63 658.772  18
   1   3  -9 4910.28 612.240  14
   1  -3  -9 5595.51 761.613  19
   1  -3  -9 6210.39 652.280  13
  -1  -3   9 6169.92 768.903  18
   1   3  -9 6518.78 904.182  22
   1   3  -9 5502.80 682.899  13
  -1   3   9 4947.67 648.050  21
   1  -3  -8 58181.3 2305.75  19
   1  -3  -8 59878.7 1953.35  13
  -1   3   8 63703.9 1950.38  18
  -1  -3   8 57473.9 2200.24  18
  -1   3   8 58082.1 2093.01  21
   1   3  -8 53961.0 2040.84  13
   1   3  -8 59569.7 1998.37  14
   1   3  -7 51127.1 1704.46  24
   1   3  -7 50270.9 1688.89  14
  -1  -3   7 45296.3 1837.99  18
   1  -3  -7 47948.2 1957.41  19
   1   3  -7 46518.5 1765.70  13
  -1   3   7 49027.2 1787.03  21
   1  -3  -7 50379.9 1655.46  13
   1  -3  -7 50711.4 1563.85  20
  -1   3   7 55119.1 1662.45  18
   1  -3  -6 2495.52 362.847  13
  -1   3   6 2519.62 303.812  18
   1   3  -6 1668.29 312.613  13
   1  -3  -6 1789.71 457.928  19
  -1  -3   6 1954.83 357.751  18
   1   3  -6 1997.87 320.785  24
  -1   3   6 2429.04 413.879  21
   1   3  -6 1700.14 302.575  14
  -1   3   5 47711.0 1576.01  21
   1  -3  -5 46576.6 1348.65  20
  -1  -3   5 45622.5 1627.61  18
   1   3  -5 51071.6 1447.25  14
  -1   3   5 47592.3 1251.78  18
   1  -3  -5 49248.0 1352.08  13
   1   3  -5 49723.4 1604.12  24
   1   3  -4 17020.8 894.290  24
   1  -3  -4 18645.6 666.447  13
  -1   3   4 17573.1 865.813  21
   1   3  -4 17899.7 718.947  14
  -1   3   3 335.598 188.477  21
   1   3  -3 663.267 243.383  24
   1  -3  -3 498.120 103.358  13
  -1  -3   3 441.123 74.2730  19
   1   3  -3 669.470 151.663  14
   1  -3  -2 12980.0 342.326  13
  -1  -3   2 13419.6 488.863  19
  -1   3   2 13725.0 710.593  21
   1   3  -2 14826.5 766.128  24
   1   3  -2 13699.0 519.159  14
  -1  -3   2 12449.2 656.889  18
   1   3  -1 318805. 5784.34  24
  -1  -3   1 321152. 5602.30  18
   1   3   0 210140. 3899.03  24
  -1  -3   0 205553. 3683.49  19
  -1  -3  -1 4162.98 387.525  19
  -1   3  -1 3745.99 273.043  23
   1   3   1 3750.06 357.572  24
   1   3   2 830.029 215.401  24
  -1   3  -2 524.221 136.565  23
  -1   3  -2 446.226 118.328  13
  -1  -3  -2 559.543 218.525  19
  -1   3  -3 20238.2 864.648  14
   1   3   3 14569.9 381.619  18
  -1   3  -3 16382.8 661.592  13
  -1   3  -3 18425.8 719.572  23
   1   3   3 18389.1 747.141  24
   1   3   4 186515. 3142.36  18
   1   3   4 193921. 3504.85  24
  -1   3  -4 198000. 3907.14  14
   1   3   4 193001. 3738.42  21
   1   3   5 132976. 2530.80  24
  -1  -3  -5 131702. 3305.40  19
   1   3   5 128800. 2882.08  21
  -1   3  -5 124244. 2853.42  13
   1   3   5 132386. 2465.12  18
  -1   3  -5 136433. 3097.57  14
   1  -3   5 127323. 3130.27  18
   1  -3   6 941.678 307.453  18
  -1   3  -6 1324.86 307.815  14
  -1   3  -6 1358.48 286.202  13
   1   3   6 1369.41 255.033  21
   1   3   6 717.492 146.291  18
   1   3   7 7797.11 633.219  21
  -1   3  -7 6998.73 701.753  14
   1   3   7 7874.08 533.537  18
  -1   3  -7 7405.22 648.786  13
   1  -3   7 7701.12 742.900  18
   1  -3   8 87331.4 2877.70  18
  -1   3  -8 87064.9 2682.50  13
  -1   3  -8 91767.6 3578.22  22
  -1   3  -8 86984.3 2754.34  14
   1   3   8 94287.8 2645.51  21
  -1   3  -9 1698.30 405.196  14
  -1   3  -9 2267.50 454.311  13
   1  -3   9 2038.49 482.964  18
  -1   3  -9 2765.69 754.190  22
   1   3   9 2284.15 401.032  21
  -1   3 -10 12070.4 1034.23  13
  -1   3 -10 11962.1 1364.23  22
   1  -3  10 12031.5 1087.54  18
  -1   3 -10 11384.6 1029.02  14
   1  -3  11 7419.39 885.758  18
  -1   3 -11 7404.00 994.538  15
  -1  -3 -11 8812.10 1042.62  12
  -1   3 -11 8879.51 1227.88  22
  -1   3 -11 8063.64 905.351  13
  -1   3 -11 7878.64 914.579  14
  -1  -3 -12 865.193 458.533  12
  -1   3 -12 66.8142 466.314  22
   1  -3  12 446.097 311.553  18
  -1   3 -12 599.590 364.778  15
  -1   3 -12 612.264 261.488  13
  -1  -3 -13 2594.77 673.492  12
  -1   3 -13 2123.40 593.784  15
  -1   3 -13 2171.58 779.608  22
   1  -3  13 3298.86 665.231  18
   1  -3  14 30192.7 2114.89  18
  -1   3 -14 30633.0 2313.80  15
  -1  -3 -14 30209.6 2302.34  12
  -1   3 -15-75.6905 151.852  16
  -1  -3 -15 272.381 227.779   4
  -1  -3 -15 490.235 190.978  16
  -1   3 -15 188.977 200.508   7
  -1   3 -15-326.263 218.571   4
  -1   3 -15 344.767 139.548   3
  -1   3 -16 235.331 174.059  16
  -1  -3 -16 151.323 193.235  16
  -1   3 -16 313.586 201.174   4
  -1  -3 -16 11.9073 264.640   4
  -1   3 -16 387.502 255.556   7
  -1  -3 -17 4912.93 560.023   4
  -1   3 -17 3006.02 402.687   4
  -1  -3 -17 4070.39 441.979  16
  -1   3 -17 4508.14 459.574  16
  -1   3 -17 3164.77 457.639   7
  -1   3 -18 5230.67 503.630  16
  -1   3 -18 4741.51 502.920   4
  -1  -3 -18 4973.34 500.680  16
  -1   3 -18 4729.26 534.291   7
  -1  -3 -18 4197.87 522.226   4
  -1   3 -19 4964.58 488.456  16
  -1  -3 -19 4581.66 549.105   4
  -1   3 -19 4888.00 512.198   4
  -1  -3 -19 4486.62 492.580  16
  -1   3 -19 5878.38 593.750   7
  -1   3 -20 5832.53 513.302  16
  -1  -3 -20 5599.07 520.152  16
  -1  -3 -20 5789.19 618.456   4
  -1   3 -20 6157.08 577.086   4
  -1   3 -21 8044.97 579.661  16
  -1  -3 -21 8411.16 692.455   4
  -1   3 -21 8092.89 633.563   4
  -1   3 -22 6598.49 525.902   4
  -1  -3 -22 7529.20 618.583   4
  -1   3 -22 6889.78 500.011  16
  -1   3 -23-124.291 174.793   4
  -1   3 -24 965.179 206.717   4
   1   4 -24 147.810 133.053   4
   1   4 -24 205.092 120.860  16
   1   4 -23 3230.51 326.557  16
   1   4 -23 4168.54 420.585   7
   1   4 -23 3269.42 346.416   4
   1   4 -22 9005.57 600.598  16
   1   4 -22 8606.79 558.001   4
   1   4 -22 10239.1 673.840   7
   1   4 -21 181.883 166.931  16
   1  -4 -21-61.7594 306.360   4
   1   4 -21 220.213 289.917   7
   1  -4 -21-1.78167 210.363  16
   1   4 -21-53.2179 187.953   4
   1   4 -20 7913.15 586.463   4
   1  -4 -20 7841.50 626.490  16
   1   4 -20 8213.89 630.450  16
   1   4 -20 6615.27 627.000   7
   1  -4 -20 8069.04 688.484   4
   1   4 -19 13262.2 775.584   4
   1   4 -19 14905.3 858.505  16
   1   4 -19 13548.6 875.277   7
   1  -4 -19 13931.7 820.244  16
   1  -4 -19 13971.3 889.968   4
   1   4 -19 13874.6 840.059  11
   1   4 -18 9186.94 677.495  16
   1  -4 -18 8563.03 709.878   4
   1   4 -18 8286.51 650.986  11
   1   4 -18 7793.16 677.573   7
   1   4 -18 8328.28 601.862   4
   1  -4 -18 8413.48 640.052  16
   1  -4 -17 2371.70 343.902  16
   1   4 -17 1675.42 321.909  11
   1  -4 -17 2600.60 433.356   4
   1   4 -17 2537.34 356.590   4
   1   4 -17 1844.03 346.519   7
   1   4 -16 1281.21 247.111   4
   1  -4 -16 1320.77 282.116  16
   1  -4 -16 1118.80 317.925   4
   1   4 -16 1413.65 268.051  11
   1   4 -15 1379.28 465.779  13
   1  -4 -15 1626.56 340.354   4
   1  -4 -15 1283.60 558.396  12
   1   4 -14 2913.19 734.099  22
  -1  -4  14 2892.79 703.177  18
   1   4 -14 3749.86 744.882  13
   1   4 -13-162.751 467.675  22
   1   4 -13 280.465 277.496  13
  -1  -4  13 443.543 340.049  18
   1   4 -12 14084.0 1267.12  13
  -1  -4  12 14253.6 1366.50  18
   1   4 -12 13387.6 1443.42  22
   1   4 -11 6035.46 777.942  13
   1   4 -11 5085.37 881.992  22
  -1  -4  11 6137.79 862.403  18
   1  -4 -11 5909.64 704.764  13
   1  -4 -10 3180.00 654.651  19
  -1   4  10 2558.50 505.484  21
   1   4 -10 3062.55 689.487  22
   1   4 -10 2365.77 478.168  13
  -1  -4  10 3564.50 668.996  18
   1  -4 -10 2137.22 411.656  13
   1   4 -10 2405.44 454.340  14
  -1   4   9 89.5495 230.056  21
  -1  -4   9-239.832 293.447  18
   1  -4  -9-124.810 154.782  13
   1   4  -9-214.439 291.353  13
   1   4  -9 39.4434 207.817  14
   1  -4  -9-175.198 313.358  19
   1   4  -8 21091.5 1221.13  13
   1   4  -8 21953.9 1178.16  14
   1  -4  -8 23106.7 1118.31  13
  -1   4   8 23249.7 1327.32  21
   1  -4  -8 22298.3 1471.11  19
  -1  -4   8 21991.9 1371.94  18
   1  -4  -7 1826.80 447.738  19
   1   4  -7 1868.37 383.876  24
  -1   4   7 1643.71 351.637  21
   1  -4  -7 1600.15 301.649  20
  -1  -4   7 1652.04 405.868  18
   1   4  -7 1750.42 338.288  13
   1  -4  -7 1860.80 300.887  13
   1   4  -7 1977.36 319.833  14
   1   4  -6 2854.47 462.871  24
   1  -4  -6 3546.17 411.136  20
   1  -4  -6 2654.05 495.100  19
  -1   4   6 3199.28 445.378  21
   1   4  -6 2420.54 358.818  13
   1  -4  -6 3573.26 357.380  13
   1   4  -6 2873.18 380.090  14
  -1  -4   6 2926.69 433.805  18
   1  -4  -5 184307. 4317.90  19
   1  -4  -5 186134. 3315.53  13
   1   4  -5 169336. 3942.21  24
   1   4  -5 174663. 3514.19  14
  -1   4   5 173101. 3896.24  21
  -1  -4   5 161540. 3921.16  18
  -1  -4   4 1851.90 336.831  18
   1   4  -4 2139.75 385.366  24
   1  -4  -4 2472.33 211.445  13
  -1   4   4 2083.87 348.959  21
  -1  -4   4 2035.05 161.976  19
   1  -4  -4 2116.69 423.748  19
   1   4  -4 2763.73 298.530  14
   1   4  -3 74716.5 1748.74  14
  -1  -4   3 78132.8 1604.32  19
   1   4  -3 75927.1 2218.23  24
  -1   4   3 75517.0 2125.10  21
   1   4  -2 75210.3 2042.62  24
  -1   4   2 72301.5 1937.88  21
  -1  -4   2 72500.3 1540.96  19
  -1  -4   1 93941.8 2072.68  19
   1   4  -1 89163.9 2370.27  24
  -1  -4   1 85695.1 2140.61  18
   1   4   0 172931. 3673.70  24
  -1  -4   0 169892. 3319.61  18
  -1   4   0 166875. 3154.27  23
   1   4   1 2423.12 347.982  24
  -1  -4  -1 1932.86 302.827  19
  -1   4  -1 2226.51 218.468  23
  -1  -4  -2 99665.4 2562.45  19
   1   4   2 96640.7 2398.34  24
  -1   4  -2 98973.2 2017.54  23
   1  -4   3 9295.75 655.167  18
   1   4   3 10128.0 632.676  24
  -1   4  -3 10616.1 680.392  14
  -1   4  -3 9870.28 530.498  23
  -1   4  -3 8662.82 481.850  13
  -1  -4  -3 9839.19 752.862  19
  -1  -4  -4 4152.22 533.336  19
   1  -4   4 3570.60 443.787  18
  -1   4  -4 3905.44 458.981  14
   1   4   4 3518.19 429.769  21
   1   4   4 3525.78 376.082  24
  -1  -4  -5 112168. 3174.44  19
  -1   4  -5 118903. 2890.44  14
   1   4   5 113494. 2505.31  24
   1  -4   5 106650. 2924.47  18
   1   4   5 113183. 2803.60  21
  -1   4  -5 106152. 2565.31  13
  -1   4  -6 6720.64 587.232  13
   1  -4   6 7489.37 730.756  18
  -1   4  -6 9001.93 725.458  14
   1   4   6 8043.56 651.744  21
   1  -4   7 83801.2 2739.65  18
   1   4   7 84929.4 2472.42  21
  -1   4  -7 84295.7 2566.04  14
  -1   4  -7 80254.5 2408.73  13
  -1   4  -8 32678.1 1610.69  14
   1  -4   8 33800.3 1733.06  18
   1   4   8 34701.1 1554.51  21
  -1   4  -8 32496.0 1523.85  13
   1  -4   9 12318.9 1083.52  18
  -1   4  -9 11390.8 1328.47  22
  -1   4  -9 10378.3 959.390  14
   1   4   9 11743.0 933.223  21
  -1   4  -9 11689.8 964.127  13
  -1   4 -10 4469.76 902.559  22
   1  -4  10 5231.20 741.783  18
  -1   4 -10 5153.52 699.942  14
  -1   4 -10 4955.58 673.896  13
  -1   4 -11 3832.48 660.366  14
  -1   4 -11 4470.72 925.924  22
  -1   4 -11 4029.09 660.942  13
   1  -4  11 3505.12 673.511  18
   1  -4  12 33214.4 2106.68  18
  -1   4 -12 30853.0 2229.52  15
  -1   4 -12 29932.0 1882.07  14
  -1   4 -12 31283.6 2387.36  22
  -1  -4 -12 32129.3 2246.14  12
  -1   4 -13 25477.9 2096.76  15
  -1  -4 -13 26994.6 2133.99  12
  -1   4 -13 24743.9 2180.66  22
   1  -4  13 24795.2 1892.39  18
  -1  -4 -14 690.845 408.016  12
   1  -4  14 284.812 275.303  18
  -1   4 -14 60.6513 391.446  22
  -1   4 -14-319.971 239.971  15
  -1   4 -15 190.502 130.564  11
  -1  -4 -15 98.6066 139.030  16
  -1  -4 -15-39.4670 236.748   4
  -1   4 -15 204.267 149.673   3
  -1   4 -16 186.812 199.582   4
  -1  -4 -16-262.718 209.153  16
  -1   4 -16-395.802 307.872   7
  -1  -4 -16 106.013 239.746   4
  -1   4 -16-60.4382 148.409  11
  -1  -4 -17 15944.1 863.026  16
  -1   4 -17 15405.3 877.886   4
  -1  -4 -17 15441.7 979.078   4
  -1   4 -17 15342.2 857.281  11
  -1   4 -17 15768.1 935.500   7
  -1   4 -18 2097.55 346.413  16
  -1   4 -18 1928.02 366.555   4
  -1   4 -18 1471.17 345.408   7
  -1  -4 -18 1955.28 433.049   4
  -1  -4 -18 2380.90 375.081  16
  -1   4 -18 1762.27 327.699  11
  -1   4 -19-29.0003 232.463   4
  -1   4 -19 191.317 154.812  16
  -1  -4 -19-167.773 332.557   4
  -1   4 -19 233.812 257.989   7
  -1  -4 -19-67.0309 203.300  16
  -1  -4 -20 2171.00 384.139   4
  -1   4 -20 2190.43 389.274   7
  -1   4 -20 2224.51 380.831   4
  -1   4 -21 694.526 251.703   4
  -1  -4 -21 201.999 299.593   4
  -1   4 -22 10521.8 621.253   4
  -1   4 -23 411.135 181.134   4
  -1   4 -24 848.492 188.033   4
   1   5 -24 6572.55 404.393   7
   1   5 -24 5470.70 334.893   4
   1   5 -23 2722.60 284.690   4
   1   5 -23 2502.93 329.755   7
   1   5 -22 8535.08 602.107   7
   1   5 -22 6256.90 464.552   4
   1   5 -21 6502.76 573.837   7
   1   5 -21 6298.53 490.509   4
   1   5 -20 179.938 262.160   7
   1   5 -20 251.571 188.757   4
   1  -5 -20 501.861 224.507  16
   1  -5 -19 17861.7 910.489  16
   1   5 -19 17066.6 965.750   7
   1   5 -19 15908.9 906.343  11
   1   5 -19 16180.9 835.441   4
   1  -5 -19 16827.2 981.251   4
   1   5 -18 270.616 204.302   4
   1   5 -18-23.2499 235.045  11
   1  -5 -18-34.7719 171.402  16
   1  -5 -18-111.618 303.852   4
   1   5 -18 363.637 257.300   7
   1  -5 -17 31764.6 1372.32   4
   1   5 -17 26134.8 1207.33   7
   1  -5 -17 30154.3 1194.18  16
   1   5 -17 26456.3 1169.06  11
   1   5 -17 28050.9 1136.67   4
   1   5 -16 145.367 172.691  11
   1  -5 -16 497.500 312.999   4
   1  -5 -16-378.052 217.755  16
   1  -5 -15 4567.22 528.957   4
   1  -5 -15 4463.93 428.907  16
   1   5 -15 3573.66 403.676  11
   1   5 -14 504.266 388.509  13
  -1  -5  14 261.760 255.910  18
   1   5 -14-57.9619 310.868  22
   1   5 -13 48393.1 2825.02  22
  -1  -5  13 46913.4 2724.02  18
   1   5 -13 46500.1 2492.26  13
  -1  -5  12 22348.9 1770.24  18
   1   5 -12 19662.3 1515.78  13
   1   5 -12 20185.0 1782.92  22
  -1   5  11 19853.7 1521.00  21
   1   5 -11 17875.4 1359.07  13
   1   5 -11 18201.1 1682.64  22
  -1  -5  11 17141.3 1502.21  18
   1   5 -10 30970.4 1720.48  13
  -1  -5  10 33336.9 1990.70  18
   1   5 -10 33308.4 1673.34  14
  -1   5  10 33560.3 1886.42  21
   1  -5 -10 31048.0 2061.22  19
  -1   5   9 31188.0 1718.38  21
   1   5  -9 30150.2 1498.26  14
   1  -5  -9 28699.5 1879.86  19
  -1  -5   9 29411.3 1774.33  18
   1   5  -9 27566.7 1535.00  13
   1   5  -8 3013.92 495.074  13
   1  -5  -8 3548.66 667.657  19
   1   5  -8 3437.15 472.150  14
  -1   5   8 3018.98 507.432  21
  -1  -5   8 2594.28 536.509  18
   1  -5  -7 5803.43 793.892  19
  -1   5   7 5396.90 648.203  21
   1   5  -7 4954.00 537.383  13
  -1  -5   7 4409.15 618.232  18
   1   5  -7 5051.20 539.074  14
  -1  -5   6 62740.5 2336.02  18
   1   5  -6 64394.1 2331.86  24
   1   5  -6 62469.4 1963.65  13
   1  -5  -6 65680.7 2548.72  19
   1   5  -6 72079.9 2027.25  14
  -1   5   6 68760.8 2316.09  21
   1   5  -5 26476.6 1066.85  14
   1   5  -5 22392.1 1306.55  24
   1  -5  -5 22568.6 1389.85  19
  -1   5   5 26007.7 1315.09  21
  -1  -5   5 21597.1 1235.60  18
  -1  -5   4 1547.50 307.477  18
   1   5  -4 1962.43 429.436  24
   1  -5  -4 1398.60 380.757  19
  -1   5   4 2106.72 404.694  21
   1   5  -4 2246.46 306.654  14
  -1  -5   4 2282.35 221.898  19
   1   5  -3 10651.0 836.065  24
  -1  -5   3 10288.1 756.196  18
   1   5  -3 11927.2 623.195  14
  -1  -5   3 12468.9 585.899  19
  -1   5   3 10352.8 793.611  21
   1   5  -3 10664.7 537.577  13
  -1   5   2 275967. 5402.21  21
   1   5  -2 274740. 5533.39  24
  -1  -5   2 287867. 4846.86  19
   1   5  -1 9651.55 796.844  24
  -1  -5   1 9764.96 655.640  18
  -1  -5   1 9838.84 619.392  19
   1  -5  -1 8926.75 440.696  18
  -1   5   0 14069.0 605.821  23
   1  -5   0 13004.9 640.594  18
  -1  -5   0 15019.4 737.235  18
   1   5   0 13428.1 894.208  24
  -1   5  -1 44188.9 1141.87  23
  -1  -5  -1 46137.7 1623.10  19
   1   5   1 43005.7 1626.12  24
   1  -5   2 935.421 239.801  18
   1   5   2 1027.85 286.213  24
  -1  -5  -2 1792.18 380.291  19
  -1   5  -2 1643.34 223.261  23
   1   5   3 40508.4 1490.43  24
  -1   5  -3 41240.3 1527.94  14
  -1  -5  -3 39492.3 1657.18  19
   1  -5   3 35223.3 1424.91  18
  -1  -5  -4 12044.9 942.627  19
   1   5   4 12081.9 782.797  24
  -1   5  -4 15098.5 903.980  14
   1  -5   4 12244.6 869.864  18
   1   5   4 11894.5 849.068  21
  -1  -5  -5 11108.8 954.264  19
   1  -5   5 11282.0 873.337  18
  -1   5  -5 11535.3 834.365  14
   1   5   5 11039.1 827.273  21
   1  -5   6 6554.57 719.645  18
  -1   5  -6 6369.11 644.540  14
   1   5   6 7208.61 691.155  21
  -1   5  -6 6746.23 584.112  13
   1   5   7 39929.4 1720.87  21
  -1   5  -7 35250.2 1506.07  13
   1  -5   7 37073.8 1815.09  18
  -1   5  -7 37465.5 1672.31  14
   1   5   8 7019.59 733.197  21
  -1   5  -8 6735.90 745.556  14
  -1   5  -8 6168.75 657.969  13
   1  -5   8 6039.11 755.945  18
   1  -5   9 15692.9 1279.12  18
  -1   5  -9 14763.1 1158.01  14
   1   5   9 16709.7 1193.44  21
   1  -5  10 26986.4 1770.04  18
  -1   5 -10 23884.8 1545.97  14
  -1   5 -10 25838.6 2155.33  22
  -1   5 -11 252.979 425.690  22
  -1   5 -11-183.711 276.025  14
   1  -5  11-576.367 406.956  18
  -1  -5 -12 10917.4 1370.77  12
   1  -5  12 10651.6 1227.54  18
  -1   5 -12 9731.58 1104.56  14
  -1   5 -12 10358.0 1456.46  22
   1  -5  13 378.138 307.017  18
  -1   5 -13 20.0836 356.745  22
  -1  -5 -13 380.527 501.339  12
  -1   5 -13 820.783 489.414  15
  -1  -5 -14 144.227 162.632  16
  -1   5 -14 210.709 181.527  11
  -1   5 -14 152.576 159.714   3
  -1  -5 -14 43.3219 234.720   4
  -1  -5 -15 5410.91 603.181   4
  -1   5 -15 5020.46 448.184   3
  -1   5 -15 4956.61 464.947  11
  -1  -5 -15 5226.50 466.924  16
  -1  -5 -16 11091.2 825.997   4
  -1   5 -16 11074.2 721.008  11
  -1  -5 -16 12478.1 747.254  16
  -1   5 -17 41989.9 1470.38   4
  -1   5 -17 41137.5 1579.79   7
  -1  -5 -17 39978.3 1421.80  16
  -1  -5 -17 40191.8 1612.56   4
  -1   5 -17 39769.9 1456.27  11
  -1  -5 -18 736.452 348.890   4
  -1   5 -18 1031.10 283.344  11
  -1   5 -18 800.610 278.739   4
  -1   5 -18 597.066 312.549   7
  -1  -5 -19 19569.5 1084.95   4
  -1   5 -19 21498.3 998.723   4
  -1   5 -19 21375.9 1070.71   7
  -1   5 -19 19600.9 993.235  11
  -1   5 -20 123.334 188.539  11
  -1   5 -20-408.065 247.319   4
  -1   5 -20 17.4640 239.310   7
  -1   5 -21 3171.20 412.714   7
  -1   5 -21 3202.75 376.435   4
  -1   5 -22 2624.24 323.386   4
  -1   5 -23-181.312 158.612   4
   1   6 -23 179.378 131.398   4
   1   6 -23-185.493 184.275   7
   1   6 -22-40.1742 149.132   4
   1   6 -22-155.938 205.258   7
   1   6 -21 7651.10 596.928   7
   1   6 -21 6304.82 460.140   4
   1   6 -20 4996.20 445.494   4
   1   6 -20 5741.05 549.706   7
   1   6 -20 5391.04 516.920  11
   1   6 -19 10930.0 760.060   7
   1   6 -19 10822.6 736.322  11
   1   6 -19 11726.6 686.684   4
   1   6 -18 688.576 213.136   4
   1   6 -18 374.553 274.033   7
   1   6 -18 133.028 227.877  11
   1  -6 -17 11020.4 702.916  16
   1   6 -17 11431.5 697.675   4
   1   6 -17 10785.2 745.366  11
   1  -6 -16 1033.64 216.691  16
   1   6 -16 1187.25 283.293  11
   1   6 -15 2403.96 355.592  11
   1  -6 -15 2557.98 338.541  16
   1   6 -14 46355.2 1534.57  11
   1  -6 -14 50196.9 1492.65  16
   1   6 -13 2609.04 772.370  22
  -1  -6  13 2379.44 614.018  18
  -1  -6  12 7367.18 1054.94  18
   1   6 -12 6631.97 1070.25  22
  -1   6  11 30582.2 1960.33  21
  -1  -6  11 27610.5 1972.59  18
   1   6 -11 25801.6 2037.22  22
  -1   6  10 133739. 4245.88  21
   1  -6 -10 123083. 4569.48  19
  -1  -6  10 128853. 4388.53  18
   1  -6  -9 6202.35 964.997  19
  -1  -6   9 5440.39 814.251  18
  -1   6   9 4983.74 723.616  21
  -1  -6   8 1631.16 427.701  18
   1  -6  -8 1113.25 448.095  19
  -1   6   8 1697.04 437.260  21
  -1  -6   7 23297.6 1519.26  18
  -1   6   7 27438.8 1562.10  21
   1  -6  -7 25276.1 1711.89  19
  -1  -6   6 314544. 6898.77  18
   1  -6  -6 330280. 7314.31  19
  -1   6   6 321015. 6812.98  21
   1   6  -5 29932.5 1637.65  24
  -1   6   5 31544.4 1592.05  21
   1  -6  -5 28630.4 1673.00  19
  -1  -6   5 27850.9 1537.58  18
  -1   6   4 12490.9 971.028  21
   1   6  -4 14413.0 779.256  14
   1  -6  -4 11536.4 1013.69  19
   1   6  -4 11757.3 1006.69  24
  -1  -6   4 11161.8 906.282  18
  -1   6   3 168.987 249.709  21
   1  -6  -3 360.279 294.800  19
   1   6  -3 209.353 140.671  14
  -1  -6   3 103.232 246.215  18
  -1  -6   3 735.275 178.101  19
   1   6  -3-5.33596 305.760  24
   1  -6  -2 3928.59 556.973  19
   1   6  -2 5312.98 695.255  24
  -1   6   2 3927.37 543.055  21
  -1  -6   2 5160.41 477.361  19
  -1  -6   1 20119.8 1010.65  19
   1   6  -1 18688.6 1178.26  24
   1   6   0 68410.7 2383.28  24
  -1  -6   0 75148.6 2245.03  19
  -1  -6  -1 25775.3 1297.46  19
   1   6   1 28263.8 1408.60  24
   1  -6   2 13376.0 861.994  18
   1   6   2 16133.5 1057.76  24
  -1  -6  -2 15624.7 1055.12  19
   1  -6   3-20.1746 209.816  18
  -1  -6  -3 191.270 235.384  19
   1   6   3 477.482 283.772  24
  -1   6  -3 147.709 178.669  14
   1   6   4 1021.65 279.362  21
  -1   6  -4 2096.27 374.292  14
   1  -6   4 1652.53 359.214  18
  -1  -6  -4 1628.28 417.394  19
   1   6   5 17954.4 1161.15  21
  -1  -6  -5 16071.1 1232.64  19
   1  -6   5 15129.7 1093.31  18
  -1   6  -5 18423.8 1106.92  14
   1   6   6 75346.8 2602.73  21
  -1   6  -6 75021.1 2489.51  14
   1  -6   6 68275.9 2578.61  18
  -1   6  -7-130.820 265.458  14
   1  -6   7-195.862 217.397  18
   1   6   7 143.710 190.211  21
  -1   6  -8 75904.5 2675.36  14
   1  -6   8 69137.2 2851.51  18
   1   6   8 75857.2 2760.12  21
   1   6   9 15317.4 1224.97  21
   1  -6   9 12275.5 1205.00  18
  -1   6  -9 11805.4 1043.50  14
  -1   6 -10 12166.5 1114.14  14
   1  -6  10 13959.6 1337.22  18
  -1   6 -11 26955.2 2351.33  22
   1  -6  11 24337.9 1876.56  18
  -1   6 -11 25773.8 1713.08  14
  -1  -6 -12 1868.37 611.526  12
  -1   6 -12 2578.24 818.485  22
   1  -6  12 2503.08 640.708  18
  -1   6 -13 1873.77 605.269  15
  -1  -6 -13 1914.87 271.662  16
  -1  -6 -13 1231.80 328.169   4
  -1   6 -13 1580.57 280.234  11
  -1   6 -14 84638.9 2078.49   3
  -1   6 -14 80282.2 2147.93  11
  -1  -6 -14 78514.2 2385.22   4
  -1  -6 -15 666.154 326.670   4
  -1   6 -15 477.516 213.482  11
  -1   6 -16 11156.9 734.715  11
  -1   6 -17 2968.16 407.628  11
  -1   6 -17 2861.69 415.268   4
  -1   6 -18 10163.2 690.743   4
  -1   6 -18 10078.8 705.525  11
  -1   6 -18 10002.2 732.644   7
  -1   6 -19 1779.86 305.712   4
  -1   6 -19 1254.00 275.465  11
  -1   6 -19 1581.36 353.540   7
  -1   6 -20 10502.0 703.186   7
  -1   6 -20 9065.20 644.017  11
  -1   6 -20 9365.16 616.517   4
  -1   6 -21 3518.19 365.757   4
  -1   6 -21 4201.61 429.341   7
  -1   6 -22 2345.55 283.003   4
  -1   6 -23 298.100 148.511   4
   1   7 -23 14348.3 623.032   7
   1   7 -22 935.922 236.279   7
   1   7 -22 796.926 162.739   4
   1   7 -21-225.981 267.728   7
   1   7 -21 36.0045 141.431   4
   1   7 -20 3211.15 415.992  11
   1   7 -20 2404.70 300.391   4
   1   7 -20 2837.35 401.774   7
   1   7 -19 3233.40 358.157   4
   1   7 -19 3236.46 421.441   7
   1   7 -19 3629.46 452.525  11
   1   7 -18 723.705 212.230   4
   1   7 -18 956.980 261.838  11
   1   7 -18 1151.18 346.681   7
   1   7 -17 247.323 208.014   4
   1   7 -17-341.454 246.129  11
   1   7 -16 9226.92 679.585  11
   1   7 -15 3498.59 432.402  11
   1   7 -14 35036.9 1324.05  11
   1   7 -13 17572.2 885.500  11
   1   7 -12 7022.18 1147.43  22
  -1  -7  12 5709.97 950.348  18
   1   7 -12 6666.33 516.934  11
  -1   7  11 26061.1 1915.88  21
  -1  -7  11 24199.9 1933.86  18
  -1  -7  10 10916.0 1249.34  18
  -1   7  10 13160.9 1275.49  21
   1  -7  -9 30440.2 2199.12  19
  -1  -7   9 31153.4 2016.39  18
  -1   7   9 28959.7 1865.85  21
  -1   7   8 2198.48 514.888  21
   1  -7  -8 2528.58 623.170  19
  -1  -7   8 2547.00 607.558  18
  -1  -7   7 28800.9 1786.22  18
  -1   7   7 27407.3 1712.15  21
   1  -7  -7 32206.7 2025.74  19
  -1  -7   6 12514.9 1119.69  18
   1  -7  -6 11527.1 1163.39  19
  -1   7   6 12986.0 1116.94  21
  -1   7   5 253257. 6038.29  21
   1  -7  -5 261834. 6367.20  19
  -1  -7   5 268256. 6148.47  18
  -1  -7   4 26421.8 1514.87  18
  -1   7   4 30242.2 1635.52  21
   1  -7  -4 26186.8 1612.68  19
   1  -7  -3 73443.4 2743.00  19
  -1   7   3 74377.4 2681.94  21
   1   7  -2 33033.5 1743.48  24
   1  -7  -2 33242.0 1718.34  19
  -1   7   2 33535.4 1700.08  21
  -1   7   1 821.551 299.814  21
  -1  -7   1 1135.76 271.836  19
   1  -7  -1 1485.38 384.794  19
   1   7  -1 1853.32 459.049  24
   1   7   0 1857.64 454.390  24
  -1  -7   0 2257.63 408.235  19
   1  -7   0 2007.06 421.300  19
   1  -7   1 9267.77 792.592  19
  -1  -7  -1 9277.12 819.901  19
  -1  -7  -2 1480.73 386.413  19
  -1  -7  -3 164469. 4473.46  19
   1  -7   3 157524. 4093.89  18
  -1  -7  -4 1025.56 365.034  19
   1   7   4 1133.42 330.186  21
  -1   7  -4 637.039 236.022  14
   1  -7   4 770.578 264.958  18
  -1   7  -5 5926.42 682.278  14
   1  -7   5 5596.40 723.993  18
   1   7   5 6325.02 749.932  21
   1   7   6 41581.4 2015.49  21
  -1   7  -6 41058.1 1843.29  14
   1  -7   6 43244.4 2108.65  18
   1   7   7 27670.3 1664.50  21
   1  -7   7 27026.8 1731.58  18
   1   7   8 18.7845 229.866  21
   1  -7   8 128.265 203.369  18
   1  -7   9 67626.9 3089.59  18
   1   7   9 66970.4 2861.40  21
   1  -7  10 4215.13 767.765  18
  -1   7 -11 3242.65 954.662  22
   1  -7  11 2357.60 624.964  18
  -1   7 -12 2759.08 341.578  11
  -1   7 -13 1962.75 325.001  11
  -1   7 -14 1214.59 293.328  11
  -1   7 -15 136.451 201.019  11
  -1   7 -16 118.700 200.269  11
  -1   7 -17 9359.71 686.229  11
  -1   7 -17 9822.01 669.080   4
  -1   7 -18-20.1660 190.468  11
  -1   7 -18-481.219 339.640   7
  -1   7 -18-95.1388 235.898   4
  -1   7 -19-112.610 197.197  11
  -1   7 -19-457.400 287.399   7
  -1   7 -19-386.855 251.815   4
  -1   7 -20-230.429 198.843   4
  -1   7 -20 483.456 206.655  11
  -1   7 -20 109.560 254.821   7
  -1   7 -21 68.2787 189.585   7
  -1   7 -21 462.861 188.091   4
  -1   7 -22 6759.35 428.146   7
  -1   7 -22 5507.83 372.006   4
   1   8 -22 180.715 170.631   7
   1   8 -21 10486.9 620.142   7
   1   8 -20 4204.61 369.301   4
   1   8 -20 5339.44 490.140   7
   1   8 -19 1731.51 333.752  11
   1   8 -19 1300.42 236.410   4
   1   8 -19 1379.66 337.397   7
   1   8 -18 8151.75 555.754   4
   1   8 -18 8716.05 664.606   7
   1   8 -18 8399.21 652.514  11
   1   8 -17 17295.3 946.851  11
   1   8 -16 7675.98 635.568  11
   1   8 -15 41577.3 1508.64  11
   1   8 -14 1445.07 302.923  11
   1  -8 -13 2742.45 374.991   6
   1  -8 -13 2501.26 340.401  17
   1   8 -13 2341.27 352.591  11
   1  -8 -12 1073.99 229.985   6
   1   8 -12 698.587 200.234  11
   1  -8 -12 586.375 182.105  17
   1   8 -11 5515.88 484.577  11
   1  -8 -11 4751.27 448.828  17
  -1  -8  11 4347.95 862.646  18
   1  -8 -11 4842.78 416.458   6
  -1  -8  10 3139.10 674.004  18
  -1   8  10 3336.69 681.088  21
  -1   8   9 1133.44 494.787  21
  -1  -8   9 518.440 336.900  18
  -1   8   8 109704. 3956.51  21
   1  -8  -8 110914. 4372.31  19
  -1  -8   8 112438. 4126.99  18
  -1   8   7 10832.7 1128.69  21
   1  -8  -7 9054.17 1125.31  19
  -1   8   6 34185.3 1981.10  21
   1  -8  -6 34055.7 2136.63  19
   1  -8  -5 90579.2 3514.14  19
  -1   8   5 94288.5 3397.29  21
  -1   8   4 712.281 369.861  21
   1  -8  -4 524.225 336.966  19
   1  -8  -3 153767. 4508.05  19
  -1   8   3 158840. 4518.85  21
   1  -8  -2 27389.0 1634.76  19
  -1   8   2 25376.8 1610.85  21
   1  -8  -1 56448.8 2351.35  19
  -1   8   1 55523.3 2425.89  21
   1  -8   0 13237.2 1061.22  19
  -1  -8   0 14853.9 1072.34  19
  -1   8   0 12668.3 1123.60  21
  -1  -8  -1 12.8671 163.669  19
   1   8   2 37744.1 1987.42  21
  -1  -8  -2 40781.1 1991.22  19
   1   8   3 701.985 268.433  21
   1   8   4 647.545 305.082  21
   1   8   5 31847.4 1863.40  21
   1   8   6 28091.1 1777.94  21
   1  -8   7 17512.8 1471.45  18
   1   8   7 23215.3 1656.80  21
   1  -8   8 45457.1 2521.57  18
   1   8   8 45249.6 2411.89  21
   1  -8   9 595.255 298.647  18
  -1   8 -10 1502.83 242.819  11
   1  -8  10 1245.74 441.976  18
  -1   8 -11 2990.45 364.659  11
  -1   8 -12 1359.75 264.505  11
  -1   8 -13 86151.8 2261.04  11
  -1   8 -14 9017.78 657.847  11
  -1   8 -15 22831.4 1071.66  11
  -1   8 -16 1339.43 299.965  11
  -1   8 -17 1962.44 346.350  11
  -1   8 -18 5785.83 557.417   7
  -1   8 -18 5889.25 522.221  11
  -1   8 -18 5256.77 482.192   4
  -1   8 -19 1578.49 333.561   7
  -1   8 -19 1109.22 245.340   4
  -1   8 -19 1427.90 295.619  11
  -1   8 -20 124.531 252.411   7
  -1   8 -20-80.3640 196.682  11
  -1   8 -20-119.198 163.968   4
  -1   8 -21 149.266 175.731   7
  -1   8 -21 37.9284 122.426   4
   1   9 -22 99.1933 136.728   7
   1   9 -21 3860.52 363.387   7
   1   9 -20 6767.95 509.920   7
   1   9 -19 5007.48 481.998  11
   1   9 -19 5376.10 504.026   7
   1   9 -18 11304.8 739.303  11
   1   9 -18 10886.4 602.304   4
   1   9 -18 10569.4 716.216   7
   1   9 -17 210.449 248.327  11
   1   9 -17 482.603 173.598   4
   1   9 -16 31643.8 1315.36  11
   1   9 -15 13213.8 832.268  11
   1   9 -14 8828.01 678.706  11
   1  -9 -14 7891.24 611.963  17
   1  -9 -13 1787.27 323.834  17
   1   9 -13 1569.02 311.005  11
   1   9 -12 20278.3 983.286  11
   1  -9 -12 18407.1 931.090  17
   1  -9 -11 3067.28 384.591  17
   1   9 -11 2902.19 371.261  11
   1  -9 -10 1098.93 236.404  17
   1   9 -10 1549.15 289.069  11
   1  -9  -9 40699.6 1365.24  17
   1   9  -9 42523.3 1404.14  11
  -1   9   8 8285.88 1101.28  21
   1  -9  -7 13040.6 1415.83  19
  -1   9   7 13445.1 1350.65  21
   1  -9  -6 25367.6 1933.95  19
  -1   9   6 27662.2 1904.34  21
   1  -9  -5 665.598 392.931  19
  -1   9   5 509.171 246.463  21
   1  -9  -4 1848.56 502.735  19
  -1   9   4 2320.87 539.284  21
   1  -9  -3 12404.2 1200.75  19
  -1   9   3 12980.0 1255.31  21
  -1   9   2 62840.6 2803.51  21
   1  -9  -2 62329.5 2715.67  19
   1  -9  -1 4758.46 689.913  19
  -1   9   1 4682.20 752.726  21
  -1   9   0 45806.3 2368.72  21
  -1   9  -1-24.4148 254.814  21
   1   9   1-57.8384 241.412  21
   1   9   2 17710.2 1462.58  21
  -1   9  -2 16571.1 1406.06  21
  -1   9  -3 19433.5 1541.79  21
   1   9   3 18599.0 1497.42  21
   1   9   4 3516.78 690.631  21
   1   9   5 4915.44 789.197  21
   1   9   6-472.095 466.324  21
   1   9   7 229.086 240.336  21
  -1  -9  -8 15122.3 773.797  17
   1   9   8 14364.8 1453.62  21
  -1   9  -8 15819.7 775.926  11
  -1  -9  -9 636.973 217.378  17
  -1   9  -9 1702.19 316.981  11
  -1   9 -10-1.87669 152.832  11
  -1  -9 -10 244.248 173.132  17
  -1  -9 -11 22154.8 984.196  17
  -1   9 -11 21390.4 992.034  11
  -1   9 -12 3409.51 414.872  11
  -1  -9 -12 4010.08 425.410  17
  -1   9 -13 5572.31 514.548  11
  -1   9 -14 435.572 245.670  11
  -1   9 -15-191.514 231.551  11
  -1   9 -16-87.7939 246.309  11
  -1   9 -17 1622.03 329.898  11
  -1   9 -17 1288.52 286.406   4
  -1   9 -18 4207.57 451.286  11
  -1   9 -18 5217.05 513.241   7
  -1   9 -18 4862.95 421.570   4
  -1   9 -19 25954.4 1046.26  11
  -1   9 -19 25897.7 926.446   4
  -1   9 -20 1684.37 279.694   7
  -1   9 -20 946.363 188.215   4
   1  10 -21 1049.62 196.753   7
   1  10 -20 612.305 208.764   7
   1  10 -19 1128.59 276.783   7
   1  10 -18 5991.19 520.284   7
   1  10 -18 4754.97 469.238  11
   1  10 -17 4470.38 481.785  11
   1  10 -16 12109.2 776.639  11
   1  10 -15 73.9288 236.223  11
   1 -10 -15 96.8676 175.640  17
   1 -10 -14 5348.84 519.297  17
   1  10 -14 5005.51 524.046  11
   1 -10 -13 23748.2 1084.56  17
   1  10 -13 26445.2 1169.87  11
   1 -10 -12 19513.5 962.657  17
   1  10 -12 20876.6 1024.45  11
   1  10 -11 197.806 182.151  11
   1 -10 -11 234.466 199.912  17
   1  10 -10 22503.6 1033.65  11
   1 -10 -10 22110.2 1017.72  17
   1 -10  -9 9675.93 655.070  17
   1  10  -9 9714.15 665.875  11
   1 -10  -8 29627.9 1160.99  17
   1  10  -8 30510.6 1171.13  11
   1 -10  -7 1013.63 242.009  17
   1  10  -7 1024.37 224.280  11
   1 -10  -6 4586.17 440.797  17
   1 -10  -5 16781.0 812.883  17
   1 -10  -5 13141.6 1398.17  19
   1 -10  -4 2021.95 551.579  19
  -1  10   4 1331.95 463.645  21
  -1  10   3 3941.16 771.623  21
   1 -10  -3 3343.09 690.198  19
  -1  10   2 30663.2 2056.65  21
   1  10  -1 512.273 379.640  21
  -1  10   1 9.56231 313.234  21
  -1  10   0 9210.47 1128.42  21
   1  10   0 8962.79 1163.62  21
  -1  10  -1 13624.6 1380.81  21
   1  10   1 14444.2 1432.42  21
  -1  10  -2 871.356 301.829  21
   1  10   2 1052.39 357.200  21
   1  10   3 11943.1 1303.23  21
  -1  10  -3 11653.1 1289.29  21
  -1 -10  -4 11105.1 660.819  17
  -1  10  -4 9421.12 1138.11  21
   1  10   4 9056.45 1213.52  21
  -1 -10  -5 8522.21 585.454  17
  -1  10  -5 6707.90 982.026  21
  -1  10  -6 19511.5 866.804  11
  -1 -10  -6 18854.9 891.928  17
  -1 -10  -7 5895.36 504.494  17
  -1  10  -7 5838.21 483.317  11
  -1  10  -8 23627.6 1007.58  11
  -1 -10  -8 22213.8 1000.64  17
  -1 -10  -9 616.706 259.932  17
  -1  10  -9 144.427 163.971  11
  -1 -10 -10 2073.37 314.830  17
  -1  10 -10 1767.54 320.347  11
  -1 -10 -11 5937.52 533.793  17
  -1  10 -11 6584.39 547.491  11
  -1  10 -12-89.7766 195.099  11
  -1 -10 -12 58.5720 177.995  17
  -1  10 -13 2719.93 405.464  11
  -1  10 -14 498.564 256.378  11
  -1  10 -15 1636.80 348.375  11
  -1  10 -16 3410.95 423.132  11
  -1  10 -17 629.993 273.717  11
  -1  10 -17 647.881 223.456   4
  -1  10 -18 21837.7 916.804   7
  -1  10 -18 19404.0 766.606   4
  -1  10 -18 20141.0 899.369  11
  -1  10 -19-34.9436 198.733   7
  -1  10 -19 25.5989 156.915  11
  -1  10 -19 101.454 127.059   4
  -1  10 -20 296.754 161.051   7
   1  11 -20 10922.9 503.791   7
   1  11 -19 5747.06 430.737   7
   1  11 -18 554.980 215.082  11
   1  11 -18 775.019 263.954   7
   1  11 -17-106.056 182.190  11
   1  11 -16 241.274 227.980  11
   1  11 -15 4603.34 491.342  11
   1 -11 -15 4315.38 447.982  17
   1  11 -14 10577.2 729.571  11
   1 -11 -14 9887.39 664.388  17
   1  11 -13 546.149 229.952  11
   1 -11 -13 565.455 239.447  17
   1 -11 -12 1737.00 351.007  17
   1  11 -12 1612.78 344.097  11
   1 -11 -11 9301.93 667.234  17
   1  11 -11 8987.12 676.291  11
   1 -11 -10 1158.86 284.568  17
   1  11 -10 831.645 240.528  11
   1  11  -9 15336.8 846.125  11
   1 -11  -9 15086.5 843.214  17
   1 -11  -8 694.980 240.124  17
   1  11  -8 379.091 179.775  11
   1 -11  -7 1087.61 280.224  17
   1 -11  -6 55.4028 174.972  17
  -1 -11   5 382.191 178.106  17
   1 -11  -5 488.268 196.544  17
  -1 -11   4 4892.03 470.248  17
   1 -11  -4 3386.62 382.689  17
   1 -11  -3-77.9106 160.787  17
  -1 -11   3-253.450 208.836  17
   1 -11  -2-149.238 169.636  17
  -1 -11   2-273.950 206.099  17
   1 -11  -1 13764.5 761.079  17
  -1 -11   1 15125.6 793.961  17
  -1 -11   0 16860.3 856.587  17
   1 -11   0 18457.0 871.737  17
   1 -11   1 144.697 155.421  17
  -1 -11  -1-21.0563 150.813  17
  -1 -11  -2 19882.9 932.942  17
   1 -11   2 20460.8 929.779  17
   1 -11   3 27255.2 1075.85  17
  -1 -11  -3 25812.3 1077.29  17
  -1 -11  -4 5448.60 490.880  17
  -1 -11  -5 5408.10 487.863  17
  -1 -11  -6 4277.05 428.511  17
  -1  11  -6 4291.62 423.448  11
  -1  11  -7 6106.73 509.601  11
  -1 -11  -7 5651.84 510.305  17
  -1  11  -8 5267.17 482.393  11
  -1 -11  -8 5220.30 494.894  17
  -1 -11  -9 1145.09 264.936  17
  -1  11  -9 1356.92 297.107  11
  -1  11 -10 4388.69 448.200  11
  -1 -11 -10 4104.49 437.116  17
  -1  11 -11 25.0460 228.306  11
  -1 -11 -11-126.034 168.386  17
  -1 -11 -12 5569.89 516.557  17
  -1  11 -12 5206.65 504.873  11
  -1 -11 -13 2002.70 324.081  17
  -1  11 -13 1665.83 335.082  11
  -1  11 -14 73.6396 208.194  11
  -1  11 -15 1591.48 336.306  11
  -1  11 -16 12803.0 737.420  11
  -1  11 -17 841.989 245.919   7
  -1  11 -17 1008.56 241.725  11
  -1  11 -17 741.897 183.608   4
  -1  11 -18-68.7637 114.758   4
  -1  11 -18-355.334 218.556   7
  -1  11 -19 207.142 163.744   7
   1  12 -18 1361.48 245.013   7
   1  12 -17 900.435 258.633   7
   1  12 -16 7053.27 522.933  11
   1 -12 -15 1662.63 286.728  17
   1  12 -15 1623.12 301.609  11
   1 -12 -14 26007.3 1071.68  17
   1  12 -14 28326.6 1140.53  11
   1 -12 -13 620.550 219.455  17
   1  12 -13 859.688 249.819  11
   1 -12 -12 45.7403 189.217  17
   1  12 -12 277.637 214.598  11
   1  12 -11 8584.59 636.598  11
   1 -12 -11 7746.42 616.393  17
   1  12 -10 6587.09 566.694  11
   1 -12 -10 6429.28 565.046  17
   1  12  -9 886.699 260.749  11
   1 -12  -9 819.951 268.936  17
   1 -12  -8 4119.96 471.519  17
   1 -12  -7 21646.6 1026.81  17
   1 -12  -6 18013.4 929.327  17
   1 -12  -5-21.4188 203.702  17
  -1 -12   5 436.028 180.361   5
   1 -12  -4 4052.86 445.609  17
  -1 -12   4 3932.24 425.631  17
   1 -12  -3-129.211 204.854  17
  -1 -12   3 278.876 260.913  17
   1 -12  -2 466.998 210.760  17
  -1 -12   2 341.469 185.780  17
  -1 -12   1 703.522 221.889  17
   1 -12  -1 1049.41 241.921  17
   1 -12   0 17381.2 891.256  17
  -1 -12   0 16404.9 878.387  17
   1 -12   1 21915.7 999.925  17
  -1 -12  -1 20756.4 998.533  17
   1 -12   2-166.219 179.842  17
  -1 -12  -2 163.706 215.186  17
  -1 -12  -3 54662.6 1723.22  17
   1 -12   3 60866.6 1773.43  17
  -1 -12  -4 9235.66 657.422  17
  -1 -12  -5 8238.42 618.269  17
  -1 -12  -6 11659.2 742.707  17
  -1 -12  -7 6365.65 551.606  17
  -1  12  -7 6888.70 547.199  11
  -1 -12  -8 2204.91 336.819  17
  -1  12  -8 2956.57 386.215  11
  -1 -12  -9 6733.03 560.541  17
  -1  12  -9 6412.98 558.276  11
  -1  12 -10 3057.64 393.266  11
  -1 -12 -10 3051.25 400.712  17
  -1 -12 -11 11319.1 704.055  17
  -1  12 -11 11923.1 724.706  11
  -1 -12 -12 2520.45 346.676  17
  -1  12 -12 2493.14 350.334  11
  -1 -12 -13 746.478 235.965  17
  -1  12 -13-39.8418 210.089  11
  -1  12 -14 3427.34 420.729  11
  -1  12 -15 12305.1 694.929  11
  -1  12 -16 212.145 144.441   4
  -1  12 -16 345.511 175.021  11
  -1  12 -17 147.567 155.348  11
  -1  12 -17 86.3219 170.800   7
   1  13 -16 139.318 171.882   7
   1 -13 -15 184.187 147.755  17
   1  13 -15 362.564 186.302  11
   1 -13 -14 16715.5 775.960  17
   1  13 -14 16531.4 777.928  11
   1 -13 -13 6233.45 495.000  17
   1  13 -13 5727.28 473.312  11
   1 -13 -12 13213.6 756.245  17
   1  13 -12 14142.9 758.411  11
   1  13 -11 67.8495 152.525  11
   1 -13 -11-50.1255 182.788  17
   1 -13 -10 393.672 241.154  17
   1  13 -10 701.186 239.380  11
   1 -13  -9 25176.6 1102.35  17
   1 -13  -8-39.6857 210.573  17
   1 -13  -7 8958.18 654.805  17
   1 -13  -6 35753.4 1350.04  17
   1 -13  -5-42.0649 263.628  17
  -1 -13   4 787.025 224.233   5
   1 -13  -4 676.366 243.745  17
   1 -13  -3 11870.3 748.837  17
  -1 -13   3 13569.7 790.417  17
   1 -13  -2 4292.60 462.852  17
  -1 -13   2 4569.50 466.433  17
   1 -13  -1 11988.6 744.372  17
  -1 -13   1 12349.6 754.284  17
   1 -13   0 12249.5 768.231  17
  -1 -13   0 13463.0 796.260  17
   1 -13   1 163.842 188.347  17
  -1 -13  -1 286.873 222.740  17
  -1 -13  -2 3367.42 438.933  17
   1 -13   2 3630.13 432.423  17
  -1 -13  -3 283.748 224.985  17
   1 -13   3-18.6207 197.931  17
  -1 -13  -4 39480.9 1426.54  17
  -1 -13  -5 12244.0 769.413  17
  -1 -13  -6 6467.50 554.426  17
  -1 -13  -7 30088.2 1214.40  17
  -1 -13  -8 511.567 226.877  17
  -1  13  -8 260.956 166.498  11
  -1  13  -9 288.607 200.916  11
  -1 -13  -9 165.318 192.331  17
  -1  13 -10-145.152 177.126  11
  -1 -13 -10 41.0186 196.579  17
  -1  13 -11 183.698 165.908  11
  -1 -13 -11 205.286 176.500  17
  -1 -13 -12 153.499 170.547  17
  -1  13 -12 305.210 194.280  11
  -1  13 -13 1075.98 244.279  11
  -1 -13 -13 822.220 208.147  17
  -1  13 -14 151.014 154.088  11
  -1  13 -15 188.145 141.798  11
  -1  13 -16 4342.32 344.046   7
   1 -14 -14 1388.71 213.410  17
   1 -14 -13-58.6692 140.915  17
   1 -14 -12 1185.54 236.821  17
   1 -14 -11 35974.5 1236.27  17
   1 -14 -10 4140.95 439.521  17
   1 -14  -9 4672.28 465.254  17
   1 -14  -8 379.819 262.641  17
   1 -14  -7 13749.6 787.007  17
   1 -14  -6 5257.38 503.742  17
   1 -14  -5 3225.56 419.955  17
  -1 -14   4 13654.3 783.424   5
   1 -14  -4 13603.5 795.791  17
   1 -14  -3 1082.32 258.032  17
  -1 -14   3 1164.60 278.218   5
   1 -14  -2 6627.26 561.722  17
  -1 -14   2 6829.49 563.091   5
  -1 -14   1 1641.27 322.798  17
   1 -14  -1 1654.96 292.878  17
   1 -14   0 14048.0 813.381  17
  -1 -14   0 15454.2 842.939  17
   1 -14   1 314.541 190.438  17
  -1 -14  -1 612.053 265.271  17
   1 -14   2 4288.08 452.452  17
  -1 -14  -2 4291.07 476.611  17
  -1 -14  -3 450.345 245.372  17
  -1 -14  -4 2037.51 348.412  17
  -1 -14  -5 133.870 205.803  17
  -1 -14  -6 4062.22 448.641  17
  -1 -14  -7 438.509 241.139  17
  -1 -14  -8-213.790 214.884  17
  -1 -14  -9 11400.2 675.590  17
  -1 -14 -10 36422.9 1232.20  17
  -1  14 -10 33474.1 1148.04  11
  -1  14 -11 5513.57 434.706  11
  -1 -14 -11 6598.20 482.325  17
  -1 -14 -12 1885.48 267.916   5
  -1  14 -12 2322.78 282.997  11
  -1 -14 -12 1747.60 243.410  17
  -1  14 -13 3813.42 323.036  11
   1 -15 -12 177.542 130.236  17
   1 -15 -11 7843.36 488.699  17
   1 -15 -10 198.049 172.183  17
   1 -15  -9-138.450 197.294  17
   1 -15  -8 2915.14 350.760  17
   1 -15  -7 1342.60 286.128  17
   1 -15  -6 21955.9 952.933  17
   1 -15  -5 3061.41 373.257  17
   1 -15  -4 4713.50 461.577  17
  -1 -15   4 5061.78 440.834   5
  -1 -15   3 1658.24 271.810   5
   1 -15  -3 1809.11 310.759  17
   1 -15  -2 475.637 230.571  17
  -1 -15   2 261.533 145.337   5
   1 -15  -1 6853.45 535.658  17
  -1 -15   1 6460.19 521.958   5
  -1 -15   0 3386.41 394.095   5
   1 -15   0 4171.53 427.081  17
   1 -15   0 3237.20 378.243   5
  -1 -15  -1-8.68872 201.718  17
   1 -15   1 95.6753 141.079   5
  -1 -15  -1 83.5391 179.496   5
   1 -15   2 678.531 212.467   5
  -1 -15  -2 570.744 216.220   5
  -1 -15  -2 596.419 227.048  17
  -1 -15  -3 12781.9 728.519  17
  -1 -15  -4 85.8648 195.302  17
  -1 -15  -5 1094.58 267.785  17
  -1 -15  -6 5624.59 471.480  17
  -1 -15  -7 23.4988 177.337  17
  -1 -15  -8 1715.16 275.620  17
  -1 -15  -8 1747.69 283.915   5
  -1 -15  -9 5969.18 448.632  17
  -1 -15  -9 6339.07 487.846   5
  -1 -15 -10 6472.80 444.321  17
  -1 -15 -10 6292.75 462.386   5
   1 -16  -9 4948.16 377.658   5
   1 -16  -9 6576.46 419.735  17
   1 -16  -8 511.565 191.763  17
   1 -16  -8 459.601 166.981   5
   1 -16  -7 19513.7 784.748  17
   1 -16  -7 17719.5 781.679   5
   1 -16  -6 41.4480 138.484   5
   1 -16  -6 62.2799 157.499  17
   1 -16  -5 2409.39 311.160   5
   1 -16  -5 2949.22 343.964  17
   1 -16  -4 8810.11 548.088  17
   1 -16  -4 7746.48 531.058   5
   1 -16  -3-48.8453 161.449   5
  -1 -16   3-156.942 145.669   5
  -1 -16   2-170.974 151.049   5
   1 -16  -2 222.894 174.433   5
   1 -16  -1 894.752 235.625   5
  -1 -16   1 469.116 159.527   5
  -1 -16   0 2017.42 280.952   5
   1 -16   0 1648.41 271.848   5
   1 -16   1 27667.1 982.102   5
  -1 -16  -1 26741.7 1021.85   5
  -1 -16  -2 5209.06 439.206   5
  -1 -16  -3 3931.21 378.680   5
  -1 -16  -4 3644.91 365.896   5
  -1 -16  -5-77.5451 156.510   5
  -1 -16  -6 1133.73 231.678   5
  -1 -16  -7 242.277 138.591   5
  -1 -16  -8 8311.96 484.831   5
   2   0 -25-444.980 176.112   4
   2   0 -25-30.5531 157.955  16
   2   0 -24 780.087 243.872  16
   2   0 -24 375.214 180.535   4
   2   0 -23-499.022 240.466   4
   2   0 -23 206.497 240.011  16
   2   0 -22-61.9571 257.616   7
   2   0 -22 100.766 208.625   4
   2   0 -22 496.248 293.474  16
   2   0 -21 30.7782 210.611   4
   2   0 -21 118.586 248.904  16
   2   0 -21-70.9399 239.389   7
   2   0 -20 95878.5 2423.62   4
   2   0 -20 97433.1 2613.87   7
   2   0 -19-412.114 297.153  16
   2   0 -19 252.486 223.935   4
   2   0 -19 31.1672 256.394   7
   2   0 -18 256771. 4878.28   4
   2   0 -18 252650. 5073.07   7
   2   0 -18 243791. 4975.08  16
   2   0 -17-160.136 185.837   4
   2   0 -17-188.431 231.868   7
   2   0 -16 20343.4 1919.40  15
  -2   0  16 24312.6 1913.50  18
   2   0 -16 25163.3 2050.87  13
   2   0 -15 134.935 247.095  13
   2   0 -15 357.222 280.384  15
  -2   0  15 254.111 227.573  18
   2   0 -14 249.184 272.555  13
  -2   0  14 602.658 293.599  18
   2   0 -14 1200.56 492.075  15
  -2   0  13-332.766 309.282  18
   2   0 -13-218.694 397.977  13
   2   0 -13-177.916 282.514  15
  -2   0  12 26767.2 1665.69  18
   2   0 -12 22708.6 1697.07  15
   2   0 -12 28757.6 1767.49  13
  -2   0  11-379.559 316.105  18
   2   0 -11 62.5560 323.670  15
   2   0 -11-55.5900 330.940  13
  -2   0  10 42899.4 1920.29  18
   2   0 -10 44311.7 2042.99  13
   2   0 -10 44441.4 2193.08  15
   2   0  -9 153.154 205.415  20
  -2   0   9 19.7779 236.748  18
   2   0  -9 256.894 274.876  13
   2   0  -8 223272. 4354.28  20
  -2   0   8 218250. 4631.99  18
   2   0  -8 225578. 4848.58  13
  -2   0   7 302.842 226.550  18
   2   0  -7 440.296 162.426  19
   2   0  -7 107.781 207.842  20
   2   0  -6 2658.75 400.041  20
  -2   0   6 2247.48 368.365  18
   2   0  -6 1735.26 260.084  19
  -2   0   5 1478.32 319.329  18
   2   0  -5 1852.65 418.959  20
   2   0  -4 489.353 296.306  20
   2   0  -3 438.920 245.677  20
   2   0  -2 999999. 15410.3  20
   2   0  -1 191.072 137.336  20
  -2   0   0 63522.1 1409.12  22
  -2   0   0 62140.0 1373.39  23
   2   0   0 63966.4 1429.08  20
   2   0   1 334.454 108.982  20
  -2   0  -1 487.443 200.541  22
  -2   0  -1 197.319 104.743  23
  -2   0  -2 32768.5 1291.88  22
   2   0   2 33625.6 830.959  20
  -2   0  -2 36484.4 1048.70  23
  -2   0  -3 166.051 161.494  23
  -2   0  -3 432.636 373.495  22
  -2   0  -4 309.681 318.713  22
  -2   0  -5-189.844 388.301  22
  -2   0  -5 192.535 204.164  15
  -2   0  -6 92330.1 2547.69  15
  -2   0  -6 92678.6 2639.48  14
  -2   0  -6 97830.8 3226.54  22
  -2   0  -6 96256.4 2637.66  12
  -2   0  -7 216.924 229.638  15
  -2   0  -7 84.9318 183.944  13
  -2   0  -7-11.4962 447.894  22
  -2   0  -7 253.461 199.260  12
  -2   0  -7 29.7986 278.100  14
  -2   0  -8 145956. 3802.28  12
   2   0   8 145998. 3540.86  18
  -2   0  -8 135057. 3674.80  15
  -2   0  -8 134986. 3766.77  14
  -2   0  -9 237.115 261.295  12
   2   0   9 125.252 204.044  18
  -2   0  -9-106.250 327.743  15
   2   0  10 197534. 4761.64  18
  -2   0 -10 194418. 5083.08  12
  -2   0 -10 183720. 4961.32  15
   2   0  11-378.219 303.584  18
  -2   0 -11 163.553 224.281  12
  -2   0 -11 292.265 364.004  15
   2   0  12 94600.1 3318.12  18
  -2   0 -12 89060.4 3535.25  15
   2   0  13 73.4857 210.176  18
  -2   0 -13-41.6756 396.364  15
   2   0  14 692.484 381.865  18
  -2   0 -15-25.1330 160.639  16
  -2   0 -15-431.530 200.040   8
  -2   0 -15 109.344 139.184   3
   2   0  15-501.596 401.295  18
  -2   0 -15 295.386 222.766   4
  -2   0 -16 312.170 175.817   8
  -2   0 -16 207.529 177.802  16
  -2   0 -16 122.250 267.551   4
  -2   0 -17-253.032 206.930  16
  -2   0 -17-13.9662 252.231   4
  -2   0 -18 103.483 286.127   4
  -2   0 -18-78.7278 212.279  16
  -2   0 -19 597.274 323.923   4
  -2   0 -19 320.880 239.788  16
  -2   0 -20 23444.3 1086.73  16
  -2   0 -20 26967.2 1238.99   4
  -2   0 -21 196.762 267.518   4
  -2   0 -21-182.678 246.697  16
  -2   0 -22 591.282 306.424   4
  -2   0 -23-27.7464 203.869   4
  -2   0 -24 22607.4 853.004   4
   2   1 -25 503.432 147.472   4
   2  -1 -25 547.569 189.032  16
   2   1 -25 753.821 198.983  16
   2   1 -24-89.7447 191.610  16
   2  -1 -24 185.879 173.775   4
   2   1 -24 27.7783 149.651   4
   2  -1 -24 4.72947 191.721  16
   2  -1 -23 24628.1 1027.97   4
   2   1 -23 25504.2 1006.55   4
   2   1 -23 28267.7 1100.30   7
   2   1 -23 24909.5 1097.53  16
   2  -1 -23 24038.5 1076.39  16
   2   1 -22 3986.35 447.177   4
   2  -1 -22 3229.49 455.869  16
   2  -1 -22 3715.82 434.989   4
   2   1 -22 2961.64 425.130  16
   2   1 -22 3855.98 462.325   7
   2  -1 -21 14732.3 850.745   4
   2   1 -21 16699.2 951.576   7
   2  -1 -21 14409.8 876.527  16
   2   1 -21 14208.3 887.290  16
   2   1 -21 15993.4 843.726   4
   2  -1 -21 16397.0 927.263   7
   2  -1 -20 563.552 275.533   4
   2  -1 -20 211.406 264.137   7
   2  -1 -20 125.198 218.663  16
   2   1 -20-70.5458 197.698   4
   2   1 -20 56.1062 229.736  16
   2   1 -20 110.000 271.547   7
   2   1 -19 227.722 275.025   7
   2  -1 -19 463.820 267.423   4
   2  -1 -19 1009.93 312.345   7
   2  -1 -19 665.791 249.950  16
   2   1 -19 874.053 264.984   4
   2   1 -19 460.269 199.070  16
   2  -1 -18 15449.9 921.170   7
   2  -1 -18 14201.3 871.916  16
   2  -1 -18 15074.9 878.920   4
   2   1 -18 14941.0 929.270   7
   2   1 -18 15384.6 854.024   4
   2  -1 -17 156296. 3462.15   4
   2  -1 -17 156746. 3473.11  16
   2  -1 -17 152149. 3547.08   7
   2   1 -17 159526. 3577.37   7
   2   1 -17 156429. 3353.70   4
   2   1 -16 674.162 470.438  15
   2  -1 -16 168.615 227.070  13
   2   1 -16-89.1375 365.961  13
   2  -1 -16 27.0244 272.115  15
  -2  -1  16 427.594 386.567  18
   2  -1 -15 2975.53 673.079  13
  -2  -1  15 2421.61 595.139  18
  -2   1  15 3160.56 656.920  18
   2  -1 -15 3158.84 693.849  15
   2   1 -15 2221.46 602.849  13
   2   1 -15 2659.23 751.330  15
   2   1 -14 2775.74 644.281  13
   2  -1 -14 3291.76 729.163  15
  -2  -1  14 2297.58 587.260  18
  -2   1  14 2836.73 613.415  18
   2   1 -14 2078.42 623.281  15
   2  -1 -14 2731.22 627.879  13
  -2  -1  13 10489.1 1104.09  18
   2   1 -13 8100.76 1172.32  15
  -2   1  13 10030.5 1050.52  18
   2   1 -13 10608.1 1156.87  13
   2  -1 -13 9028.54 1111.13  15
   2  -1 -13 9985.38 1087.11  13
  -2  -1  12 116619. 3762.69  18
  -2   1  12 118552. 3673.46  18
   2  -1 -12 115144. 3738.93  13
   2   1 -12 111968. 3786.58  13
   2  -1 -12 101752. 3708.48  15
   2   1 -12 95082.1 3805.80  15
  -2  -1  11 183263. 4750.51  18
   2  -1 -11 174860. 4706.28  13
  -2   1  11 172954. 4530.54  18
   2   1 -11 180004. 4848.89  13
   2  -1 -10 9568.75 935.074  15
   2  -1 -10 10053.9 935.050  13
  -2  -1  10 9032.25 900.488  18
  -2   1  10 9530.83 862.315  18
   2   1 -10 8882.45 928.877  13
  -2   1   9 28031.6 1411.56  18
  -2  -1   9 24586.2 1390.73  18
   2  -1  -9 26129.0 1207.11  20
   2  -1  -9 26534.0 1342.40  19
   2  -1  -9 25265.5 1408.51  13
   2   1  -9 26434.4 1502.88  13
   2   1  -9 28675.8 1565.65  22
   2  -1  -9 26868.8 1457.54  15
   2   1  -8 3889.22 515.053  20
   2   1  -8 4196.62 364.086  24
  -2  -1   8 4274.53 573.452  18
   2  -1  -8 5083.98 530.818  20
   2   1  -8 4458.06 618.971  22
   2   1  -8 4238.46 550.973  13
   2  -1  -8 4134.73 567.379  15
   2  -1  -8 4312.48 535.971  13
  -2   1   8 3994.39 512.947  18
   2  -1  -8 4267.44 507.663  19
   2  -1  -7 7052.12 644.922  13
   2   1  -7 7024.72 687.733  22
  -2   1   7 6981.69 616.749  18
   2   1  -7 7710.10 615.611  20
   2  -1  -7 7071.28 654.324  15
   2  -1  -7 6488.45 605.733  20
  -2  -1   7 7353.78 676.337  18
   2   1  -6 124133. 2896.71  20
   2  -1  -6 125141. 2931.82  15
   2   1  -6 118872. 2319.40  19
  -2   1   6 128444. 2950.85  18
   2   1  -6 126116. 3013.13  22
   2  -1  -6 128131. 3008.76  20
  -2   1   5 81271.7 2091.10  18
   2  -1  -5 74996.4 2072.65  20
   2   1  -5 72898.6 1490.49  19
   2   1  -5 76321.1 2073.60  20
   2   1  -5 83252.6 2083.32  22
   2  -1  -4 2466.98 371.082  20
  -2   1   4 2729.30 352.245  18
   2   1  -4 2522.13 384.038  20
  -2   1   4 2979.23 400.217  21
   2  -1  -3 22308.9 865.450  20
  -2   1   3 23317.0 908.181  21
   2   1  -3 25183.4 1005.49  20
  -2   1   3 25335.4 947.031  18
  -2   1   2 114655. 2354.08  21
   2  -1  -2 109272. 2321.06  20
   2   1  -1 28869.2 961.231  20
  -2  -1   1 28533.9 770.105  12
  -2  -1   0 32117.4 805.699  23
  -2   1   0 34348.3 972.567  23
   2   1   0 34427.9 993.925  20
  -2   1   0 31464.6 826.846  21
  -2  -1   0 32535.8 733.062  14
  -2  -1  -1 407613. 6616.89  14
  -2   1  -1 427342. 6437.62  21
  -2  -1  -1 421924. 6635.61  23
  -2   1  -1 422926. 6743.41  23
  -2   1  -1 407827. 6449.44  15
  -2   1  -2 16976.6 685.092  23
   2   1   2 17649.5 523.624  20
  -2   1  -2 15631.7 607.601  15
  -2  -1  -2 15337.0 681.328  14
  -2   1  -2 16580.4 440.733  21
  -2   1  -3 61719.7 1606.85  15
   2   1   3 69856.3 1272.22  21
  -2   1  -3 59229.5 1099.45  21
  -2   1  -3 69894.6 1685.31  23
   2   1   4 2833.92 201.808  21
  -2   1  -4 2854.75 566.614  22
  -2  -1  -5 17315.2 974.475  14
   2   1   5 18279.0 632.538  21
  -2   1  -5 16942.0 898.438  15
  -2   1  -5 15734.2 1197.75  22
  -2  -1  -5 15885.5 908.279  12
  -2   1  -6 13378.8 822.361  13
  -2   1  -6 13908.2 922.122  14
  -2  -1  -6 13770.5 944.680  14
  -2  -1  -6 13401.1 877.162  15
  -2  -1  -6 12167.9 859.155  12
  -2   1  -6 12802.2 1182.80  22
  -2   1  -6 12884.4 853.252  15
  -2   1  -7 111904. 3106.37  14
  -2   1  -7 114522. 3831.29  22
  -2   1  -7 113567. 2945.98  13
  -2  -1  -7 113702. 3085.97  15
  -2   1  -7 106000. 3005.18  15
  -2  -1  -7 112365. 3120.62  12
  -2   1  -8 6796.88 724.402  15
  -2  -1  -8 8187.60 798.222  15
  -2   1  -8 6837.09 753.104  14
  -2  -1  -8 7179.16 765.303  12
  -2   1  -8 7559.23 720.491  13
   2  -1   8 7516.75 747.411  18
   2   1   8 7440.92 657.046  18
  -2   1  -8 7999.57 1073.08  22
  -2  -1  -9 45794.3 2067.63  15
   2  -1   9 45731.2 1941.38  18
  -2   1  -9 43487.1 2010.42  15
  -2   1  -9 43698.0 2027.30  14
   2   1   9 45469.8 1811.32  18
  -2   1  -9 44168.1 2527.95  22
  -2  -1  -9 47963.2 2119.88  12
  -2   1 -10 1804.06 429.115  15
  -2   1 -10 2395.28 689.035  22
   2  -1  10 1992.73 453.076  18
  -2  -1 -10 3633.90 842.845  12
  -2   1 -10 2005.56 475.953  14
  -2   1 -11 35081.7 2028.62  15
   2   1  11 34084.9 1764.48  18
   2  -1  11 36361.2 1907.63  18
  -2  -1 -11 35414.2 2064.28  12
  -2   1 -12 202.480 315.965  15
   2  -1  12 0.62213 205.902  18
   2   1  12 212.126 303.898  18
  -2  -1 -12-40.3227 291.070  12
   2   1  13 667.258 331.171  18
   2  -1  13 53.1246 252.340  18
  -2   1 -13-184.182 249.898  15
  -2  -1 -13 6.10832 313.637  12
  -2   1 -14 5245.25 936.323  15
   2  -1  14 6105.81 897.188  18
  -2  -1 -15 280.795 247.725   4
  -2   1 -15-62.3911 153.855   8
   2  -1  15-302.929 452.016  18
  -2   1 -15-129.551 158.352   3
  -2   1 -15-31.2475 160.740  16
  -2  -1 -15 270.209 156.980  16
  -2   1 -15-180.708 221.863   4
  -2  -1 -15-196.826 149.925   8
  -2   1 -16 34337.8 1215.96   8
  -2   1 -16 40494.6 1385.30  16
  -2  -1 -16 38348.1 1356.93  16
  -2   1 -16 39413.3 1502.20   4
  -2  -1 -16 37031.9 1523.04   4
  -2  -1 -16 31341.4 1146.26   8
  -2   1 -16 34056.1 1228.34   3
  -2  -1 -17 26618.7 1049.08   8
  -2   1 -17 27682.7 1097.96   8
  -2   1 -17 29805.6 1203.06  16
  -2  -1 -17 28354.9 1311.98   4
  -2   1 -17 29849.9 1308.75   4
  -2  -1 -17 27468.7 1162.10  16
  -2  -1 -18 961.856 386.731   4
  -2   1 -18-69.4631 292.209   4
  -2   1 -19 31756.4 1391.66   4
  -2  -1 -19 32196.4 1406.92   4
  -2  -1 -19 31248.3 1274.70  16
  -2   1 -19 32130.9 1273.58  16
  -2  -1 -20 841.669 307.048   4
  -2   1 -20 1257.60 285.236  16
  -2   1 -20 1275.95 381.332   4
  -2  -1 -20 1180.59 298.546  16
  -2   1 -21 5733.84 561.409   4
  -2  -1 -21 6067.81 596.823   4
  -2   1 -21 5337.72 488.851  16
  -2  -1 -21 5875.71 521.015  16
  -2   1 -22-318.276 270.104   4
  -2  -1 -22-163.222 260.696   4
  -2  -1 -23 576.509 256.913   4
  -2   1 -23 173.074 219.241   4
  -2   1 -24-92.9748 171.924   4
  -2  -1 -24-349.968 201.247   4
   2   2 -25 18996.2 694.720   4
   2   2 -25 21347.0 806.333  16
   2   2 -24 2881.37 318.957   4
   2  -2 -24 2716.28 353.888  16
   2   2 -24 3544.12 376.483  16
   2   2 -24 3165.00 359.335   7
   2   2 -23 13033.5 744.885   7
   2   2 -23 11811.6 725.020  16
   2   2 -23 11455.9 633.947   4
   2  -2 -23 11638.4 685.490   4
   2  -2 -23 11714.2 737.733  16
   2   2 -22 34171.9 1313.88   7
   2  -2 -22 29699.7 1246.95  16
   2  -2 -22 34328.8 1261.83   4
   2   2 -22 31381.6 1157.70   4
   2   2 -22 31721.9 1292.16  16
   2  -2 -21 2868.92 413.496   4
   2  -2 -21 2983.75 426.994  16
   2   2 -21 2321.91 369.530  16
   2   2 -21 2729.62 379.317   4
   2   2 -21 2826.02 443.654   7
   2   2 -20 4481.47 519.991  16
   2  -2 -20 5488.26 569.925  16
   2   2 -20 4852.21 493.290   4
   2  -2 -20 5770.06 562.171   4
   2   2 -20 5695.00 577.482   7
   2  -2 -19 2398.92 394.966   7
   2  -2 -19 1563.77 319.956  16
   2  -2 -19 1165.57 292.422   4
   2   2 -19 1006.07 264.459  16
   2   2 -19 1581.76 374.230   7
   2   2 -19 1216.11 282.469   4
   2  -2 -18 54682.0 1766.42   4
   2  -2 -18 51682.5 1718.39  16
   2  -2 -18 51172.6 1744.76   7
   2   2 -18 50924.2 1617.77   4
   2   2 -18 48652.4 1720.45   7
   2   2 -17 441.672 193.284   4
   2   2 -17 412.754 265.499   7
   2  -2 -17 1079.19 299.922  16
   2  -2 -17 537.622 232.663   7
   2  -2 -16 22397.7 1864.56  13
   2   2 -16 24309.2 2007.56  13
  -2  -2  16 26518.3 2057.82  18
   2   2 -16 20995.0 2022.34  15
   2   2 -15 352.242 478.756  15
  -2  -2  15 174.722 264.353  18
   2   2 -15 57.0604 336.323  13
   2  -2 -15 82.1894 268.780  13
   2   2 -14 33000.2 2392.65  15
   2   2 -14 37254.6 2285.32  13
  -2  -2  14 38022.2 2288.92  18
   2  -2 -14 35925.2 2286.91  15
   2  -2 -14 35962.1 2170.18  13
   2  -2 -13 177088. 5118.95  13
   2  -2 -13 171368. 5269.98  15
  -2  -2  13 182330. 5298.25  18
   2   2 -13 189962. 5427.04  13
   2  -2 -12 90722.9 3422.89  15
   2   2 -12 89468.0 3376.53  13
  -2   2  12 94783.9 3225.05  18
  -2  -2  12 93428.3 3419.11  18
   2  -2 -12 92175.1 3292.26  13
  -2  -2  11 62388.6 2612.86  18
  -2   2  11 67585.4 2518.11  18
   2   2 -11 61549.5 2675.92  22
   2   2 -11 64473.0 2673.78  13
   2  -2 -11 59073.3 2559.37  15
   2  -2 -11 61640.4 2489.39  13
   2  -2 -10 1682.38 500.853  15
  -2   2  10 1457.20 415.749  18
  -2  -2  10 1054.37 364.525  18
   2   2 -10 1033.79 439.664  22
   2  -2 -10 1124.58 402.643  19
   2   2 -10 1302.58 421.795  13
   2  -2 -10 793.958 358.990  13
   2   2  -9 19886.7 1307.62  22
  -2   2   9 19171.2 1160.17  18
   2   2  -9 19004.6 934.430  24
   2  -2  -9 18099.4 1139.84  13
   2  -2  -9 17452.3 1202.31  19
  -2  -2   9 18436.1 1265.57  18
   2  -2  -9 17151.1 1158.06  15
   2   2  -9 18947.8 1266.98  13
   2  -2  -8 43193.7 1628.03  20
   2   2  -8 46139.7 1909.86  22
  -2  -2   8 44584.4 1850.77  18
   2  -2  -8 41509.6 1785.99  19
   2  -2  -8 43356.7 1721.67  13
   2   2  -8 39793.1 1787.99  13
   2  -2  -8 44303.7 1774.86  15
  -2   2   8 45157.5 1710.44  18
   2   2  -8 43282.7 1479.58  24
   2   2  -7 6584.51 713.019  22
   2   2  -7 6184.79 514.249  24
  -2   2   7 7617.05 640.689  18
  -2  -2   7 5770.55 644.008  18
   2  -2  -7 5391.39 607.203  19
  -2   2   7 4962.44 567.162  21
   2  -2  -7 6418.54 592.807  15
   2  -2  -7 5591.25 556.993  13
   2  -2  -7 6205.54 606.497  20
  -2   2   6 170055. 3574.79  18
  -2   2   6 160772. 3651.41  21
   2  -2  -6 166749. 3533.60  15
   2   2  -6 160685. 3415.02  24
   2  -2  -6 159632. 3513.09  20
   2  -2  -6 163678. 3544.94  13
  -2   2   5 45845.5 1466.91  18
   2  -2  -5 49873.0 1440.28  15
   2  -2  -5 43646.3 1404.52  20
  -2   2   5 47046.8 1573.15  21
   2   2  -5 42244.0 1539.95  20
   2   2  -4 1765.07 338.238  20
  -2   2   4 1942.64 270.009  18
  -2   2   4 2320.67 337.513  21
   2  -2  -4 2024.22 299.587  20
   2  -2  -4 2312.78 269.075  15
   2   2  -3 2200.02 329.386  20
  -2   2   3 2354.41 298.140  21
  -2  -2   2 1803.66 181.600  12
  -2   2   2 2216.48 284.554  21
  -2  -2   2 2092.65 350.819  18
   2   2  -2 1913.03 293.941  20
  -2  -2   1 167609. 3474.88  18
   2   2  -1 183005. 3399.28  20
  -2  -2   1 171082. 2815.67  23
  -2   2   1 197471. 3360.79  21
  -2  -2   1 189299. 3117.08  12
  -2  -2   0 2446.74 176.600  23
   2   2   0 2341.19 273.500  20
  -2   2   0 2090.41 249.949  21
  -2   2   0 2063.92 262.802  23
  -2   2  -1 91508.2 1911.93  21
  -2   2  -1 95871.7 2009.22  23
  -2   2  -2 52073.5 1362.51  23
  -2   2  -3 308680. 5369.37  23
  -2   2  -4 199.996 219.833  14
   2   2   4 267.101 110.238  21
  -2   2  -4 89.7529 165.645  23
  -2   2  -5 497.646 243.613  14
   2   2   5 578.724 132.732  21
  -2   2  -5 393.761 201.854  13
  -2   2  -6 105760. 2709.33  13
   2   2   6 105100. 1934.12  24
   2   2   6 110663. 2385.30  21
  -2   2  -6 112888. 2928.16  14
   2   2   7 19202.7 948.207  18
   2   2   7 18838.9 884.974  21
  -2   2  -7 16945.9 1457.87  22
  -2   2  -7 16976.0 1017.57  13
  -2   2  -7 16814.9 1081.07  14
  -2  -2  -7 17714.8 1168.48  12
  -2   2  -7 17346.7 1119.54  15
   2  -2   8 2221.25 456.946  18
  -2   2  -8 1367.38 607.295  22
  -2  -2  -8 2025.80 480.230  12
  -2   2  -8 2256.74 432.656  13
  -2   2  -8 2438.59 497.778  15
   2   2   8 2368.24 357.903  18
  -2   2  -8 1970.56 443.134  14
   2  -2   9 55.6778 306.104  18
  -2  -2  -9 417.988 363.073  12
  -2   2  -9 56.8342 295.574  15
  -2   2  -9 227.884 472.126  22
   2   2   9 465.249 195.648  18
  -2   2  -9 617.308 375.141  14
   2   2  10 19437.6 1184.56  18
  -2  -2 -10 21551.9 1529.66  12
  -2   2 -10 20235.8 1803.32  22
   2  -2  10 18469.8 1333.74  18
  -2   2 -10 18431.1 1364.23  14
  -2   2 -10 17502.9 1372.95  15
   2   2  11 8219.55 839.645  18
  -2   2 -11 8649.06 1273.41  22
   2  -2  11 7851.99 909.175  18
  -2   2 -11 7199.04 929.984  14
  -2  -2 -11 7840.30 998.691  12
  -2   2 -11 8022.72 965.008  15
  -2   2 -12 42346.0 2425.17  15
  -2  -2 -12 44914.8 2575.43  12
  -2   2 -12 43891.4 2893.02  22
   2  -2  12 42034.5 2242.31  18
   2  -2  13 92538.6 3613.84  18
  -2   2 -13 89015.9 3828.91  15
  -2  -2 -13 94725.2 4026.61  12
   2  -2  14 64830.5 3109.69  18
  -2   2 -14 59971.3 3224.13  15
  -2  -2 -15 5178.62 462.052  16
  -2  -2 -15 4607.67 519.788   4
  -2  -2 -15 3333.36 323.671   8
  -2   2 -15 4227.35 401.150   8
  -2   2 -15 5126.13 498.839   4
  -2   2 -15 4576.36 409.104   3
  -2   2 -15 4916.95 448.998  16
  -2   2 -16 2830.71 340.871   3
  -2  -2 -16 2288.11 276.111   8
  -2  -2 -16 3141.22 458.816   4
  -2   2 -16 3189.75 439.910   4
  -2   2 -16 3668.58 413.132  16
  -2  -2 -16 3153.90 386.779  16
  -2  -2 -17 291.691 316.532   4
  -2   2 -17-6.50624 253.873   4
  -2  -2 -17 42.4768 178.720  16
  -2   2 -17 195.377 189.880  16
  -2  -2 -18 23070.4 976.002   8
  -2   2 -18 21197.4 1104.29   4
  -2  -2 -18 20326.8 1006.78  16
  -2   2 -18 22001.8 1031.08  16
  -2  -2 -18 21643.5 1165.89   4
  -2   2 -19 13053.9 855.801   4
  -2  -2 -19 12134.2 770.772  16
  -2  -2 -19 13429.4 885.979   4
  -2   2 -19 13340.7 798.641  16
  -2  -2 -20 22320.9 1060.48  16
  -2   2 -20 23663.7 1049.98  16
  -2   2 -20 24940.3 1154.24   4
  -2  -2 -20 24598.4 1195.49   4
  -2  -2 -21 4452.29 532.279   4
  -2   2 -21 3518.54 465.230   4
  -2   2 -21 4202.66 436.313  16
  -2   2 -22 4513.32 464.271   4
  -2  -2 -22 4685.44 500.732   4
  -2  -2 -23 600.263 252.419   4
  -2   2 -23 106.570 199.962   4
  -2   2 -24 8867.62 502.736   4
   2   3 -25 2556.42 237.997   4
   2   3 -25 3284.46 298.268  16
   2   3 -24 764.530 199.210  16
   2   3 -24 886.691 223.374   7
   2   3 -24 920.704 196.716   4
   2   3 -23 592.737 187.995   4
   2   3 -23 513.923 236.830   7
   2  -3 -23 195.736 207.860  16
   2   3 -23 894.946 222.869  16
   2   3 -22-315.064 246.056  16
   2  -3 -22 119.416 230.094  16
   2   3 -22 157.404 177.718   4
   2   3 -22 384.743 249.270   7
   2  -3 -22 153.089 240.866   4
   2   3 -21 6523.94 582.625  16
   2   3 -21 6461.83 523.013   4
   2   3 -21 6609.87 617.104   7
   2  -3 -21 5466.96 536.094  16
   2  -3 -21 6323.47 578.866   4
   2   3 -20 12780.9 818.059  16
   2   3 -20 12291.4 737.484   4
   2  -3 -20 12656.1 820.601  16
   2  -3 -20 14741.9 875.461   4
   2   3 -20 13032.5 862.909   7
   2  -3 -19 364.252 270.193   4
   2  -3 -19 266.362 206.212  16
   2   3 -19 913.211 276.913   4
   2   3 -19 293.931 193.690  16
   2   3 -19 329.912 262.949   7
   2   3 -18 1210.90 354.466   7
   2   3 -18 1014.54 268.659  11
   2  -3 -18 1370.89 348.075   4
   2   3 -18 1122.99 259.993   4
   2  -3 -18 1294.85 295.431  16
   2   3 -17 16825.6 906.388  11
   2  -3 -17 17744.2 917.510  16
   2   3 -17 16421.1 832.866   4
   2  -3 -17 17725.4 973.516   4
   2   3 -17 16236.4 933.610   7
   2   3 -16 292.478 201.178   7
   2  -3 -16 198.876 173.371  16
   2   3 -16-58.6132 160.896  11
   2  -3 -16 486.863 264.289   4
   2   3 -15 231.069 252.374  13
   2  -3 -15 42.2134 248.353  13
   2   3 -15-540.751 594.660  15
  -2  -3  15-432.593 337.918  18
   2   3 -14 31395.7 2108.14  13
  -2  -3  14 30410.2 2116.20  18
   2  -3 -14 27625.9 1879.28  13
  -2  -3  13 13682.3 1350.38  18
   2  -3 -13 14373.9 1266.05  13
   2   3 -13 12996.1 1320.04  22
   2   3 -13 14006.0 1336.80  13
   2   3 -12 35368.5 2102.69  22
  -2  -3  12 35838.1 2106.11  18
   2  -3 -12 35125.1 1906.74  13
   2   3 -12 35684.6 2060.10  13
   2   3 -11 46973.8 2341.29  22
   2  -3 -11 45503.7 2054.71  13
   2  -3 -11 44938.3 2304.77  19
   2   3 -11 43110.5 2168.39  13
  -2  -3  11 44725.4 2240.51  18
   2   3 -10 126142. 3795.20  13
   2   3 -10 116349. 3863.58  22
   2  -3 -10 120929. 3920.44  19
  -2  -3  10 123653. 3848.80  18
   2  -3 -10 120992. 3458.42  13
  -2   3   9 36851.6 1586.98  18
  -2   3   9 37490.2 1786.34  21
   2  -3  -9 32534.3 1772.85  19
   2  -3  -9 31745.5 1485.16  13
   2   3  -9 31703.5 1674.38  13
   2   3  -9 34620.8 1830.21  22
   2   3  -9 33454.3 1462.11  24
  -2  -3   9 31938.0 1711.90  18
   2   3  -8 14537.8 916.186  24
  -2   3   8 14858.6 929.584  18
  -2  -3   8 13514.0 1049.78  18
   2  -3  -8 13565.6 1080.78  19
   2   3  -8 13103.8 1017.44  13
   2  -3  -8 15416.4 943.177  13
  -2   3   8 14434.5 1030.72  21
   2  -3  -8 13820.1 929.662  20
   2   3  -7 14111.0 986.046  13
   2  -3  -7 16647.9 1169.28  19
   2  -3  -7 18390.3 952.956  13
   2  -3  -7 18036.1 955.277  20
  -2   3   7 18387.9 954.815  18
   2   3  -7 18201.5 933.082  14
  -2  -3   7 18086.7 1143.64  18
   2   3  -7 17925.3 1008.34  24
  -2   3   7 17069.7 1055.66  21
  -2   3   6 317980. 5760.54  18
   2   3  -6 342503. 6206.60  24
  -2   3   6 322051. 6221.50  21
   2  -3  -6 329721. 5863.72  13
  -2  -3   6 309853. 6314.12  18
   2  -3  -6 308355. 5841.47  20
   2   3  -6 336508. 5768.36  14
   2  -3  -5 18964.4 880.810  20
  -2  -3   5 19018.1 1051.24  18
   2   3  -5 20409.3 788.808  14
   2  -3  -5 20081.0 853.750  13
   2   3  -5 19936.4 1018.55  24
  -2   3   5 19107.7 1005.04  21
   2   3  -4 33994.1 948.584  14
   2   3  -4 35619.5 1354.74  24
  -2   3   4 35685.9 1316.85  21
  -2  -3   3 167882. 2772.87  12
  -2   3   3 169880. 3504.90  21
   2   3  -3 169485. 2827.80  14
  -2   3   2 267440. 4907.04  21
   2   3  -2 268940. 4098.42  14
  -2   3   1 1321.67 248.049  21
  -2  -3   1 1567.76 292.157  18
  -2   3   0 40743.4 1195.12  23
  -2   3   0 39068.7 1240.58  21
  -2   3  -1 51399.1 1361.28  23
  -2   3  -2 11122.4 581.295  23
  -2   3  -3 3930.54 438.932  14
  -2   3  -3 3880.11 380.440  23
   2   3   4 19103.9 801.055  24
   2   3   4 20484.9 873.463  21
  -2   3  -4 19653.6 910.528  23
  -2   3  -4 21618.6 1066.43  14
   2   3   5 106366. 2263.55  24
   2   3   5 106311. 2472.04  21
  -2   3  -5 113743. 2886.12  14
   2   3   6 41626.4 1273.25  18
   2   3   6 40392.9 1384.13  21
  -2   3  -6 39764.8 1646.44  14
   2   3   6 41364.6 1103.97  24
  -2   3  -7 4562.34 575.465  14
   2   3   7 4059.32 441.321  21
   2   3   7 4761.38 443.718  18
   2  -3   7 5011.69 636.099  18
  -2   3  -8 9396.68 879.900  14
   2   3   8 10741.3 721.762  18
   2  -3   8 10524.1 945.543  18
  -2   3  -8 8980.05 1220.45  22
  -2   3  -9 2471.50 461.760  15
  -2   3  -9 2488.64 746.998  22
  -2   3  -9 2140.33 473.029  14
   2  -3   9 2710.44 540.369  18
  -2  -3  -9 3205.92 588.871  12
  -2   3 -10 9288.71 1273.33  22
  -2  -3 -10 9670.27 1064.57  12
  -2   3 -10 7988.82 913.945  14
   2  -3  10 8537.05 941.820  18
  -2   3 -10 9104.85 1012.24  15
  -2  -3 -11 17128.1 1523.46  12
  -2   3 -11 13477.4 1572.65  22
   2  -3  11 15144.9 1304.97  18
  -2   3 -11 14757.6 1364.23  15
  -2   3 -11 13828.9 1253.63  14
  -2   3 -12 9962.53 1198.57  15
  -2   3 -12 9045.22 1080.15  14
  -2  -3 -12 9488.03 1195.77  12
   2  -3  12 9973.92 1115.75  18
  -2   3 -12 8584.28 1329.64  22
  -2   3 -13-67.6511 402.866  15
   2  -3  13-206.012 291.262  18
  -2  -3 -13 226.846 404.677  12
  -2   3 -13 277.548 503.435  22
   2  -3  14 38.4292 281.223  18
  -2  -3 -14 1186.02 546.890  12
  -2   3 -14 295.236 420.832  15
  -2   3 -15 24799.7 1022.78   8
  -2  -3 -15 25612.3 1237.85   4
  -2   3 -15 26051.0 1023.01   3
  -2   3 -15 25484.8 1152.05   4
  -2   3 -15 29065.9 1104.93  16
  -2  -3 -15 27350.2 1087.87  16
  -2  -3 -16 157.355 144.807   8
  -2  -3 -16 821.474 267.804   4
  -2  -3 -16 864.311 226.335  16
  -2   3 -16 449.492 195.078   3
  -2   3 -16 347.426 241.068   4
  -2   3 -16 926.741 228.268  16
  -2   3 -17 13.0052 282.843   4
  -2  -3 -17 164.227 180.617  16
  -2  -3 -17 181.756 299.003   4
  -2   3 -17 326.712 186.617  16
  -2  -3 -18-45.4130 307.304   4
  -2   3 -18 247.024 197.976  16
  -2  -3 -18 31.4865 197.223  16
  -2  -3 -19-346.519 346.862   4
  -2   3 -19 151.223 255.897   4
  -2   3 -19-24.7622 168.322  16
  -2  -3 -19-57.7305 229.439  16
  -2   3 -20 2850.09 439.945   4
  -2   3 -20 2842.14 365.693  16
  -2  -3 -20 2254.53 426.347   4
  -2   3 -21 62.3489 273.907   4
  -2  -3 -21-41.8684 308.606   4
  -2   3 -21-31.5326 157.312  16
  -2  -3 -22 8728.76 645.266   4
  -2   3 -22 8943.36 607.097   4
  -2   3 -23 1617.81 266.843   4
  -2   3 -24 265.381 163.344   4
   2   4 -24 1691.36 289.146   7
   2   4 -24 1607.89 219.530   4
   2   4 -24 1256.29 217.434  16
   2   4 -23 168.247 148.353   4
   2   4 -23-11.9733 143.305  16
   2   4 -23 352.380 221.023   7
   2   4 -22 11725.1 725.504   7
   2   4 -22 10228.7 671.593  16
   2   4 -22 9581.04 589.591   4
   2  -4 -22 9485.77 652.618  16
   2   4 -21 14567.1 835.138  16
   2   4 -21 14955.6 763.692   4
   2   4 -21 14019.0 861.818   7
   2  -4 -21 13740.6 813.831  16
   2  -4 -20 3159.03 459.688   4
   2   4 -20 2928.74 361.950   4
   2   4 -20 2651.58 417.599   7
   2   4 -20 2802.30 404.443  16
   2  -4 -20 3236.37 410.804  16
   2   4 -19 8369.75 661.493  11
   2   4 -19 10192.3 655.799   4
   2  -4 -19 10123.9 702.180  16
   2   4 -19 10695.0 753.711  16
   2   4 -19 10506.2 765.134   7
   2  -4 -19 11043.6 774.471   4
   2   4 -18 164.238 182.196  11
   2   4 -18 12.1614 192.738   4
   2  -4 -18 93.2902 276.563   4
   2  -4 -18 20.4380 182.348  16
   2   4 -18-32.0856 268.102   7
   2   4 -17 11189.6 680.102   4
   2  -4 -17 12814.9 834.231   4
   2   4 -17 11084.5 734.883  11
   2   4 -17 11791.3 783.562   7
   2  -4 -17 12814.6 771.410  16
   2   4 -16-62.6490 192.845  11
   2   4 -16 322.717 231.744   7
   2  -4 -16 478.809 260.005   4
   2   4 -16-94.6568 182.757   4
   2  -4 -16 240.673 169.326  16
  -2  -4  15 26690.3 2106.51  18
   2   4 -15 25972.9 2024.77  13
   2   4 -14 4022.03 779.964  13
  -2  -4  14 4185.18 831.100  18
   2  -4 -14 4453.29 748.267  13
   2   4 -13 33562.8 2115.56  13
   2  -4 -13 32983.4 1904.86  13
  -2  -4  13 34007.9 2230.31  18
   2   4 -13 35514.5 2238.19  22
   2   4 -12 87879.2 3404.53  13
  -2  -4  12 95284.3 3670.48  18
   2   4 -12 92346.3 3594.67  22
   2  -4 -12 86361.9 3086.50  13
   2   4 -11 23363.2 1588.97  13
   2  -4 -11 25724.4 1844.46  19
  -2  -4  11 28158.3 1820.47  18
   2   4 -11 27141.4 1804.81  22
   2  -4 -11 26455.3 1509.82  13
   2   4 -10 23669.0 1635.90  22
  -2   4  10 22711.9 1518.73  21
   2  -4 -10 24189.2 1354.18  13
   2  -4 -10 23609.1 1717.46  19
  -2  -4  10 23939.4 1622.40  18
   2   4 -10 21989.7 1460.25  13
  -2   4   9 19682.0 1321.52  21
   2   4  -9 18389.5 1177.20  24
   2   4  -9 18734.1 1268.38  13
   2  -4  -9 19232.2 1100.89  13
   2  -4  -9 18210.0 1422.96  19
  -2  -4   9 17312.8 1303.83  18
  -2  -4   8 111892. 3508.00  18
   2   4  -8 113866. 3336.22  13
  -2   4   8 125602. 3483.23  21
   2   4  -8 119081. 3008.80  14
   2  -4  -8 110917. 3610.50  19
   2  -4  -8 121363. 2977.43  13
   2   4  -8 117255. 3295.85  24
   2  -4  -7 11606.0 1033.73  19
   2  -4  -7 12882.1 809.989  20
   2   4  -7 12886.0 951.700  24
   2   4  -7 10879.8 874.081  13
  -2  -4   7 11752.5 974.530  18
  -2   4   7 12643.5 955.512  21
   2   4  -7 12722.5 782.261  14
   2  -4  -7 12739.5 744.153  13
   2  -4  -6 86914.5 2957.29  19
   2   4  -6 95897.4 2244.94  14
   2   4  -6 89780.8 2685.65  24
  -2   4   6 85747.8 2596.13  21
   2  -4  -6 96450.9 2187.70  13
   2  -4  -6 88722.1 2374.36  20
  -2  -4   6 84084.5 2704.51  18
  -2  -4   5 24845.9 1273.86  18
  -2   4   5 25399.8 1234.42  21
   2   4  -5 24892.6 899.882  14
   2   4  -5 24193.5 1260.65  24
   2  -4  -5 24661.8 858.362  13
   2   4  -4 550.369 248.441  24
   2   4  -4 525.971 146.350  14
  -2  -4   4 171.023 204.831  18
  -2  -4   4 246.413 57.4007  12
   2  -4  -4 223.042 88.4223  13
  -2   4   4 288.593 237.470  21
   2   4  -3 67558.7 2168.48  24
   2  -4  -3 70835.0 1338.60  13
  -2   4   3 67633.7 2067.84  21
  -2   4   2 129144. 3015.28  21
   2   4  -2 133148. 2284.07  14
  -2  -4   2 120434. 3029.27  18
   2   4  -2 122418. 3125.33  24
   2   4  -1 12529.0 807.235  24
  -2  -4   1 11612.2 733.703  18
  -2   4   1 12821.0 770.585  21
   2   4   0 14138.1 838.794  24
  -2   4   0 15542.0 828.594  21
  -2  -4   0 12347.2 628.013  18
  -2   4   0 13773.8 690.898  23
   2   4   1 348059. 6346.24  24
  -2   4  -1 346513. 5902.48  23
  -2   4  -2 147278. 3019.21  23
   2   4   2 158854. 3387.14  24
   2   4   3 3739.71 410.124  24
  -2   4  -3 3157.77 351.471  23
  -2   4  -3 3274.29 433.232  14
  -2   4  -4 12341.3 893.605  14
  -2   4  -4 11085.8 700.453  23
   2   4   4 9732.08 651.374  24
  -2   4  -5 14900.4 961.004  14
   2   4   5 15549.0 776.129  24
   2   4   5 14640.1 857.704  21
   2  -4   6 524.811 249.400  18
   2   4   6 672.471 185.120  24
   2   4   6 1063.70 283.083  21
  -2   4  -6 613.963 279.986  14
  -2   4  -7 45877.4 1902.31  14
   2   4   7 44844.8 1681.74  21
   2  -4   7 43788.6 1950.05  18
   2   4   8 16000.9 1012.00  21
  -2   4  -8 15312.6 1115.77  14
   2  -4   8 17170.8 1246.50  18
  -2   4  -9 21973.1 1984.51  22
   2  -4   9 25386.3 1594.10  18
  -2   4  -9 22909.0 1445.19  14
   2  -4  10 5547.70 807.320  18
  -2  -4 -10 5726.18 907.297  12
  -2   4 -10 4654.23 1023.41  22
  -2   4 -10 4799.77 791.338  15
  -2   4 -10 4952.35 765.692  14
  -2   4 -11 2628.41 784.642  22
  -2   4 -11 1986.92 534.932  15
  -2  -4 -11 2032.91 581.041  12
   2  -4  11 2272.72 569.585  18
  -2   4 -11 1499.99 450.791  14
  -2  -4 -12 38207.6 2500.57  12
  -2   4 -12 35364.0 2687.10  22
   2  -4  12 35468.0 2202.08  18
  -2   4 -12 35654.3 2326.68  15
  -2   4 -12 33044.4 2071.37  14
  -2   4 -13 5538.02 972.749  15
  -2   4 -13 5540.05 1121.14  22
   2  -4  13 4644.67 837.083  18
  -2  -4 -13 4762.72 919.051  12
  -2  -4 -14 1376.40 258.198  16
  -2  -4 -14 1147.37 286.762   4
  -2   4 -14 820.652 179.571   3
  -2   4 -14 1178.11 236.465  11
  -2   4 -14 1092.73 394.578  15
  -2   4 -15 2033.91 310.462  11
  -2  -4 -15 2112.56 310.786  16
  -2   4 -15 1706.67 276.129   3
  -2  -4 -15 1573.02 360.674   4
  -2   4 -16 26267.5 1070.07   3
  -2   4 -16 27842.1 1212.78   4
  -2   4 -16 27352.6 1271.68   7
  -2  -4 -16 26558.4 1290.45   4
  -2  -4 -16 27713.8 1148.24  16
  -2   4 -16 27624.1 1143.82  11
  -2   4 -17 18831.0 1004.49   4
  -2   4 -17 21150.6 1091.50   7
  -2  -4 -17 18597.4 1088.12   4
  -2   4 -17 19338.2 970.372  11
  -2  -4 -17 19274.8 951.133  16
  -2  -4 -18 31850.8 1426.38   4
  -2   4 -18 31131.1 1314.44   4
  -2  -4 -19 952.334 326.579   4
  -2   4 -19 1054.86 318.227   4
  -2  -4 -20 9092.41 737.535   4
  -2   4 -20 8602.50 667.932   4
  -2  -4 -21 3810.05 486.434   4
  -2   4 -21 3520.59 422.011   4
  -2   4 -22-323.325 216.564   4
  -2   4 -23 915.820 217.564   4
   2   5 -24 1462.31 260.232   7
   2   5 -23 67.1646 206.567   7
   2   5 -23 395.909 156.275   4
   2   5 -22 683.259 208.962  16
   2   5 -22 937.442 307.256   7
   2   5 -22 474.063 198.622   4
   2   5 -21 8751.73 612.976  16
   2  -5 -21 7254.14 561.008  16
   2   5 -21 8375.40 657.919   7
   2   5 -21 7253.77 525.238   4
   2   5 -20 6341.63 541.411  16
   2   5 -20 5396.68 466.895   4
   2   5 -20 5827.19 575.221   7
   2  -5 -20 5956.04 532.572  16
   2   5 -19 1545.11 327.544  11
   2   5 -19 1259.31 273.817   4
   2  -5 -19 1413.83 315.843  16
   2   5 -19 1752.56 315.055  16
   2   5 -19 1253.52 356.825   7
   2   5 -18 97.1434 200.417  11
   2   5 -18 368.096 201.154   4
   2   5 -18 359.041 296.566   7
   2  -5 -18-108.197 286.542   4
   2  -5 -18-97.1485 198.198  16
   2  -5 -17 34640.1 1424.85   4
   2  -5 -17 33636.1 1276.73  16
   2   5 -17 31997.3 1325.07   7
   2   5 -17 31421.2 1288.96  11
   2   5 -17 33068.9 1211.01   4
   2   5 -16 160.826 189.668  11
   2  -5 -16 25.7472 274.062   4
   2   5 -16 244.520 177.668   4
   2  -5 -16-142.093 197.555  16
   2   5 -15 2255.08 349.146  11
   2  -5 -15 1681.03 267.306  16
  -2  -5  14 9737.23 1278.81  18
   2   5 -14 10846.3 1263.43  13
  -2  -5  13 10710.5 1250.17  18
   2   5 -13 10044.9 1156.74  13
   2   5 -12 16514.9 1558.79  22
  -2  -5  12 17871.2 1589.77  18
   2   5 -12 18565.6 1503.15  13
   2   5 -11 210063. 5600.42  13
  -2  -5  11 218596. 6044.87  18
   2   5 -11 208616. 6026.97  22
   2  -5 -11 215311. 6334.08  19
  -2   5  11 233215. 6030.62  21
  -2  -5  10 25114.6 1733.67  18
   2   5 -10 24863.1 1564.12  13
   2  -5 -10 24373.6 1823.52  19
  -2   5  10 23003.7 1603.40  21
   2   5  -9 59172.0 2412.37  24
  -2   5   9 60855.7 2527.54  21
   2  -5  -9 55580.1 2670.58  19
  -2  -5   9 57233.4 2540.66  18
   2   5  -9 55599.0 2301.64  13
   2   5  -8 3323.49 542.412  24
  -2   5   8 3376.37 564.796  21
  -2  -5   8 3755.28 652.234  18
   2  -5  -8 2612.65 607.707  19
   2   5  -8 4556.90 603.073  13
   2   5  -8 3406.59 432.639  14
  -2  -5   7 13420.0 1106.22  18
   2  -5  -7 15792.4 951.435  20
  -2   5   7 15098.4 1087.90  21
   2   5  -7 13810.5 970.627  13
   2  -5  -7 14305.5 1247.34  19
   2   5  -7 14442.9 1097.12  24
   2   5  -7 16127.7 879.127  14
   2  -5  -6 111859. 3573.39  19
  -2   5   6 112457. 3248.21  21
   2   5  -6 107419. 2937.03  13
  -2  -5   6 109275. 3303.17  18
   2   5  -6 112348. 3311.69  24
   2   5  -5-131.069 191.181  13
  -2   5   5-41.8585 232.840  21
  -2  -5   5 283.750 252.019  18
   2   5  -5 156.876 294.497  24
   2   5  -5 176.386 134.538  14
  -2   5   4 136913. 3507.41  21
  -2  -5   4 127943. 3499.62  18
   2   5  -4 133183. 3623.46  24
   2   5  -3 206.736 275.701  24
  -2   5   3 85.4444 206.798  21
  -2  -5   3 258.253 183.952  18
   2   5  -3 373.749 125.274  14
  -2   5   2 51179.1 1842.90  21
   2   5  -2 47017.1 1890.32  24
   2   5  -1 290587. 5828.40  24
  -2   5   1 293194. 5687.23  21
  -2   5   0 1775.10 347.936  21
   2   5   0 2080.56 393.336  24
  -2   5   0 1739.25 262.928  23
   2   5   1 54940.9 1925.81  24
  -2   5  -1 56187.7 1534.66  23
  -2   5  -2 39737.4 1264.25  23
   2   5   2 40793.1 1577.76  24
   2   5   3 15197.1 915.202  24
  -2   5  -3 14892.6 771.935  23
  -2   5  -3 17532.1 1031.59  14
   2  -5   4 35585.0 1567.63  18
   2   5   4 36198.2 1442.70  24
  -2   5  -5 17117.7 1096.45  14
   2   5   5 17686.3 943.111  24
   2   5   5 16963.5 1041.61  21
   2  -5   5 14733.0 1038.18  18
   2   5   6 47041.4 1802.25  21
  -2   5  -6 42735.3 1836.73  14
  -2   5  -7 48324.9 2032.97  14
   2  -5   7 47676.8 2124.53  18
   2   5   7 50942.9 1956.50  21
   2  -5   8 20506.8 1419.25  18
   2   5   8 21094.0 1272.80  21
  -2   5  -8 18448.9 1297.65  14
   2  -5   9 897.911 354.689  18
  -2   5  -9 873.960 354.590  14
  -2  -5 -10 168.502 360.675  12
   2  -5  10 220.478 309.194  18
  -2   5 -10-10.2995 251.433  14
  -2   5 -10 531.524 557.028  22
  -2   5 -11 29017.2 2471.36  22
  -2   5 -11 31599.0 2172.73  15
   2  -5  11 31583.9 2039.59  18
  -2   5 -11 29151.3 1869.17  14
  -2  -5 -11 33113.4 2313.40  12
   2  -5  12 248.755 238.067  18
  -2  -5 -12 382.090 280.507  12
  -2   5 -12-43.0130 374.910  15
  -2   5 -12 204.348 304.730  14
  -2   5 -12-21.3158 508.166  22
  -2  -5 -13 2279.19 299.108  16
  -2  -5 -13 2365.47 398.651   4
  -2   5 -13 1281.14 511.164  15
  -2   5 -13 1984.90 307.183  11
  -2   5 -14 4029.23 419.645  11
  -2  -5 -14 3919.31 410.056  16
  -2  -5 -14 3836.20 484.659   4
  -2   5 -14 3780.53 367.730   3
  -2   5 -15 1460.91 270.262  11
  -2  -5 -15 2432.40 452.052   4
  -2  -5 -15 2254.46 335.896  16
  -2   5 -15 1572.38 280.286   3
  -2  -5 -16 8572.74 738.153   4
  -2   5 -16 8552.15 591.781   3
  -2   5 -16 8834.43 646.344  11
  -2   5 -17 34918.9 1343.71  11
  -2   5 -17 38165.5 1498.24   7
  -2  -5 -17 36151.1 1530.49   4
  -2   5 -17 34125.0 1361.30   4
  -2   5 -18-324.194 217.958  11
  -2   5 -18 182.350 244.716   4
  -2   5 -18-1.52952 308.007   7
  -2  -5 -18-86.3425 313.551   4
  -2   5 -19 184.860 207.106  11
  -2   5 -19 114.147 227.134   4
  -2   5 -19 103.601 285.863   7
  -2   5 -20 3803.79 434.574   4
  -2   5 -21 3011.09 368.226   4
  -2   5 -22-236.003 220.230   4
  -2   5 -23 0.40540 138.964   4
   2   6 -24 441.603 181.027   7
   2   6 -23 4245.53 399.097   7
   2   6 -22 8434.30 597.251   7
   2   6 -21 658.614 300.341   7
   2   6 -21 756.221 201.127   4
   2   6 -20 13848.6 703.109   4
   2   6 -20 14235.1 840.907   7
   2   6 -19 14477.0 860.521  11
   2   6 -19 15309.4 890.257   7
   2  -6 -19 15696.4 842.529  16
   2   6 -19 15455.9 778.287   4
   2  -6 -18 1432.64 275.492  16
   2   6 -18 512.057 235.366  11
   2   6 -18 1120.06 272.739   4
   2   6 -18 617.012 293.565   7
   2   6 -17 1388.32 296.991  11
   2   6 -17 1196.35 255.819   4
   2  -6 -17 1630.63 296.960  16
   2  -6 -16 9798.40 630.537  16
   2   6 -16 7799.91 637.264  11
   2   6 -15 27238.7 1165.04  11
   2  -6 -14 7368.46 530.401   6
   2   6 -14 7321.03 577.855  11
  -2  -6  13 71186.6 3501.61  18
  -2  -6  12 8703.00 1121.88  18
   2   6 -12 8201.91 1132.16  22
  -2   6  11 21653.5 1680.17  21
   2  -6 -11 19601.5 1801.60  19
   2   6 -11 19193.3 1665.93  22
  -2  -6  11 21328.8 1719.98  18
  -2   6  10 2877.95 630.059  21
  -2  -6  10 3600.64 706.858  18
   2  -6 -10 2379.46 557.962  19
  -2   6   9 344.075 313.779  21
  -2  -6   9 135.738 253.044  18
   2  -6  -9-110.121 361.881  19
   2  -6  -8 159214. 4933.31  19
   2   6  -8 159332. 4600.57  24
  -2   6   8 167032. 4567.00  21
  -2  -6   8 161303. 4714.34  18
  -2  -6   7 355253. 7719.94  18
   2   6  -7 336290. 7564.14  24
   2  -6  -7 352216. 8073.48  19
   2  -6  -6-117.903 326.454  19
  -2  -6   6-30.4908 277.344  18
   2   6  -6 280.229 419.229  24
  -2   6   6 28.5563 222.666  21
   2   6  -5 239907. 5641.46  24
   2  -6  -5 228367. 5761.48  19
  -2  -6   5 224952. 5428.92  18
  -2   6   5 240940. 5439.86  21
  -2  -6   4 40598.1 1850.54  18
   2   6  -4 41045.5 1931.00  24
  -2   6   4 44222.6 1891.22  21
  -2  -6   3 283920. 6062.06  18
  -2   6   3 286095. 6052.94  21
   2   6  -3 283014. 6221.33  24
  -2   6   2 79852.2 2596.06  21
   2   6  -2 80893.5 2718.45  24
   2   6  -1 29256.9 1528.34  24
  -2   6   1 27936.7 1122.10  23
  -2   6   1 28914.5 1445.86  21
   2   6   0 110399. 3176.34  24
  -2   6   0 106681. 3055.43  21
   2  -6   1 6834.67 586.761  18
   2   6   1 8562.68 807.434  24
   2   6   2 76052.7 2433.21  24
   2  -6   2 64156.1 2099.35  18
   2   6   3 61803.3 2130.90  24
   2  -6   3 56364.6 2036.34  18
  -2   6  -3 57914.3 2136.70  14
   2  -6   4 27828.2 1448.60  18
   2   6   4 29767.9 1509.76  21
  -2   6  -4 28979.3 1484.20  14
   2   6   4 30953.0 1440.10  24
  -2   6  -5 60367.8 2274.49  14
   2   6   5 62139.0 2289.52  21
   2  -6   5 57674.1 2276.51  18
   2   6   5 66898.1 2162.70  24
   2  -6   6 179.619 226.990  18
   2   6   6 582.003 249.603  21
  -2   6  -6 282.863 244.947  14
   2   6   7 8086.41 806.343  21
  -2   6  -7 8313.39 841.844  14
   2  -6   7 7103.59 838.051  18
   2   6   8 18288.8 1264.53  21
  -2   6  -8 16415.7 1250.33  14
   2  -6   8 15938.7 1333.32  18
   2  -6   9 5947.70 849.784  18
  -2   6  -9 5052.92 726.454  14
  -2   6 -10 37245.7 2102.39  14
   2  -6  10 40966.4 2348.83  18
  -2   6 -11 11405.8 1174.21  14
  -2   6 -11 12165.3 1665.61  22
  -2  -6 -11 13303.2 1518.32  12
   2  -6  11 12017.4 1304.67  18
  -2   6 -12 19761.1 1622.86  14
  -2   6 -12 19402.7 865.691  11
  -2  -6 -12 18438.9 1014.20   4
  -2   6 -13 28283.5 1113.15  11
  -2  -6 -13 26377.0 1249.33   4
  -2   6 -13 29176.8 1050.15   3
  -2   6 -14 10292.0 668.577  11
  -2   6 -14 10521.2 636.630   3
  -2  -6 -14 9318.17 763.575   4
  -2   6 -15 1403.14 265.772  11
  -2  -6 -15 1695.71 428.480   4
  -2   6 -15 1453.01 249.190   3
  -2   6 -16 6055.40 543.032  11
  -2   6 -17 3430.92 490.302   7
  -2   6 -17 2935.80 403.655  11
  -2   6 -17 3525.10 454.885   4
  -2   6 -18-54.5320 280.342   7
  -2   6 -18 229.282 178.646  11
  -2   6 -18-71.7103 246.286   4
  -2   6 -19-77.5802 192.082  11
  -2   6 -19 17.7529 241.719   4
  -2   6 -19 277.170 262.449   7
  -2   6 -20-229.093 240.610   4
  -2   6 -20-295.825 242.077   7
  -2   6 -20 8.20268 162.060  11
  -2   6 -21-344.508 224.869   4
  -2   6 -22-204.429 162.012   4
   2   7 -23 1869.36 288.807   7
   2   7 -22 3243.16 374.702   7
   2   7 -21 3647.29 434.055   7
   2   7 -20-297.628 308.446   7
   2   7 -19 461.532 179.213   4
   2   7 -19 603.360 324.675   7
   2   7 -19 450.660 195.117  11
   2   7 -18 5950.25 480.698   4
   2   7 -18 5572.57 554.994  11
   2   7 -18 6022.77 586.569   7
   2   7 -17 499.106 201.281   4
   2   7 -17 504.408 258.523  11
   2   7 -16 33352.6 1338.79  11
   2   7 -15 113.089 180.919  11
   2  -7 -15 336.080 171.304   6
   2  -7 -14 25590.5 1051.86   6
   2   7 -14 23494.9 1070.78  11
   2   7 -13 23769.8 1062.06  11
   2  -7 -13 24101.3 998.401   6
  -2  -7  12 88807.7 3944.72  18
   2  -7 -11 14369.0 1594.89  19
  -2   7  11 17311.0 1579.47  21
  -2  -7  11 17086.6 1602.03  18
  -2  -7  10 3347.47 693.136  18
   2  -7 -10 2835.12 764.272  19
  -2   7  10 2809.37 628.421  21
  -2   7   9 10665.0 1130.63  21
   2  -7  -9 9894.92 1213.12  19
  -2  -7   9 9702.42 1116.52  18
   2  -7  -8 25530.5 1902.97  19
  -2  -7   8 27409.1 1839.25  18
  -2   7   8 25938.0 1720.31  21
  -2  -7   7 82.3108 230.009  18
   2  -7  -7 418.204 400.413  19
  -2   7   7 336.317 353.078  21
  -2   7   6 37381.1 1954.39  21
   2   7  -6 38322.3 2101.49  24
   2  -7  -6 36516.8 2142.21  19
  -2  -7   6 40446.3 2092.67  18
   2   7  -5 27557.2 1719.54  24
   2  -7  -5 29538.7 1834.70  19
  -2   7   5 31733.9 1743.37  21
  -2  -7   5 29175.3 1705.39  18
   2   7  -4 78411.4 2967.64  24
  -2   7   4 81124.6 2864.80  21
   2  -7  -4 78344.3 3028.44  19
   2   7  -3 621.167 421.643  24
  -2   7   3 154.595 255.059  21
   2  -7  -3 333.251 338.671  19
   2   7  -2 39141.0 1945.38  24
  -2   7   2 34189.0 1755.04  21
  -2   7   1 5912.94 710.925  21
   2   7  -1 7681.96 842.631  24
   2   7   0 9041.61 918.926  24
  -2   7   0 8655.01 859.648  21
   2   7   1 3426.72 562.066  24
  -2   7  -1 3386.68 551.480  21
   2   7   2 33365.0 1700.84  24
   2  -7   3 50982.8 2041.97  18
  -2   7  -3 54264.7 2154.84  14
   2   7   3 56380.6 2215.63  24
  -2   7  -4 1177.51 361.340  14
   2  -7   4 1442.39 391.657  18
   2   7   4 514.786 277.531  21
   2   7   5 4044.08 612.793  21
   2  -7   5 3427.70 559.256  18
  -2   7  -5 4067.20 597.571  14
  -2   7  -6 123003. 3657.78  14
   2  -7   6 114356. 3741.74  18
   2   7   6 125449. 3790.26  21
  -2   7  -7 1461.81 459.161  14
   2   7   7 1761.66 490.977  21
   2  -7   7 2050.27 510.893  18
   2   7   8 68148.7 2779.76  21
   2  -7   8 61700.7 2838.21  18
  -2   7  -8 61145.5 2598.73  14
   2  -7   9 699.375 344.743  18
   2  -7  10 12139.3 1314.72  18
  -2  -7 -10 12196.2 1432.15  12
  -2   7 -11 701.442 224.300  11
  -2   7 -12 2007.05 310.509  11
  -2   7 -13 1058.82 257.920  11
  -2   7 -14 135.436 167.666  11
  -2   7 -15 541.857 225.136  11
  -2   7 -16 27437.1 1164.85  11
  -2   7 -17 7999.37 624.117  11
  -2   7 -17 8262.48 623.610   4
  -2   7 -18 557.905 256.643   4
  -2   7 -18 781.267 341.885   7
  -2   7 -18 438.009 192.274  11
  -2   7 -19 1142.60 257.353  11
  -2   7 -19 1590.99 307.305   4
  -2   7 -19 661.945 231.489   7
  -2   7 -20 3012.37 344.607   4
  -2   7 -20 2732.66 348.426  11
  -2   7 -20 3728.88 405.204   7
  -2   7 -21 515.488 189.540   4
  -2   7 -22 6204.54 375.986   4
   2   8 -23 130.241 149.015   7
   2   8 -22 8526.92 523.135   7
   2   8 -21-205.808 237.262   7
   2   8 -20 90.8436 271.161   7
   2   8 -19 1574.87 356.915   7
   2   8 -19 2228.73 378.246  11
   2   8 -18 1738.01 375.160   7
   2   8 -18 1655.65 352.075  11
   2   8 -17 643.151 278.573  11
   2   8 -16 17471.6 962.159  11
   2   8 -15 2419.38 379.988  11
   2  -8 -15 2100.04 329.700  17
   2  -8 -15 2622.49 350.106   6
   2  -8 -14 45966.6 1500.41   6
   2  -8 -14 46132.0 1564.96  17
   2   8 -14 46947.5 1611.86  11
   2   8 -13 31268.2 1249.96  11
   2  -8 -13 31312.7 1230.93  17
   2  -8 -13 30133.6 1163.35   6
   2   8 -12 13192.0 778.296  11
   2  -8 -12 12395.7 704.697   6
   2   8 -11 22583.8 994.701  11
  -2  -8  11 21825.6 1887.70  18
   2  -8 -11 21511.8 923.208   6
  -2   8  11 20881.8 1817.10  21
  -2  -8  10 31180.8 2226.86  18
  -2   8  10 37809.3 2377.37  21
   2  -8 -10 33924.7 2509.26  19
  -2  -8   9 42891.1 2541.87  18
   2  -8  -9 46103.8 2833.41  19
  -2   8   9 45644.6 2533.34  21
   2  -8  -8 30658.7 2203.73  19
  -2   8   8 31035.8 2001.64  21
   2  -8  -7 4206.60 764.555  19
  -2   8   7 4948.52 796.959  21
  -2   8   6 60509.7 2715.34  21
   2  -8  -6 57634.3 2857.08  19
  -2   8   5 8637.25 991.008  21
   2  -8  -5 9470.92 1100.08  19
   2  -8  -4 5393.78 761.213  19
  -2   8   4 6028.11 820.319  21
   2   8  -4 5272.19 811.148  24
  -2   8   3 5288.96 745.197  21
   2  -8  -3 6213.61 826.687  19
   2   8  -3 7167.82 922.471  24
  -2   8   2 9523.46 993.644  21
   2   8  -2 9545.92 1032.30  24
   2  -8  -2 8878.43 974.184  19
   2  -8  -1 6101.55 766.850  19
  -2   8   1 5870.58 777.434  21
   2   8  -1 7062.75 898.272  24
   2   8   0 12897.2 1196.98  24
  -2   8   0 12209.8 1103.43  21
   2  -8   0 11361.4 1020.07  19
  -2   8  -1 16146.7 1266.11  21
  -2   8  -2 11594.3 1085.85  21
   2   8   3 149903. 4405.60  21
  -2   8  -3 157109. 4190.03  14
   2   8   4 23041.1 1560.61  21
  -2   8  -4 22988.1 1566.69  21
  -2   8  -5 4385.18 677.898  21
   2   8   5 4797.36 710.531  21
   2   8   6 98274.4 3535.77  21
   2  -8   7 30754.7 1984.98  18
   2   8   7 32034.2 1957.73  21
   2  -8   8 3271.53 676.458  18
   2  -8   9 5883.22 927.587  18
  -2   8 -10 1702.28 281.111  11
  -2   8 -11 2018.92 308.839  11
  -2   8 -12 17720.8 886.892  11
  -2   8 -13 387.832 206.405  11
  -2   8 -14 22178.0 1038.36  11
  -2   8 -15 805.179 237.883  11
  -2   8 -16 1805.06 352.485  11
  -2   8 -17-93.8893 226.066  11
  -2   8 -17 26.0746 201.936   4
  -2   8 -18 3179.64 372.910   4
  -2   8 -18 3643.31 459.915   7
  -2   8 -18 3089.82 387.290  11
  -2   8 -19 2209.34 337.930  11
  -2   8 -19 2738.31 334.543   4
  -2   8 -19 2621.58 361.580   7
  -2   8 -20 3052.14 339.586  11
  -2   8 -20 3372.45 339.590   4
  -2   8 -20 3756.30 370.613   7
  -2   8 -21 1340.17 206.781   4
   2   9 -22 2228.22 259.465   7
   2   9 -21 784.527 219.149   7
   2   9 -20-149.800 243.930   7
   2   9 -19 709.239 245.281  11
   2   9 -19 807.701 290.473   7
   2   9 -18 3597.15 470.427  11
   2   9 -18 3504.84 456.219   7
   2   9 -17 2381.09 398.477  11
   2   9 -16 10134.9 732.119  11
   2  -9 -16 9344.90 659.842  17
   2  -9 -15 5796.09 538.021  17
   2   9 -15 6579.35 593.253  11
   2   9 -14 24205.5 1119.07  11
   2  -9 -14 22656.6 1077.56  17
   2  -9 -13 480.892 199.033  17
   2   9 -13 293.499 205.285  11
   2  -9 -13 208.413 179.619   6
   2   9 -12 704.985 236.722  11
   2  -9 -12 609.635 210.792  17
   2  -9 -12 681.873 211.641   6
   2   9 -11 3998.72 429.189  11
   2  -9 -11 3503.74 412.081  17
   2  -9 -11 3714.58 391.890   6
   2   9 -10 13022.1 756.703  11
   2  -9 -10 12344.1 731.669  17
   2  -9 -10 12520.3 716.443   6
   2   9  -9 1155.04 247.038  11
   2  -9  -9 884.729 251.828   6
   2  -9  -9 988.665 250.847  17
  -2   9   8 12101.3 1312.76  21
   2  -9  -8 12255.3 1446.34  19
  -2   9   7 70755.4 3235.25  21
   2  -9  -7 70982.8 3476.36  19
  -2   9   6 17629.2 1525.39  21
   2  -9  -6 14205.9 1459.02  19
  -2   9   5 1097.68 494.383  21
   2  -9  -5 1006.21 385.066  19
   2  -9  -4 109263. 4018.34  19
  -2   9   4 114097. 4021.61  21
  -2   9   3 19473.2 1548.78  21
   2  -9  -3 21091.7 1588.91  19
  -2   9   2 15693.4 1372.02  21
   2  -9  -2 16746.5 1383.56  19
  -2   9   1 19901.2 1524.12  21
   2  -9  -1 18533.5 1410.72  19
  -2   9   0 24251.5 1703.47  21
  -2   9  -1 706.653 287.351  21
   2   9   2 55833.0 2684.56  21
  -2   9  -2 52945.8 2556.67  21
   2   9   3 1778.47 506.368  21
  -2   9  -3 785.622 316.049  21
  -2   9  -4 37006.4 2167.80  21
   2   9   4 36122.6 2143.64  21
   2   9   5 22628.0 1691.06  21
  -2   9  -5 22089.3 1643.75  21
   2   9   6 18029.7 1529.82  21
   2   9   7-101.133 306.962  21
  -2  -9  -8 92.4201 124.327  17
  -2   9  -8 490.869 172.823  11
  -2   9  -9 2218.56 304.774  11
  -2  -9  -9 2080.59 310.761  17
  -2   9 -10 23844.9 1035.75  11
  -2  -9 -10 24894.6 1043.19  17
  -2   9 -11 8161.61 599.151  11
  -2   9 -12 11206.8 712.287  11
  -2   9 -13 1549.70 287.255  11
  -2   9 -14-4.14980 196.507  11
  -2   9 -15 2577.43 397.663  11
  -2   9 -16 910.211 251.327  11
  -2   9 -17 369.431 216.385   4
  -2   9 -17 277.123 201.485  11
  -2   9 -18 6761.71 547.640  11
  -2   9 -18 6974.53 497.111   4
  -2   9 -18 8235.49 596.394   7
  -2   9 -19 2320.29 339.809   7
  -2   9 -19 1542.30 277.649  11
  -2   9 -19 2055.30 277.195   4
  -2   9 -20 227.390 171.211   7
  -2   9 -20-60.3800 131.329   4
   2  10 -21 3583.32 305.642   7
   2  10 -20 463.876 231.482   7
   2  10 -19 138.443 228.790   7
   2  10 -18-142.804 227.508  11
   2  10 -18 77.4303 252.937   7
   2  10 -17 14836.6 847.512  11
   2  10 -16 8915.96 688.520  11
   2 -10 -16 7665.15 580.508  17
   2  10 -15 1274.96 332.176  11
   2 -10 -15 981.341 266.131  17
   2  10 -14 11262.1 766.608  11
   2 -10 -14 11151.5 726.049  17
   2  10 -13 10196.3 728.340  11
   2 -10 -13 8925.27 662.553  17
   2  10 -12 12718.6 788.021  11
   2 -10 -12 11013.7 735.753  17
   2 -10 -11 15727.6 882.084  17
   2  10 -11 17530.3 930.829  11
   2  10 -10 19926.3 969.138  11
   2 -10 -10 17943.4 917.629  17
   2  10  -9 35974.1 1334.02  11
   2 -10  -9 36525.8 1327.60  17
   2 -10  -8 21722.7 997.990  17
   2  10  -8 23276.3 1008.84  11
   2 -10  -7 1797.92 302.636  17
   2 -10  -6 5721.78 485.054  17
   2 -10  -5 3904.01 760.294  19
   2 -10  -5 5677.67 469.165  17
   2 -10  -4 8600.94 1104.31  19
  -2  10   4 8430.37 1100.97  21
  -2  10   3 3379.81 709.480  21
   2 -10  -3 1859.16 505.591  19
  -2  10   2 50217.7 2682.00  21
  -2  10   1 6802.19 972.555  21
   2  10   0 8977.76 1126.76  21
  -2  10   0 8491.10 1084.81  21
   2  10   1 104778. 4067.98  21
  -2  10  -1 96670.8 3865.61  21
  -2  10  -2 146.006 334.533  21
   2  10   2 403.988 315.690  21
  -2 -10  -3 15075.4 775.126  17
   2  10   3 14464.1 1429.36  21
  -2  10  -3 15318.4 1467.06  21
  -2  10  -4-195.497 411.005  21
  -2 -10  -4 5.91645 126.319  17
  -2  10  -5 38891.2 1267.16  11
  -2 -10  -5 36805.6 1305.62  17
  -2  10  -6 16888.7 813.921  11
  -2 -10  -6 18402.0 882.575  17
  -2  10  -7-368.620 217.254  11
  -2 -10  -7 20.5791 150.538  17
  -2  10  -8 20318.3 947.476  11
  -2 -10  -8 20325.0 953.790  17
  -2  10  -9 3789.09 416.491  11
  -2 -10  -9 3817.64 415.021  17
  -2 -10 -10 616.264 202.999  17
  -2  10 -10 834.792 225.498  11
  -2  10 -11 9101.55 655.322  11
  -2 -10 -11 10498.2 672.843  17
  -2  10 -12 2999.26 391.867  11
  -2  10 -13 337.817 233.169  11
  -2  10 -14 8135.53 640.042  11
  -2  10 -15 12396.1 773.523  11
  -2  10 -16 4562.52 474.339  11
  -2  10 -17 115.605 175.996   4
  -2  10 -17 401.369 236.536  11
  -2  10 -18 1761.56 309.356   7
  -2  10 -18 1593.97 257.843   4
  -2  10 -18 1370.74 265.485  11
  -2  10 -19 6930.83 410.974   4
  -2  10 -19 8155.88 483.777   7
  -2  10 -19 6781.78 477.304  11
   2  11 -20-229.046 163.733   7
   2  11 -19 179.928 179.212   7
   2  11 -18 5041.47 449.167   7
   2  11 -17-6.76279 238.133   7
   2  11 -17-102.002 212.800  11
   2 -11 -16 18034.8 858.596  17
   2  11 -16 18185.0 920.084  11
   2  11 -15 3161.85 419.987  11
   2 -11 -15 2852.50 382.657  17
   2  11 -14 21861.7 1055.21  11
   2 -11 -14 20957.3 996.406  17
   2 -11 -13 2397.45 373.950  17
   2  11 -13 2524.20 414.862  11
   2 -11 -12 2379.10 358.617  17
   2  11 -12 2266.31 382.520  11
   2 -11 -11 663.663 254.996  17
   2  11 -11 101.439 190.275  11
   2  11 -10 5889.15 544.915  11
   2 -11 -10 5772.74 539.807  17
   2  11  -9 55.5390 161.189  11
   2 -11  -9 1.27336 176.373  17
   2 -11  -8 18133.1 930.499  17
   2 -11  -7 32003.2 1248.67  17
   2 -11  -6 23327.2 1044.71  17
  -2 -11   5 14782.8 809.930   5
   2 -11  -5 13665.9 778.959  17
  -2 -11   5 14389.1 795.573  17
  -2 -11   4 50110.4 1589.08  17
   2 -11  -4 50043.7 1585.87  17
  -2 -11   3 5654.33 502.860  17
   2 -11  -3 4980.12 450.992  17
  -2 -11   2 562.250 216.992  17
   2 -11  -2 415.765 165.215  17
   2 -11  -1 17151.9 845.992  17
  -2 -11   1 16948.6 849.387  17
  -2 -11   0 10779.9 675.392  17
   2 -11   0 9908.36 627.582  17
  -2 -11  -1 7296.70 564.979  17
   2 -11   1 7068.35 533.410  17
  -2 -11  -2 40608.0 1399.61  17
   2 -11   2 41783.4 1381.27  17
  -2 -11  -3 4635.66 458.061  17
  -2 -11  -4 31915.9 1234.05  17
  -2 -11  -5 3257.30 400.337  17
  -2  11  -5 2931.63 338.507  11
  -2  11  -6 6908.72 523.013  11
  -2 -11  -6 7024.08 549.638  17
  -2 -11  -7 1971.48 311.835  17
  -2  11  -7 1425.82 258.196  11
  -2 -11  -8 9502.75 646.511  17
  -2  11  -8 9403.91 640.840  11
  -2  11  -9 877.084 258.414  11
  -2 -11  -9 623.661 194.198  17
  -2  11 -10-135.402 197.034  11
  -2 -11 -10 159.174 172.180  17
  -2  11 -11 1120.09 281.118  11
  -2 -11 -11 1305.88 291.564  17
  -2  11 -12 4660.90 478.585  11
  -2 -11 -12 4951.77 474.522  17
  -2  11 -13 309.741 220.390  11
  -2  11 -14 368.489 234.456  11
  -2  11 -15 13201.1 767.604  11
  -2  11 -16 7032.70 544.998  11
  -2  11 -17 289.065 208.968  11
  -2  11 -17 92.6658 136.916   4
  -2  11 -17-220.477 209.427   7
  -2  11 -18 14939.8 652.399   7
  -2  11 -18 13504.9 652.882  11
   2  12 -18 25734.1 872.705   7
   2  12 -17 12774.8 635.064   7
   2  12 -16 336.322 190.691  11
   2 -12 -16 117.082 157.878  17
   2  12 -15 706.073 226.121  11
   2 -12 -15 595.721 219.586  17
   2  12 -14-13.7468 177.591  11
   2 -12 -14 552.601 231.182  17
   2  12 -13 213.715 241.195  11
   2 -12 -13-112.177 194.147  17
   2  12 -12 2463.22 361.701  11
   2 -12 -12 2759.11 389.911  17
   2  12 -11 713.065 241.014  11
   2 -12 -11 391.778 201.419  17
   2 -12 -10 485.791 228.683  17
   2  12 -10 483.131 232.940  11
   2 -12  -9 3953.06 469.782  17
   2 -12  -8 942.625 296.323  17
   2 -12  -7 40737.4 1461.47  17
   2 -12  -6 7146.00 591.197  17
   2 -12  -5 13353.7 793.313  17
  -2 -12   5 15258.6 844.006   5
  -2 -12   4 112.413 165.920   5
  -2 -12   4 406.502 214.191  17
   2 -12  -4 178.803 178.896  17
   2 -12  -3 110024. 2672.90  17
  -2 -12   3 111860. 2706.68  17
  -2 -12   2 722.054 232.737  17
   2 -12  -2 475.808 177.530  17
   2 -12  -1 9933.24 650.298  17
  -2 -12   1 9019.79 621.265  17
   2 -12   0 1689.67 274.803  17
  -2 -12   0 1459.55 316.404  17
   2 -12   1 120.865 154.569  17
  -2 -12  -1-67.0918 205.308  17
  -2 -12  -2 5926.16 529.535  17
   2 -12   2 7063.79 545.545  17
  -2 -12  -3 7238.84 579.959  17
  -2 -12  -4 10681.8 700.726  17
  -2 -12  -5 2117.12 346.793  17
  -2 -12  -6 3459.18 410.557  17
  -2  12  -6 3948.80 425.206  11
  -2  12  -7 25599.0 1088.09  11
  -2 -12  -7 22332.3 1042.71  17
  -2 -12  -8 22075.5 1025.90  17
  -2  12  -8 22824.8 1040.95  11
  -2  12  -9 4591.70 476.871  11
  -2 -12  -9 4579.87 464.512  17
  -2 -12 -10 12977.5 758.593  17
  -2  12 -10 13726.6 795.919  11
  -2  12 -11 571.641 211.207  11
  -2 -12 -11 1254.63 284.384  17
  -2 -12 -12 2747.11 327.535  17
  -2  12 -12 2580.54 354.671  11
  -2  12 -13 1536.10 308.925  11
  -2  12 -14 9992.06 638.513  11
  -2  12 -15 966.381 242.477  11
  -2  12 -16 362.544 158.439   4
  -2  12 -16 395.510 187.565  11
  -2  12 -16 76.9734 213.710   7
  -2  12 -17 2233.84 262.676   7
  -2  12 -17 1745.38 243.108  11
   2  13 -17 6821.46 405.550   7
   2 -13 -16 15907.7 665.848  17
   2  13 -16 16757.6 694.737   7
   2 -13 -15 9228.88 560.654  17
   2 -13 -14 62.3094 164.618  17
   2  13 -14 196.216 172.148  11
   2  13 -13 1897.18 288.997  11
   2 -13 -13 1719.37 283.847  17
   2  13 -12 2907.49 356.667  11
   2 -13 -12 2741.44 383.084  17
   2 -13 -11 24137.3 1062.68  17
   2 -13 -10 1950.64 342.534  17
   2 -13  -9 99.6078 202.212  17
   2 -13  -8 350.084 241.702  17
   2 -13  -7 565.943 240.924  17
   2 -13  -6 2365.35 374.863  17
   2 -13  -5 1767.38 326.088  17
  -2 -13   5 2129.23 317.870   5
  -2 -13   4 205.853 174.036   5
   2 -13  -4 179.702 195.087  17
  -2 -13   3 3424.85 419.438   5
  -2 -13   3 3662.92 433.443  17
   2 -13  -3 3136.12 392.555  17
  -2 -13   2 3680.11 434.191  17
   2 -13  -2 3708.58 421.219  17
  -2 -13   1 1950.46 364.839  17
   2 -13  -1 2569.49 370.732  17
  -2 -13   0 1704.02 316.773  17
   2 -13   0 1797.48 305.182  17
  -2 -13  -1 47685.1 1605.07  17
   2 -13   1 49574.6 1607.10  17
   2 -13   2 24347.1 1055.16  17
  -2 -13  -2 19491.3 993.239  17
  -2 -13  -3 2026.46 336.228  17
  -2 -13  -4 199.483 207.042  17
  -2 -13  -5 10043.9 676.937  17
  -2 -13  -6 5485.45 527.041  17
  -2  13  -7-222.726 202.722  11
  -2 -13  -7-128.849 220.239  17
  -2  13  -8 26.2066 149.948  11
  -2 -13  -8-183.958 210.253  17
  -2  13  -9 937.720 238.112  11
  -2 -13  -9 1065.00 261.372  17
  -2  13 -10 1035.24 254.627  11
  -2 -13 -10 999.227 259.491  17
  -2  13 -11 26689.2 1069.13  11
  -2 -13 -11 27607.7 1067.58  17
  -2 -13 -12 435.380 183.745  17
  -2  13 -12 320.047 178.262  11
  -2  13 -13 3818.60 382.022  11
  -2  13 -14 6984.23 485.502  11
  -2  13 -15 1031.76 209.485  11
   2 -14 -14 392.779 171.792  17
   2 -14 -13 208.517 159.873  17
   2 -14 -12 7485.58 530.617  17
   2 -14 -11 17887.6 847.821  17
   2 -14 -10 2848.73 384.282  17
   2 -14  -9 538.991 256.109  17
   2 -14  -8 8398.84 618.358  17
   2 -14  -7 4954.67 490.150  17
   2 -14  -6 7497.19 590.750  17
  -2 -14   5 4123.76 429.293   5
   2 -14  -5 4078.48 452.008  17
  -2 -14   4 3165.49 387.287   5
   2 -14  -4 3218.07 414.834  17
   2 -14  -3 4845.32 480.660  17
  -2 -14   3 4997.56 482.706   5
   2 -14  -2 1745.90 324.199  17
  -2 -14   2 1285.35 286.262   5
   2 -14  -1 6175.15 532.516  17
  -2 -14   1 6903.97 595.742  17
  -2 -14   1 6316.21 547.053   5
  -2 -14   0 3597.19 432.124  17
   2 -14   0 3583.75 412.478  17
  -2 -14  -1 19386.8 958.426  17
   2 -14   1 20350.8 955.780  17
   2 -14   2 4504.56 453.741  17
  -2 -14  -2 4602.85 490.707  17
  -2 -14  -3 4516.92 471.134  17
  -2 -14  -4 4348.87 474.979  17
  -2 -14  -5 130.916 208.925  17
  -2 -14  -6 3016.40 390.531  17
  -2 -14  -7 14106.7 776.531  17
  -2 -14  -8 1078.30 252.676  17
  -2  14  -9 2415.71 314.134  11
  -2 -14  -9 2616.40 338.491  17
  -2  14 -10 230.336 156.884  11
  -2 -14 -10-116.156 172.922  17
  -2 -14 -10 58.9755 142.704   5
  -2  14 -11 194.250 149.767  11
  -2 -14 -11 99.4604 150.775   5
  -2  14 -12 1162.50 204.431  11
  -2 -14 -12 1584.44 224.328  17
   2 -15 -12-15.0385 129.550  17
   2 -15 -11 3763.57 358.348  17
   2 -15 -10 1117.08 227.772  17
   2 -15  -9 2443.09 332.314  17
   2 -15  -8 3526.89 398.146  17
   2 -15  -7 9926.10 626.490  17
   2 -15  -6 70.9714 182.974  17
   2 -15  -5 1271.41 262.841  17
  -2 -15   4 1164.24 219.627   5
   2 -15  -4 1128.01 243.028  17
  -2 -15   3 211.989 177.562   5
   2 -15  -3 180.265 177.506  17
  -2 -15   2 1574.37 282.936   5
   2 -15  -2 1486.64 268.282  17
   2 -15  -1 153.845 171.669  17
  -2 -15   1-77.6611 161.857   5
   2 -15   0 5916.11 495.900  17
  -2 -15   0 5712.42 504.828   5
   2 -15   1 49.3081 134.512   5
  -2 -15  -1-195.436 225.230   5
  -2 -15  -2 1725.81 301.647   5
  -2 -15  -2 1742.72 311.654  17
  -2 -15  -3 2127.26 321.117   5
  -2 -15  -3 2508.13 346.650  17
  -2 -15  -4 1296.51 281.251   5
  -2 -15  -4 1262.73 260.760  17
  -2 -15  -5 3350.79 379.883  17
  -2 -15  -5 3439.95 387.766   5
  -2 -15  -6 608.245 195.806   5
  -2 -15  -6 985.708 243.310  17
  -2 -15  -7 4445.67 420.392   5
  -2 -15  -7 4606.89 409.366  17
  -2 -15  -8 1030.00 230.568  17
  -2 -15  -8 899.299 203.348   5
  -2 -15  -9 306.785 160.915   5
  -2 -15  -9 469.918 170.715  17
  -2 -15 -10 526.637 164.316   5
   2 -16  -9 1745.76 236.202  17
   2 -16  -9 1994.17 252.360   5
   2 -16  -8-71.1068 140.462  17
   2 -16  -7 835.266 227.694  17
   2 -16  -6 3306.46 338.135  17
   2 -16  -5 736.727 215.775  17
   2 -16  -4 3093.32 339.671   5
   2 -16  -4 3487.44 357.212  17
   2 -16  -3-395.738 194.743   5
  -2 -16   3 24.6548 124.533   5
  -2 -16   2 580.888 166.658   5
   2 -16  -2 487.538 223.738   5
   2 -16  -1 3538.20 351.994   5
  -2 -16   1 3215.66 341.553   5
   2 -16   0-36.3746 138.383   5
  -2 -16   0 115.436 142.235   5
  -2 -16  -1 97.4725 146.175   5
  -2 -16  -2 9955.13 597.168   5
  -2 -16  -3 3963.47 387.423   5
  -2 -16  -4 7314.16 505.314   5
  -2 -16  -5 163.949 145.142   5
  -2 -16  -6 1629.74 248.049   5
  -2 -16  -7 2764.48 294.959   5
   3   0 -26-200.754 152.526  16
   3   0 -25 78.3379 136.555   4
   3   0 -25 438.290 188.825  16
   3   0 -24-321.953 185.235   4
   3   0 -24-221.930 238.988  16
   3   0 -24-323.238 239.984   7
   3   0 -23 10134.1 617.865   4
   3   0 -23 11845.3 720.792   7
   3   0 -23 10865.9 744.982  16
   3   0 -22-159.724 197.743   4
   3   0 -22-26.2789 239.127   7
   3   0 -22-32.9754 223.612  16
   3   0 -21 15393.0 824.145   4
   3   0 -21 14997.6 915.578   7
   3   0 -21 14007.9 880.416  16
   3   0 -20-267.368 263.854   7
   3   0 -20-99.3133 281.635  16
   3   0 -20 183.767 201.741   4
   3   0 -19 6623.16 576.881   4
   3   0 -19 5627.02 585.612   7
   3   0 -19 6071.80 624.579  16
   3   0 -18 792.758 270.577   4
   3   0 -18 365.823 297.653   7
  -3   0  17 107395. 4380.57  18
   3   0 -17 108973. 2817.31   7
   3   0 -17 109138. 2596.05   4
   3   0 -16 1828.73 653.935  15
  -3   0  16 935.357 539.178  18
   3   0 -16 583.443 246.058  13
  -3   0  15 16575.3 1533.11  18
   3   0 -15 15544.2 1609.89  15
   3   0 -15 18477.8 1670.97  13
   3   0 -14-124.751 342.106  13
  -3   0  14 157.025 282.521  18
   3   0 -14-209.240 318.681  15
  -3   0  13 35103.5 2025.22  18
   3   0 -13 29189.9 2008.56  15
   3   0 -13 34115.4 2099.66  13
   3   0 -12 691.750 539.999  15
  -3   0  12 440.093 411.329  18
   3   0 -12-124.261 317.982  13
  -3   0  11 49301.2 2200.66  18
   3   0 -11 48820.8 1914.38  20
   3   0 -11 42616.6 2222.86  15
   3   0 -11 45936.2 2260.35  13
   3   0 -10-80.7257 232.982  19
   3   0 -10-73.5121 312.821  13
  -3   0  10 139.545 272.738  18
   3   0 -10 215.723 281.034  20
   3   0  -9 85988.2 2591.48  20
  -3   0   9 79696.5 2669.93  18
  -3   0   8 210.782 230.798  18
   3   0  -8 263.026 266.518  20
  -3   0   7 6023.94 636.444  18
   3   0  -7 7513.48 707.976  20
   3   0  -6 643.330 321.839  20
  -3   0   6 444.269 276.648  18
  -3   0   5 57130.6 1903.40  18
   3   0  -5 58933.7 1962.02  20
   3   0  -4-140.637 309.640  20
   3   0  -3 1087.67 401.612  20
   3   0  -2 687.553 307.929  20
   3   0  -1 18364.2 848.987  20
  -3   0   0 1955.85 280.882  22
  -3   0   0 1602.94 324.150  23
  -3   0  -1 17353.5 893.275  22
   3   0   1 16733.2 725.097  20
  -3   0  -1 16619.3 733.671  23
  -3   0  -2 264.286 334.222  22
  -3   0  -2 40.7420 153.656  23
   3   0   2 129.328 158.058  20
   3   0   3 6261.42 397.330  20
  -3   0  -3 6920.48 709.064  22
  -3   0  -3 6493.42 505.946  23
  -3   0  -4 423.959 507.643  22
   3   0   4 49.4484 122.420  20
   3   0   5 85365.7 1797.71  20
  -3   0  -5 84425.7 2287.04  15
  -3   0  -5 86623.3 2520.74  12
  -3   0  -5 84269.8 2473.57  14
  -3   0  -5 85878.0 2973.54  22
  -3   0  -6 77.9595 242.450  12
   3   0   6 65.9726 81.9615  20
  -3   0  -6 101.425 395.314  22
  -3   0  -6 237.536 259.876  14
  -3   0  -6-63.7169 187.734  15
  -3   0  -7 21227.4 1296.21  14
  -3   0  -7 21075.2 1625.70  22
  -3   0  -7 21204.7 1300.38  12
  -3   0  -7 22626.1 1256.36  15
  -3   0  -8 453.882 337.927  15
  -3   0  -8 286.118 283.226  14
  -3   0  -8 89.6708 266.729  12
   3   0   9 87314.3 2804.93  18
  -3   0  -9 84810.3 3099.86  14
  -3   0  -9 88344.1 2989.97  15
  -3   0  -9 90002.3 3193.00  12
  -3   0 -10-143.377 304.140  15
   3   0  10-203.881 259.426  18
   3   0  11 219289. 5468.11  18
   3   0  12 236.772 234.243  18
   3   0  13 921.983 394.719  18
   3   0  14-54.5426 212.562  18
  -3   0 -15 800.239 330.738   4
  -3   0 -15 411.906 163.025   3
  -3   0 -15 706.794 175.823   8
  -3   0 -15 1021.26 235.764  16
  -3   0 -16-75.8502 268.647   4
  -3   0 -16 44.3426 155.372   8
  -3   0 -16-3.86279 149.022  16
  -3   0 -16-11.3264 155.271   3
  -3   0 -17 4261.02 570.873   4
  -3   0 -17 5324.09 489.747   8
  -3   0 -18-24.6912 293.935   4
  -3   0 -18 41.0149 177.857  16
  -3   0 -19 71351.1 1884.06   8
  -3   0 -19 71133.2 2032.48  16
  -3   0 -19 74484.2 2236.54   4
  -3   0 -20 198.982 351.010   4
  -3   0 -20 40.9514 185.288  16
  -3   0 -21 4606.15 528.147   4
  -3   0 -22 953.037 323.269   4
  -3   0 -23 760.399 250.325   4
  -3   0 -24-273.387 179.656   4
   3   1 -26 651.444 177.568  16
   3   1 -25 1115.39 218.084   7
   3   1 -25 630.421 192.048  16
   3   1 -25 867.860 182.234   4
   3  -1 -25 469.729 199.459  16
   3  -1 -24 550.084 232.700  16
   3   1 -24 666.873 196.161   4
   3   1 -24 865.688 253.501   7
   3  -1 -24 1016.87 240.497   4
   3   1 -24 626.620 232.821  16
   3  -1 -23 724.489 222.193   7
   3  -1 -23 750.551 218.272   4
   3   1 -23 1131.27 328.989   7
   3   1 -23 779.662 215.923   4
   3  -1 -23 762.410 281.778  16
   3   1 -23 1143.99 315.550  16
   3   1 -22 18143.4 851.152   4
   3  -1 -22 18420.1 883.375   4
   3  -1 -22 19213.2 967.527   7
   3  -1 -22 17194.9 955.397  16
   3   1 -22 16464.0 940.253  16
   3   1 -22 17565.0 961.631   7
   3   1 -21 52.1119 253.469   7
   3  -1 -21 191.411 240.976   4
   3   1 -21 5.27662 227.291   4
   3   1 -21-77.5351 278.149  16
   3  -1 -21-60.5424 235.042  16
   3  -1 -21 153.588 260.660   7
   3  -1 -20 738.402 280.956  16
   3   1 -20 869.758 265.459  16
   3  -1 -20 350.004 243.177   7
   3   1 -20 1185.86 333.179   7
   3   1 -20 1156.55 288.242   4
   3  -1 -20 934.902 287.525   4
   3  -1 -19 367.667 207.942   4
   3   1 -19 6.54568 267.491   7
   3   1 -19 428.713 176.089   4
   3  -1 -19 337.661 260.286   7
   3  -1 -19 174.189 203.495  16
   3   1 -18 26881.7 1121.43   4
   3  -1 -18 27923.5 1275.02   7
   3   1 -18 29296.8 1280.25   7
   3  -1 -18 27553.9 1176.08   4
   3  -1 -18 26522.2 1215.31  16
   3   1 -17 3602.97 402.152   4
   3  -1 -17 3423.81 400.383   4
   3  -1 -17 3479.50 451.457   7
   3   1 -17 3043.56 431.966   7
   3   1 -16 3620.55 821.551  15
   3   1 -16 4553.98 911.883  13
   3  -1 -16 2552.52 682.557  15
  -3  -1  16 3749.64 772.676  18
   3  -1 -16 3791.39 786.101  13
  -3   1  15 30701.7 2029.84  18
   3   1 -15 24380.7 2069.08  15
  -3  -1  15 31574.6 2124.11  18
   3   1 -15 28556.8 2122.90  13
   3  -1 -15 26272.2 2067.85  15
   3  -1 -15 29106.4 2093.14  13
   3   1 -14 3171.73 711.286  13
  -3  -1  14 3250.52 681.145  18
   3  -1 -14 3161.27 636.009  13
  -3   1  14 3446.54 647.507  18
   3   1 -14 2241.00 671.963  15
   3  -1 -14 3111.95 709.598  15
  -3  -1  13 79867.0 3196.55  18
   3   1 -13 71165.8 3336.95  15
   3  -1 -13 72306.4 3207.46  15
   3   1 -13 79897.6 3346.65  13
  -3   1  13 79189.3 3118.41  18
   3  -1 -13 77742.6 3206.70  13
   3  -1 -12 16882.2 1410.71  15
   3  -1 -12 18540.8 1452.07  13
  -3   1  12 18972.6 1386.68  18
  -3  -1  12 18595.1 1428.73  18
   3   1 -12 19253.0 1512.65  13
   3  -1 -11 24052.2 1476.29  19
  -3   1  11 26412.9 1568.88  18
  -3  -1  11 27685.3 1653.40  18
   3  -1 -11 26016.7 1650.40  15
   3   1 -11 27121.8 1733.43  13
   3  -1 -11 26520.6 1653.46  13
   3  -1 -10 94.5953 298.125  13
   3   1 -10-120.945 316.374  20
  -3   1  10-130.387 234.404  18
   3  -1 -10-222.690 330.363  20
  -3  -1  10-57.0802 336.813  18
   3   1 -10 220.131 343.139  13
   3  -1 -10 40.4694 271.963  15
   3  -1 -10 466.996 301.906  19
   3  -1  -9 4509.64 606.293  13
   3  -1  -9 4817.08 631.670  15
   3  -1  -9 4725.17 597.230  20
  -3  -1   9 4922.40 638.854  18
  -3   1   9 4834.72 629.358  18
   3   1  -9 4139.14 574.592  20
   3  -1  -9 4617.69 562.455  19
   3  -1  -8 17992.7 1070.35  19
  -3   1   8 20502.2 1189.31  18
   3   1  -8 21006.5 1140.40  22
  -3  -1   8 20393.2 1220.13  18
   3   1  -8 20843.3 1154.38  20
   3  -1  -8 19460.6 1170.15  20
   3  -1  -8 19521.5 1174.38  15
   3   1  -8 18941.7 800.678  19
   3   1  -7 5344.63 531.435  22
   3  -1  -7 4603.21 588.912  20
   3   1  -7 4535.75 351.361  19
  -3  -1   7 5091.93 607.259  18
   3   1  -7 4609.23 589.173  20
  -3   1   7 5164.73 568.422  18
   3   1  -6 6143.17 626.790  20
   3  -1  -6 6075.59 627.797  20
  -3   1   6 7080.21 642.534  18
   3   1  -6 6851.28 527.352  22
   3  -1  -5 181071. 4059.42  20
  -3   1   5 195488. 4100.37  18
   3   1  -5 192250. 4129.66  20
   3   1  -5 189926. 3535.58  22
   3   1  -4 62701.1 1394.53  22
   3  -1  -4 65942.6 1892.95  20
  -3   1   4 61643.5 1884.22  18
   3  -1  -3 56131.5 1695.46  20
   3   1  -3 66898.8 1961.46  20
   3  -1  -2 536.050 250.883  20
  -3   1   2 974.719 288.462  21
   3   1  -2 303.537 313.644  20
  -3   1   1 5415.60 429.801  21
  -3  -1   1 6142.71 404.840  23
   3  -1  -1 5239.37 436.825  20
   3   1  -1 5278.20 539.532  20
  -3   1   0 401979. 6667.89  23
  -3  -1   0 403337. 6438.11  23
   3  -1   0 401739. 6572.11  20
  -3  -1   0 397554. 6297.26  14
   3   1   0 404207. 6851.81  20
  -3   1   0 378675. 6435.05  21
  -3   1  -1 72506.2 1567.97  21
  -3   1  -1 79028.6 1845.87  23
  -3  -1  -1 75528.1 1735.29  23
  -3  -1  -1 73665.4 1698.41  14
   3   1   1 76615.8 1879.71  20
  -3   1  -1 71136.2 1461.55  15
  -3  -1  -2 117591. 2493.66  23
  -3   1  -2 108780. 2236.60  15
  -3  -1  -2 106831. 2463.25  14
   3   1   2 119750. 2403.83  20
  -3   1  -2 119059. 2532.94  23
   3   1   3 81483.9 1667.69  20
  -3   1  -3 75547.4 1982.51  23
  -3   1  -4 25390.8 1102.97  23
  -3   1  -4 23751.8 1457.28  22
   3   1   4 23968.2 605.322  21
   3   1   4 21646.3 585.102  20
  -3  -1  -4 24103.4 1125.05  14
  -3   1  -5 23448.2 1578.09  22
  -3  -1  -5 23987.7 1238.71  12
  -3   1  -5 22783.1 1175.46  14
  -3   1  -5 23229.5 1068.00  15
  -3  -1  -5 23502.9 1210.65  14
  -3   1  -6 46928.6 1858.18  14
  -3   1  -6 45630.6 1691.84  15
  -3   1  -6 49406.6 2403.95  22
  -3  -1  -6 48213.0 1906.78  12
  -3  -1  -6 46268.0 1882.87  14
  -3   1  -7 1526.76 410.577  14
  -3   1  -7 1174.35 333.277  15
  -3   1  -7 1749.48 585.574  22
  -3  -1  -7 1994.33 458.891  12
  -3  -1  -7 910.931 341.738  14
  -3  -1  -8 33214.3 1769.02  12
  -3   1  -8 32109.4 1610.65  15
  -3   1  -8 32247.8 2143.42  22
  -3   1  -8 32751.6 1700.13  14
   3  -1   9 52517.2 2163.95  18
   3   1   9 55069.8 2081.41  18
  -3  -1  -9 54912.2 2448.29  12
  -3   1  -9 52787.3 2246.69  15
  -3   1  -9 52421.7 2321.29  14
  -3   1  -9 52275.3 2895.78  22
  -3  -1 -10 24329.1 1684.04  12
  -3   1 -10 23109.0 1532.08  15
   3  -1  10 21331.0 1417.30  18
   3   1  10 21097.1 1332.49  18
  -3   1 -10 22541.9 1570.28  14
  -3   1 -10 22949.0 1976.52  22
  -3  -1 -11 78153.8 3317.82  12
   3  -1  11 73366.1 2911.17  18
  -3   1 -11 73222.0 3126.81  14
  -3   1 -11 76095.5 3096.76  15
   3   1  11 77651.7 2825.97  18
  -3  -1 -12 643.345 378.764  12
   3   1  12 783.938 297.380  18
   3  -1  12 735.037 325.989  18
  -3   1 -12 540.274 275.829  15
   3  -1  13 1950.98 528.872  18
  -3   1 -13 2219.54 542.165  15
   3  -1  14 1862.73 527.231  18
  -3   1 -15-245.668 193.299   8
  -3  -1 -15 1678.69 305.212   3
  -3  -1 -15 1460.06 370.596   4
  -3  -1 -15 1565.43 254.413   8
  -3   1 -15 87.5951 146.082  16
  -3  -1 -15 1426.03 311.270  16
  -3   1 -15-139.484 175.973   3
  -3   1 -15 288.943 216.614   4
  -3   1 -16 5485.84 463.212   8
  -3   1 -16 7032.83 551.325  16
  -3   1 -16 6096.44 621.121   4
  -3  -1 -16 5211.13 589.122   4
  -3  -1 -16 4913.29 427.861   8
  -3  -1 -16 6050.53 526.175  16
  -3   1 -16 5723.07 488.579   3
  -3   1 -17 31500.1 1225.87  16
  -3  -1 -17 30868.1 1406.17   4
  -3   1 -17 29462.2 1133.98   8
  -3   1 -17 29383.8 1351.66   4
  -3  -1 -17 29568.3 1202.09  16
  -3  -1 -17 26723.0 1060.98   8
  -3  -1 -18 4644.35 520.663   8
  -3   1 -18 6698.43 691.680   8
  -3   1 -18 608.110 349.539   4
  -3  -1 -18-94.4798 305.852   4
  -3  -1 -18 331.240 200.455  16
  -3  -1 -19 798.818 385.818   4
  -3   1 -19 230.316 196.210  16
  -3  -1 -19 313.421 234.165  16
  -3   1 -19 909.330 375.026   4
  -3   1 -20 320.298 209.864  16
  -3   1 -20-104.252 299.942   4
  -3  -1 -20 111.586 330.342   4
  -3   1 -21 1359.68 372.480   4
  -3  -1 -21 795.005 317.189   4
  -3  -1 -22 1039.75 316.804   4
  -3   1 -22 455.004 236.781   4
  -3  -1 -23 661.240 241.418   4
  -3   1 -23-5.77991 191.962   4
  -3   1 -24 137.694 144.649   4
   3   2 -26 437.926 136.866  16
   3   2 -25 4740.42 377.968   7
   3  -2 -25 3708.57 360.464  16
   3   2 -25 4452.07 385.624  16
   3   2 -24 2341.15 325.041   7
   3   2 -24 1836.67 254.776   4
   3   2 -24 2556.83 337.879  16
   3  -2 -23 2334.46 377.534  16
   3  -2 -23 2356.96 334.951   4
   3   2 -23 2748.58 337.197   4
   3   2 -23 2736.26 390.088  16
   3   2 -23 3083.49 422.630   7
   3  -2 -22 10866.5 722.419   7
   3   2 -22 10803.8 645.481   4
   3   2 -22 10866.4 752.401   7
   3  -2 -22 11435.3 760.904  16
   3   2 -22 11451.6 772.256  16
   3  -2 -22 11623.9 707.757   4
   3  -2 -21 260.668 221.313   4
   3   2 -21 567.163 237.762   4
   3   2 -21 327.525 275.758   7
   3  -2 -21 533.064 269.047  16
   3   2 -21-506.038 284.556  16
   3  -2 -21-475.298 296.857   7
   3   2 -20 199.205 282.678   7
   3   2 -20 372.974 212.190   4
   3   2 -20-84.4503 270.463  16
   3  -2 -20-215.026 248.002  16
   3  -2 -20-547.545 328.312   7
   3  -2 -20-186.853 247.622   4
   3   2 -19 14763.2 804.303   4
   3   2 -19 14489.6 906.363   7
   3  -2 -19 14851.6 872.599   4
   3  -2 -19 12989.1 843.548  16
   3  -2 -19 13422.8 869.879   7
   3   2 -18 18186.3 891.006   4
   3  -2 -18 18211.5 956.124   4
   3  -2 -18 18206.7 983.963  16
   3  -2 -18 19175.2 1025.95   7
   3   2 -18 17401.9 990.342   7
   3  -2 -17 12297.0 825.433   7
   3   2 -17 11487.4 775.923   7
   3   2 -17 11840.0 703.644   4
   3  -2 -17 12272.6 768.089  16
   3   2 -17 10508.2 712.312  11
   3  -2 -17 11317.8 740.570   4
  -3  -2  16 3376.36 764.361  18
   3   2 -16 2967.34 735.645  13
   3   2 -16 1991.42 678.614  15
   3  -2 -16 2309.56 593.725  13
  -3  -2  15 8863.41 1165.35  18
   3  -2 -15 8004.37 1125.65  15
   3   2 -15 7334.35 1209.41  15
   3  -2 -15 6894.29 1011.96  13
   3   2 -15 8260.75 1161.63  13
  -3  -2  14 21821.9 1737.99  18
   3  -2 -14 22366.7 1775.16  15
   3  -2 -14 22972.0 1739.63  13
   3   2 -14 21623.9 1795.64  13
   3   2 -13 4747.29 797.772  13
   3  -2 -13 5378.41 848.707  15
  -3   2  13 5392.77 789.787  18
  -3  -2  13 5269.48 810.357  18
   3  -2 -13 4591.03 761.304  13
  -3   2  12 4874.17 713.573  18
  -3  -2  12 3619.11 647.089  18
   3  -2 -12 4025.01 694.376  13
   3  -2 -12 4059.22 700.529  19
   3   2 -12 3844.20 699.471  13
   3  -2 -12 5119.58 806.141  15
   3  -2 -11 16431.1 1310.26  19
   3   2 -11 17443.8 1284.71  22
  -3   2  11 16497.8 1228.13  18
   3   2 -11 15579.9 1354.78  13
  -3  -2  11 15778.3 1298.17  18
   3  -2 -11 15547.5 1284.63  15
   3  -2 -11 16083.7 1270.71  13
   3  -2 -10 107853. 3356.58  19
   3   2 -10 107490. 3268.02  22
  -3   2  10 114149. 3360.97  18
   3  -2 -10 108487. 3345.67  13
   3  -2 -10 101688. 3248.31  15
  -3  -2  10 100969. 3350.98  18
   3   2 -10 105228. 3579.81  13
   3   2  -9 8787.89 815.343  22
  -3   2   9 9218.73 839.848  18
   3  -2  -9 8590.68 863.600  19
   3  -2  -9 8848.24 807.202  20
  -3  -2   9 7592.28 809.467  18
   3  -2  -9 8027.89 779.903  15
   3   2  -9 8700.92 690.926  24
   3  -2  -9 7987.61 790.100  13
  -3  -2   8 190688. 4591.58  18
   3   2  -8 188950. 4316.69  22
  -3   2   8 190700. 4374.26  18
   3  -2  -8 180071. 4486.00  19
   3   2  -8 179560. 4362.01  20
   3  -2  -8 198770. 4335.95  15
   3  -2  -8 186102. 4424.30  20
   3  -2  -8 187780. 4400.18  13
   3   2  -7 154567. 3579.15  22
   3   2  -7 155663. 3745.53  20
  -3  -2   7 151263. 3827.66  18
   3  -2  -7 142252. 3628.83  20
   3  -2  -7 152283. 3488.77  15
  -3   2   7 156960. 3696.95  18
   3  -2  -6 675.982 289.784  20
  -3   2   6 1464.28 326.302  18
   3  -2  -6 1298.60 269.345  15
  -3   2   6 793.560 259.547  21
   3   2  -6 903.738 313.603  20
  -3   2   5 20093.2 992.333  18
   3  -2  -5 21072.5 1018.86  20
   3   2  -5 18530.1 1061.69  20
  -3   2   5 19208.6 1025.43  21
   3  -2  -5 20837.8 853.414  15
   3  -2  -4 87446.1 2249.59  20
   3   2  -4 91990.5 2497.64  20
  -3   2   4 90290.2 2372.07  21
   3  -2  -4 93988.3 1947.54  15
   3  -2  -3 47411.0 1449.49  20
   3   2  -3 50082.5 1633.32  20
  -3   2   3 45688.3 1483.69  21
   3   2  -2 12604.6 755.181  20
  -3  -2   2 10739.5 752.337  18
  -3   2   2 11685.6 651.141  21
  -3  -2   1 1121.01 157.381  23
  -3  -2   1 1163.93 213.973  12
   3   2  -1 1459.38 300.298  20
  -3   2   1 1857.42 266.477  21
  -3  -2   0 22509.4 652.713  14
  -3   2   0 23066.6 826.628  21
  -3   2   0 21466.7 915.090  23
  -3  -2   0 23398.7 892.096  12
   3   2   0 24236.9 928.977  20
  -3  -2   0 22255.0 712.431  23
  -3  -2  -1 6382.22 487.607  12
  -3  -2  -1 5898.22 397.056  23
  -3   2  -1 5903.23 465.789  23
   3   2   1 6556.79 436.155  20
  -3   2  -1 6007.32 390.399  21
  -3  -2  -1 5648.76 396.564  14
   3   2   2 169361. 3049.26  20
  -3   2  -2 170517. 3020.84  21
  -3   2  -2 169712. 3388.64  23
  -3   2  -3 4223.45 424.582  23
  -3   2  -3 4695.65 295.572  21
  -3   2  -3 4171.17 379.925  15
  -3  -2  -4 103530. 2768.59  12
  -3   2  -4 102772. 1937.51  21
  -3   2  -4 107412. 2605.84  23
  -3  -2  -5 267.311 243.544  12
  -3   2  -5 91.0018 48.1649  21
  -3   2  -5 249.045 191.590  15
   3   2   5 80.9155 79.4281  21
  -3   2  -5-20.4750 249.338  14
  -3   2  -6 87070.1 3405.61  22
   3   2   6 86614.1 1917.24  21
  -3   2  -6 77993.4 2524.84  14
  -3  -2  -6 80187.5 2641.54  12
  -3   2  -6 78042.0 2387.41  15
  -3   2  -7-0.77467 508.227  22
  -3   2  -7-217.019 287.649  14
  -3   2  -7 205.183 244.066  15
  -3  -2  -7-63.3246 297.140  12
  -3  -2  -8 1813.31 490.112  12
   3   2   8 1797.06 352.470  18
  -3   2  -8 1822.04 693.913  22
  -3   2  -8 1059.22 350.389  15
  -3   2  -8 1292.82 405.161  14
  -3   2  -9 74774.3 3542.68  22
  -3   2  -9 75912.2 2779.86  15
  -3  -2  -9 76054.2 2995.34  12
  -3   2  -9 73673.9 2787.98  14
   3   2   9 73670.6 2405.00  18
   3  -2   9 70772.0 2676.96  18
  -3   2 -10 59416.2 2587.71  15
   3   2  10 60961.1 2293.16  18
  -3  -2 -10 63563.8 2878.14  12
   3  -2  10 62348.3 2574.54  18
  -3   2 -10 63321.6 3409.36  22
  -3   2 -10 60900.3 2635.86  14
  -3   2 -11 161.911 289.848  14
  -3  -2 -11 75.6075 315.311  12
   3  -2  11 15.7324 284.489  18
  -3   2 -11 63.0721 474.729  22
  -3   2 -11-8.20586 367.716  15
   3  -2  12 16416.4 1395.90  18
  -3   2 -12 16004.4 1831.34  22
  -3  -2 -12 18676.5 1703.23  12
  -3   2 -12 17906.9 1546.16  15
  -3   2 -13 6961.26 1027.12  15
  -3  -2 -13 6202.72 1017.95  12
   3  -2  13 6715.10 925.227  18
  -3  -2 -14 1771.16 268.568  16
  -3   2 -14 1373.80 326.591   4
  -3   2 -14 948.702 177.459   8
  -3  -2 -14 1621.20 353.348   4
   3  -2  14 1933.41 551.879  18
  -3   2 -14 1900.27 268.372   3
  -3   2 -14 1759.58 572.528  15
  -3   2 -15 2616.19 420.684   4
  -3   2 -15 2246.13 295.731   8
  -3  -2 -15 1689.88 231.720   8
  -3   2 -15 2817.65 344.647  16
  -3  -2 -15 2307.93 405.219   4
  -3  -2 -15 2547.87 327.125  16
  -3   2 -15 2140.51 294.300   3
  -3  -2 -16 3469.35 356.590   8
  -3   2 -16 4148.15 428.583   3
  -3  -2 -16 4610.80 455.504  16
  -3  -2 -16 4224.62 549.277   4
  -3   2 -16 4974.42 542.000   4
  -3   2 -16 5473.46 496.176  16
  -3   2 -17 100.983 158.707  16
  -3  -2 -17 785.776 231.051   8
  -3  -2 -17-15.8446 278.447   4
  -3   2 -17-40.9408 259.661   4
  -3  -2 -17-121.115 211.542  16
  -3  -2 -18-298.499 256.041  16
  -3  -2 -18-308.397 322.041   4
  -3   2 -18 1.23877 296.990   4
  -3   2 -19 163.416 183.320  16
  -3   2 -19 568.218 330.559   4
  -3  -2 -20-275.987 352.628   4
  -3   2 -20 167.067 276.471   4
  -3   2 -20 160.068 157.557  16
  -3  -2 -21-45.5759 322.841   4
  -3   2 -21 168.716 247.041   4
  -3  -2 -22-579.390 317.063   4
  -3   2 -22-77.7067 217.115   4
  -3  -2 -23 176.193 206.861   4
  -3   2 -23-14.2948 178.800   4
  -3   2 -24 6097.30 398.512   4
   3   3 -25 1320.32 218.045  16
   3   3 -25 1436.22 238.118   7
   3  -3 -24 402.078 195.224  16
   3   3 -24 182.572 212.419   7
   3   3 -24 345.748 161.804  16
   3  -3 -23 7086.97 558.684  16
   3   3 -23 8970.85 642.937   7
   3   3 -23 7959.92 590.829  16
   3   3 -23 7789.88 503.062   4
   3   3 -22 218.782 252.472   7
   3  -3 -22 10.8151 205.580  16
   3   3 -22-85.3299 195.491  16
   3  -3 -22 40.1690 241.527   4
   3   3 -22 100.601 165.000   4
   3   3 -21 156.920 252.773   7
   3  -3 -21-900.572 327.945   4
   3   3 -21-48.4646 271.587  16
   3   3 -21-165.670 174.675   4
   3  -3 -21-715.655 304.167   7
   3  -3 -21 111.145 242.866  16
   3  -3 -20 236.197 228.771  16
   3  -3 -20-400.061 295.306   7
   3  -3 -20-346.566 328.890   4
   3   3 -20-173.017 281.972   7
   3  -3 -19 10883.4 743.413   4
   3   3 -19 11310.9 680.235   4
   3  -3 -19 10417.4 734.528  16
   3  -3 -19 10684.4 768.548   7
   3   3 -19 10709.9 773.909   7
   3   3 -18 3960.70 410.974   4
   3  -3 -18 4284.41 464.715  16
   3  -3 -18 4284.37 489.988   4
   3   3 -18 3768.95 456.405  11
   3  -3 -18 4187.60 489.416   7
   3   3 -18 3448.79 458.301   7
   3  -3 -17 547.282 256.439   4
   3   3 -17 1266.88 251.364   4
   3   3 -17 1199.02 254.045  11
   3  -3 -17 1164.79 290.238  16
   3  -3 -17 1136.61 288.717   7
   3   3 -17 1228.52 294.734   7
   3  -3 -16-194.194 314.054  13
   3  -3 -16-104.139 135.158  16
   3   3 -16-154.153 223.784   7
   3  -3 -16 331.219 236.611   4
  -3  -3  15 11092.5 1353.03  18
   3  -3 -15 9680.29 1180.24  13
   3   3 -15 9989.95 1234.01  13
  -3  -3  14 35671.8 2302.28  18
   3  -3 -14 30824.2 2017.55  13
   3   3 -14 32402.1 2196.47  13
  -3  -3  13 30645.0 2050.37  18
   3  -3 -13 29551.8 1871.67  13
   3   3 -13 32444.0 2092.09  13
   3  -3 -12 7044.38 979.439  19
   3   3 -12 7360.88 1002.20  13
  -3  -3  12 8582.07 1069.15  18
   3   3 -12 7756.48 936.762  22
   3  -3 -12 6636.67 834.507  13
   3  -3 -11 14009.3 1282.53  19
   3   3 -11 16836.9 1269.90  22
  -3  -3  11 15858.4 1342.53  18
   3   3 -11 15926.6 1344.58  13
   3  -3 -11 15034.4 1170.45  13
   3  -3 -10 76.0241 246.683  13
   3   3 -10 214.301 297.986  22
   3  -3 -10 683.727 320.859  19
   3   3 -10-746.386 443.816  13
   3   3 -10 105.589 193.292  24
  -3  -3  10 35.5620 347.498  18
   3  -3 -10 610.529 352.275  15
  -3   3  10 90.6094 206.080  18
   3  -3  -9 2672.37 471.782  13
  -3   3   9 3112.99 487.307  18
   3   3  -9 3189.83 533.596  22
   3   3  -9 2321.02 535.463  13
   3   3  -9 2644.48 476.755  24
   3  -3  -9 2535.72 531.106  19
  -3  -3   9 2057.02 488.472  18
   3  -3  -9 3047.64 516.391  20
   3  -3  -9 3186.11 543.377  15
  -3  -3   8 11801.8 1016.71  18
   3  -3  -8 14210.0 993.948  20
   3   3  -8 12179.5 918.357  24
   3  -3  -8 12736.1 926.831  13
  -3   3   8 12295.5 988.308  21
  -3   3   8 13998.5 929.340  18
   3  -3  -8 11936.3 1060.48  19
   3   3  -7 10443.4 832.245  24
  -3   3   7 10760.0 882.194  21
  -3   3   7 11736.4 793.425  18
   3  -3  -7 10975.6 818.345  20
  -3  -3   7 8421.67 819.258  18
   3  -3  -7 11285.0 791.568  13
   3  -3  -6 17690.9 1001.01  20
  -3   3   6 17626.8 1069.75  21
  -3  -3   6 15745.1 1084.72  18
  -3  -3   5 9896.20 816.698  18
  -3   3   5 10691.4 806.765  21
   3  -3  -5 11871.7 743.633  20
   3  -3  -4 123232. 2896.09  20
   3   3  -4 130589. 3225.05  20
  -3   3   4 129738. 3064.20  21
  -3  -3   3 2233.88 213.797  12
  -3   3   3 2153.84 346.028  21
   3   3  -3 2225.53 406.065  20
  -3   3   2 24580.1 1037.16  21
  -3  -3   2 21776.2 567.029  23
  -3  -3   2 25182.1 837.707  12
  -3  -3   2 22821.3 1149.97  18
   3   3  -2 24462.4 1094.62  20
  -3   3   1 8551.59 595.723  21
  -3  -3   1 7617.64 583.262  18
  -3  -3   1 8868.84 351.143  23
  -3  -3   1 9353.94 529.403  12
  -3   3   0 1436.12 247.850  21
  -3  -3   0 1190.16 239.290  12
  -3   3   0 1178.81 258.216  23
  -3  -3  -1 266911. 4918.58  12
  -3   3  -1 255725. 4700.12  21
  -3   3  -1 260510. 4807.45  23
  -3   3  -2 372.000 182.696  23
  -3   3  -2 360.335 147.806  21
  -3   3  -3 95918.0 2136.51  21
  -3   3  -3 98380.7 2648.30  14
  -3   3  -4 106341. 2279.02  21
  -3  -3  -4 110236. 2965.08  12
  -3   3  -4 111997. 2950.99  14
   3   3   5 401.581 151.228  21
  -3   3  -5 215.637 240.072  14
  -3   3  -5 567.817 144.041  21
  -3  -3  -5 564.474 274.550  12
  -3   3  -6 2309.28 468.987  14
   3   3   6 3033.99 340.319  21
  -3  -3  -6 2906.26 518.650  12
  -3  -3  -7 87600.1 2980.10  12
  -3   3  -7 83610.0 2738.26  15
  -3   3  -7 81604.0 2754.67  14
  -3  -3  -8 28985.1 1732.12  12
   3  -3   8 27590.7 1583.48  18
  -3   3  -8 29661.7 2233.23  22
  -3   3  -8 26557.0 1553.31  15
  -3   3  -8 27352.7 1555.16  14
   3  -3   9 9826.17 973.768  18
  -3   3  -9 10566.0 1382.56  22
  -3  -3  -9 10635.8 1117.08  12
  -3   3  -9 11387.9 1065.26  15
  -3   3  -9 9495.01 1013.43  14
  -3   3 -10 8842.78 1323.72  22
  -3  -3 -10 10606.3 1164.53  12
  -3   3 -10 10286.6 1066.96  15
   3  -3  10 9127.37 995.932  18
  -3   3 -10 8347.23 925.858  14
  -3  -3 -11 308.714 355.408  12
  -3   3 -11 144.834 479.842  22
  -3   3 -11 440.393 255.163  15
   3  -3  11 179.932 238.466  18
  -3   3 -11 122.151 258.914  14
  -3   3 -12 69939.5 3135.60  14
  -3   3 -12 67694.8 3874.57  22
  -3   3 -12 69358.3 3215.62  15
  -3  -3 -12 72992.1 3556.52  12
   3  -3  12 69509.4 3082.91  18
  -3   3 -13 9748.22 1219.23  15
  -3   3 -13 9220.99 1476.26  22
   3  -3  13 9674.61 1163.20  18
  -3  -3 -13 10452.2 1363.92  12
  -3  -3 -14 2460.93 280.594   8
  -3   3 -14 2020.15 282.241   8
  -3  -3 -14 3121.23 478.693   4
  -3   3 -14 2430.59 297.245   3
  -3  -3 -14 3039.43 353.823  16
  -3   3 -15 9468.11 614.235   8
  -3   3 -15 8314.08 677.929   4
  -3  -3 -15 7210.58 490.619   8
  -3  -3 -15 8795.14 745.516   4
  -3   3 -15 8566.06 571.478   3
  -3  -3 -15 9220.73 625.944  16
  -3  -3 -16 4561.81 450.211  16
  -3   3 -16 4154.73 435.623   3
  -3   3 -16 4043.72 490.213   4
  -3  -3 -16 3104.70 333.663   8
  -3  -3 -16 4262.41 520.161   4
  -3   3 -17-347.265 290.632   4
  -3   3 -17 367.586 167.173  16
  -3  -3 -17-12.7498 214.374  16
  -3  -3 -17 149.088 322.316   4
  -3   3 -17 18.4819 171.454   3
  -3   3 -18 2307.77 417.382   4
  -3   3 -18 2686.04 346.559  16
  -3  -3 -18 2574.58 444.318   4
  -3  -3 -19-286.542 357.873   4
  -3   3 -19-215.190 293.930   4
  -3   3 -19 205.833 162.813  16
  -3  -3 -20 1644.81 379.797   4
  -3   3 -20 2039.88 410.522   4
  -3   3 -20 2050.55 286.429  16
  -3   3 -21 954.943 305.743   4
  -3  -3 -21 1211.32 366.522   4
  -3  -3 -22 2234.18 356.361   4
  -3   3 -22 2077.46 341.174   4
  -3   3 -23 4701.03 388.709   4
   3   4 -25 273.331 171.076   7
   3   4 -25 563.288 156.331  16
   3   4 -24 62.4196 136.074  16
   3   4 -24-297.280 215.132   7
   3   4 -23 15184.4 779.006  16
   3   4 -23 15651.1 802.542   7
   3   4 -22 764.342 206.855   4
   3   4 -22 404.908 291.713   7
   3   4 -22 409.422 213.845  16
   3  -4 -22 166.478 181.959  16
   3   4 -21 420.672 228.966  16
   3  -4 -21 918.725 277.739  16
   3   4 -21 623.553 209.411   4
   3   4 -21 1055.23 318.772   7
   3   4 -20-175.387 302.376   7
   3  -4 -20-261.073 228.583  16
   3   4 -20-125.214 196.940   4
   3  -4 -20-431.387 298.129   4
   3   4 -19 18016.5 867.138   4
   3  -4 -19 18489.8 961.686  16
   3  -4 -19 19996.2 1047.62   4
   3   4 -19 18130.7 1006.50   7
   3  -4 -19 19146.6 979.543   7
   3  -4 -18 5253.26 508.931  16
   3  -4 -18 6531.34 602.134   4
   3   4 -18 5723.70 481.973   4
   3  -4 -18 5573.17 542.183   7
   3   4 -18 4506.35 483.683  11
   3   4 -18 4628.23 504.411   7
   3   4 -17 23560.5 1113.32   7
   3  -4 -17 25073.8 1181.37   4
   3  -4 -17 25805.2 1111.72  16
   3   4 -17 23018.3 1091.40  11
   3  -4 -17 25691.6 1138.25   7
   3  -4 -16 803.371 258.312   4
   3   4 -16 399.288 164.614  11
   3  -4 -16 720.997 227.913  16
   3  -4 -16 401.681 235.439   7
   3   4 -16 405.096 214.189   7
  -3  -4  15 3793.88 798.553  18
   3   4 -15 3862.57 792.859  13
   3   4 -14 3844.20 736.852  13
  -3  -4  14 3797.32 768.875  18
   3  -4 -14 4495.79 758.602  13
   3   4 -13 2260.43 543.363  13
  -3  -4  13 2610.40 665.166  18
   3  -4 -13 2677.32 550.637  13
   3  -4 -12 2503.98 605.222  19
  -3  -4  12 2126.22 510.327  18
   3   4 -12 1677.83 451.389  22
   3  -4 -12 2081.23 464.973  13
   3   4 -12 2119.01 519.471  13
  -3  -4  11 78482.2 3196.77  18
   3   4 -11 79155.3 3058.77  22
   3   4 -11 79445.9 3150.80  13
   3  -4 -11 78225.5 3327.57  19
   3  -4 -11 80248.8 2808.05  13
  -3   4  10 15365.4 1289.89  21
   3   4 -10 15068.0 1118.03  24
   3   4 -10 14856.2 1225.50  22
  -3  -4  10 14494.9 1272.66  18
   3  -4 -10 14427.5 1329.14  19
   3   4 -10 13728.1 1221.44  13
   3  -4 -10 14682.9 1049.45  13
   3  -4  -9 51511.1 2470.66  19
   3   4  -9 54458.3 2190.76  24
  -3   4   9 55843.6 2359.22  21
  -3  -4   9 57237.5 2473.55  18
   3   4  -9 53091.7 2325.99  13
   3  -4  -9 53658.8 1988.84  13
  -3   4   8 31599.7 1673.09  21
   3   4  -8 31905.4 1623.40  24
   3  -4  -8 34697.0 1438.08  13
   3  -4  -8 32820.7 1872.19  19
  -3  -4   8 30654.3 1696.08  18
   3  -4  -8 33221.1 1517.44  20
   3   4  -7 474.197 313.735  24
  -3  -4   7 0.47553 240.630  18
  -3   4   7 775.504 323.372  21
   3  -4  -7 9.88388 204.885  20
   3  -4  -7 227.753 142.631  13
  -3   4   6-94.6407 250.694  21
   3  -4  -6 68.2971 217.617  20
   3   4  -6 498.317 335.818  24
   3  -4  -6 98.3536 123.476  13
  -3  -4   6-24.4963 308.968  18
  -3   4   5 39099.9 1635.03  21
  -3  -4   5 38386.0 1719.13  18
   3   4  -5 41992.5 1753.31  24
   3  -4  -5 40762.0 1531.88  20
  -3  -4   4 8903.41 791.719  18
  -3   4   4 7537.79 679.808  21
  -3   4   3 17607.2 992.455  21
  -3  -4   3 17954.3 679.209  12
  -3  -4   2 69696.7 1710.26  12
  -3   4   2 70274.5 2099.71  21
  -3   4   1 116854. 2751.41  21
  -3  -4   1 95881.7 2608.28  18
  -3   4   0 217023. 4305.80  21
  -3   4   0 204222. 4156.93  23
  -3   4  -1 12650.1 718.486  23
  -3   4  -1 12902.2 766.692  21
  -3   4  -2 75347.3 2058.62  21
  -3   4  -2 74573.1 2007.68  23
  -3   4  -3 3676.99 419.682  23
  -3   4  -3 3953.50 410.026  21
  -3   4  -3 4862.88 575.405  14
  -3   4  -4 2388.59 377.197  23
  -3   4  -4 2545.15 459.117  14
  -3   4  -4 2585.70 342.912  21
   3   4   4 2655.37 375.957  24
  -3   4  -5 789.276 199.404  21
   3   4   5 567.330 182.460  21
  -3   4  -5 767.863 377.436  14
   3   4   5 534.792 216.840  24
  -3   4  -6 6553.86 713.720  14
   3   4   6 6080.88 558.928  21
  -3  -4  -7 53422.1 2348.72  12
  -3   4  -7 48276.8 2086.51  14
  -3   4  -8 61538.3 2542.01  15
  -3  -4  -8 66149.2 2780.50  12
  -3   4  -8 59158.6 2451.16  14
   3  -4   8 61709.0 2533.88  18
   3  -4   9 39043.5 2051.85  18
  -3  -4  -9 40230.1 2246.09  12
  -3   4  -9 37161.0 1971.06  14
  -3   4  -9 38426.3 2069.54  15
  -3   4  -9 39255.0 2766.28  22
  -3  -4 -10 32160.5 2129.03  12
   3  -4  10 29365.5 1874.02  18
  -3   4 -10 32948.4 2598.00  22
  -3   4 -10 30672.6 1923.81  15
  -3   4 -10 31165.8 1878.88  14
  -3  -4 -11-375.432 508.577  12
  -3   4 -11 279.385 324.789  15
  -3   4 -11 313.585 507.650  22
   3  -4  11 7.26083 277.439  18
  -3   4 -11-153.272 390.742  14
  -3  -4 -12 62526.9 3382.82  12
  -3   4 -12 62487.0 3751.76  22
  -3   4 -12 59676.2 3018.04  15
   3  -4  12 57130.3 2866.03  18
  -3   4 -12 56515.7 2821.63  14
  -3  -4 -13 6264.54 595.948   4
  -3   4 -13 5804.35 944.313  14
  -3   4 -13 7406.15 1322.68  22
  -3  -4 -13 7842.34 537.368  16
  -3   4 -13 7930.29 1110.40  15
  -3  -4 -13 8229.64 1248.57  12
  -3   4 -14 3943.53 398.772  11
  -3  -4 -14 4092.90 503.037   4
  -3   4 -14 4952.71 466.742   8
  -3  -4 -14 4952.27 448.733  16
  -3   4 -14 4088.90 387.034   3
  -3  -4 -15 5013.79 567.990   4
  -3   4 -15 6209.96 520.993  11
  -3   4 -15 5627.44 479.686   3
  -3  -4 -15 6829.14 541.647  16
  -3   4 -16 10422.4 661.329   3
  -3  -4 -16 10786.0 829.149   4
  -3   4 -16 10467.8 754.097   4
  -3  -4 -17 15288.2 1011.15   4
  -3   4 -17 15416.9 930.789   4
  -3   4 -18 418.677 278.271   4
  -3  -4 -18 743.801 357.928   4
  -3   4 -19 508.826 308.180   4
  -3  -4 -19 395.966 314.108   4
  -3  -4 -20 28725.3 1274.82   4
  -3   4 -20 28446.5 1193.29   4
  -3   4 -21 1234.88 296.654   4
  -3   4 -22 47.4879 193.295   4
  -3   4 -23 1663.20 252.897   4
   3   5 -25 2203.37 255.355   7
   3   5 -24 1013.83 184.372  16
   3   5 -24 1334.75 259.030   7
   3   5 -23 9788.77 626.287   7
   3   5 -23 8576.45 541.255  16
   3  -5 -22 5018.23 457.940  16
   3   5 -22 4921.34 449.420  16
   3   5 -22 4848.93 500.499   7
   3   5 -21 5140.39 534.762   7
   3  -5 -21 4715.28 457.679  16
   3   5 -21 5332.06 505.039  16
   3   5 -20 6530.66 618.340   7
   3  -5 -20 7139.58 570.512  16
   3   5 -20 7725.49 630.360  16
   3   5 -19 3265.81 468.824   7
   3  -5 -19 2751.42 380.122  16
   3   5 -19 2640.49 405.218  11
   3   5 -18-208.414 220.166  11
   3   5 -18-543.301 333.050   7
   3  -5 -18 17.7442 173.409  16
   3   5 -17 6.33897 201.775  11
   3  -5 -17-348.201 297.502   4
   3  -5 -17 109.117 182.676  16
   3   5 -17 71.7476 247.532   7
   3  -5 -16 627.031 256.744   4
   3   5 -16 533.628 169.172  11
   3  -5 -16 936.547 258.702   7
   3  -5 -16 800.356 214.610  16
   3   5 -15 14158.0 813.528  11
   3  -5 -15 16939.9 925.782   4
   3  -5 -15 15410.7 838.470   7
   3   5 -14 6497.46 976.967  13
  -3  -5  14 5989.18 979.007  18
   3   5 -13 152.695 302.651  13
   3  -5 -13 603.756 335.218  19
  -3  -5  13 28.4348 375.045  18
   3   5 -12-146.649 324.179  13
   3  -5 -12-178.111 354.023  19
  -3  -5  12-645.989 321.881  18
   3   5 -11 1309.15 408.932  13
  -3  -5  11 1235.88 284.945  18
   3  -5 -11 1190.75 466.103  19
   3   5 -11 1925.35 518.715  22
   3   5 -10 214.791 270.100  13
   3   5 -10 312.785 241.564  24
  -3  -5  10-191.321 354.083  18
  -3   5  10 913.067 421.757  21
   3  -5 -10 433.314 460.538  19
   3  -5  -9 11774.7 1218.48  19
  -3   5   9 11685.4 1094.58  21
  -3  -5   9 11538.5 1130.35  18
   3   5  -9 13038.4 1114.94  24
   3   5  -9 10770.3 1008.68  13
   3   5  -8 1329.78 387.615  13
  -3   5   8 1301.43 404.563  21
   3  -5  -8 1458.46 415.157  20
   3   5  -8 961.746 380.259  24
   3  -5  -8 440.823 389.431  19
  -3  -5   8 1787.84 459.506  18
  -3   5   7 20.2942 257.276  21
  -3  -5   7 337.853 252.414  18
   3  -5  -7-129.761 327.167  19
   3   5  -7-31.2532 313.912  24
   3  -5  -7 372.953 248.790  20
   3   5  -6 52009.0 2190.76  24
   3  -5  -6 51286.6 1912.79  20
  -3  -5   6 52688.9 2216.87  18
  -3   5   6 53685.7 2139.39  21
  -3   5   5 6438.27 720.600  21
  -3  -5   5 6193.35 712.926  18
   3   5  -5 5890.43 731.962  24
  -3  -5   4 124291. 3458.15  18
  -3   5   4 121558. 3275.42  21
  -3   5   3 82335.6 2597.22  21
   3   5  -3 93288.1 2883.41  24
  -3  -5   3 85173.0 2774.23  18
  -3  -5   3 95033.7 2078.92  12
   3   5  -2 8309.59 789.297  24
  -3   5   2 8574.51 733.180  21
  -3   5   1 50222.3 1723.50  23
   3   5  -1 52280.0 1997.00  24
  -3   5   1 52919.3 1856.91  21
  -3   5   0 47816.0 1587.06  23
   3   5   0 51253.8 1931.79  24
  -3   5   0 46638.7 1753.93  21
  -3   5  -1 34227.4 1285.96  23
  -3   5  -1 39646.5 1543.02  21
   3   5   1 38461.4 1624.78  24
  -3   5  -2 11756.4 720.855  23
  -3   5  -2 11712.3 809.627  21
   3   5   2 11640.2 859.451  24
  -3   5  -3 1133.94 376.374  14
   3   5   3 1024.59 308.930  24
  -3   5  -3 1117.24 258.516  23
  -3   5  -3 1120.80 305.825  21
  -3   5  -4 541.439 237.444  23
  -3   5  -4 837.103 246.838  21
   3   5   4 273.462 221.134  24
  -3   5  -4 111.581 271.037  14
  -3   5  -5 354.674 187.988  21
   3   5   5 261.449 222.886  21
  -3   5  -5 564.380 315.563  14
   3   5   5 189.867 189.848  24
   3  -5   6 44074.0 2012.89  18
  -3   5  -6 45965.1 2046.97  14
   3   5   6 48580.1 1849.42  21
   3   5   7 90733.1 2717.34  21
  -3   5  -7 83299.4 2950.35  14
   3  -5   7 81124.7 2950.90  18
  -3  -5  -8 31268.3 1964.63  12
  -3   5  -8 29527.8 1729.01  14
   3  -5   8 31180.7 1807.59  18
  -3   5  -9 22486.7 1637.50  15
  -3   5  -9 21421.2 2097.07  22
   3  -5   9 21167.2 1586.40  18
  -3  -5  -9 24400.6 1819.86  12
  -3   5  -9 22918.3 1573.42  14
   3  -5  10 69439.7 3065.63  18
  -3   5 -10 68970.5 3074.50  15
  -3   5 -10 67469.4 2904.56  14
  -3  -5 -10 72137.6 3380.25  12
  -3   5 -10 75170.3 4138.93  22
  -3  -5 -11 42954.3 2701.35  12
  -3   5 -11 38611.0 2234.57  14
  -3   5 -11 39584.6 3037.81  22
   3  -5  11 39618.1 2356.74  18
  -3   5 -12 1119.48 514.542  22
  -3   5 -12-35.0808 238.849  14
   3  -5  12 857.954 361.586  18
  -3  -5 -12 869.721 350.163  12
  -3  -5 -13 143.544 239.871   4
  -3   5 -13 373.459 161.045   3
  -3   5 -13 477.651 175.854  11
  -3  -5 -14 20800.9 1107.71   4
  -3   5 -14 21239.3 951.214   8
  -3   5 -14 20162.4 886.312   3
  -3   5 -14 19674.1 921.125  11
  -3   5 -15 332.227 190.847  11
  -3  -5 -15 259.140 290.627   4
  -3   5 -15 323.101 167.402   3
  -3   5 -16 661.615 235.680  11
  -3  -5 -16 502.267 328.952   4
  -3   5 -16 376.434 293.198   4
  -3   5 -16 607.904 222.031   3
  -3   5 -17 7725.56 606.769  11
  -3   5 -17 6804.81 621.681   4
  -3  -5 -17 8189.27 746.765   4
  -3   5 -18 819.651 242.582  11
  -3   5 -18 786.724 300.067   4
  -3  -5 -18 609.118 312.767   4
  -3   5 -19-241.795 251.690   4
  -3   5 -20 121.745 230.134   4
  -3   5 -21 532.496 238.192   4
  -3   5 -22 401.261 179.536   4
  -3   5 -23-42.1315 151.439   4
   3   6 -24 27028.3 901.865   7
   3   6 -23 4317.15 424.095   7
   3   6 -22 4147.46 444.143   7
   3   6 -21 16058.8 870.159   7
   3  -6 -20 5470.97 477.424  16
   3   6 -20 5819.31 556.998   7
   3   6 -19 5791.56 571.556  11
   3   6 -19 6057.74 568.602   7
   3  -6 -19 6573.37 549.221  16
   3   6 -18 217.500 259.700   7
   3   6 -18 207.847 218.875  11
   3  -6 -18 3.19303 155.929  16
   3  -6 -17 8538.43 602.374  16
   3   6 -17 7108.24 615.968  11
   3  -6 -16 283.530 205.070   6
   3   6 -16-93.1367 242.049  11
   3  -6 -15 1445.27 259.923   6
   3   6 -15 1015.49 236.656  11
   3  -6 -14 46933.0 1479.10   6
   3   6 -14 43970.8 1514.96  11
  -3  -6  13 7373.04 1105.20  18
   3  -6 -12 230.353 339.598  19
  -3  -6  12-364.947 412.889  18
   3   6 -11 824.368 371.706  13
  -3   6  11 675.562 280.276  21
   3  -6 -11 333.887 325.694  19
  -3  -6  11 336.091 267.563  18
  -3  -6  10 25460.2 1838.62  18
   3   6 -10 26864.7 1795.82  24
  -3   6  10 24496.3 1746.06  21
   3  -6 -10 22554.5 1867.88  19
   3   6 -10 25994.1 1620.10  13
  -3  -6   9 48565.4 2487.21  18
   3  -6  -9 45555.6 2569.24  19
   3   6  -9 49341.2 2415.03  24
  -3   6   9 49750.3 2414.20  21
   3   6  -9 51004.4 2236.59  13
  -3   6   8 63374.4 2617.01  21
   3   6  -8 57004.2 2277.27  13
   3  -6  -8 53372.6 2763.00  19
  -3  -6   8 54725.8 2557.41  18
   3   6  -8 58195.0 2575.31  24
   3  -6  -7 16712.3 1114.36  20
  -3   6   7 16360.3 1239.96  21
   3   6  -7 15517.4 1290.96  24
   3  -6  -7 15096.6 1377.37  19
  -3  -6   7 15392.4 1255.60  18
   3   6  -6 4665.98 712.362  24
  -3   6   6 3937.50 641.497  21
  -3  -6   6 4532.53 658.351  18
  -3  -6   5 6733.55 796.081  18
   3   6  -5 6519.15 791.853  24
  -3   6   5 7611.30 798.878  21
  -3   6   4 186877. 4682.23  21
  -3  -6   4 192041. 4867.17  18
   3   6  -4 200253. 5001.54  24
   3   6  -3 1226.79 418.899  24
  -3   6   3 1483.12 393.468  21
  -3  -6   3 1507.25 412.830  18
   3   6  -2 44880.0 2000.64  24
  -3   6   2 36987.1 1731.61  21
  -3   6   1 4640.88 515.057  23
   3   6  -1 4439.51 651.785  24
  -3   6   1 4363.71 580.547  21
  -3   6   0 102890. 2615.52  23
  -3   6   0 100377. 3022.35  21
   3   6   1-96.6173 275.658  24
  -3   6  -1-83.8162 200.541  21
  -3   6  -1-130.270 163.607  23
  -3   6  -2 29681.8 1454.44  21
  -3   6  -2 26390.5 1148.22  23
   3   6   2 30071.1 1535.43  24
  -3   6  -3 2426.85 431.645  21
   3   6   3 1986.61 417.558  24
  -3   6  -3 1817.77 408.044  14
   3  -6   4-3.07118 242.990  18
   3   6   4 418.701 281.225  24
  -3   6  -4 350.337 223.123  14
  -3   6  -4-36.6132 186.360  21
   3   6   5 53918.9 2120.36  21
   3  -6   5 49027.5 2134.08  18
  -3   6  -5 50648.9 1980.92  21
   3   6   5 55687.8 1990.70  24
  -3   6  -5 51975.7 2238.43  14
   3   6   6 18295.4 1207.46  21
  -3   6  -6 15657.4 1205.14  14
   3  -6   6 16432.3 1260.77  18
  -3   6  -7 3713.11 631.339  14
   3   6   7 3500.17 527.882  21
   3  -6   7 3190.79 581.637  18
  -3  -6  -8 29694.2 2002.80  12
  -3   6  -8 27954.0 1717.80  14
   3  -6   8 28102.4 1809.76  18
  -3  -6  -9 45303.4 2616.22  12
   3  -6   9 44101.4 2379.37  18
  -3   6  -9 41915.7 2229.37  14
   3  -6  10 8041.50 1034.49  18
  -3  -6 -10 7722.42 1117.59  12
  -3   6 -10 7979.36 1393.59  22
  -3   6 -10 6733.57 905.372  14
  -3  -6 -11 35589.6 2529.86  12
   3  -6  11 33645.0 2243.68  18
  -3   6 -11 29821.4 2025.77  14
  -3   6 -11 32028.8 2808.39  22
  -3   6 -12 246.343 134.395  11
  -3  -6 -12 262.700 230.740   4
  -3   6 -12 548.130 161.171   3
  -3   6 -12 165.426 141.682   1
  -3   6 -13 1623.20 276.900  11
  -3  -6 -13 1875.79 388.142   4
  -3   6 -13 1943.54 278.896   3
  -3   6 -14 130.968 166.474  11
  -3   6 -14 97.1950 156.262   3
  -3  -6 -14-84.1664 249.764   4
  -3   6 -15 2047.16 324.287  11
  -3   6 -15 2135.44 315.773   3
  -3  -6 -15 1890.42 387.333   4
  -3   6 -16 11038.4 721.929  11
  -3   6 -17-26.4562 188.659  11
  -3   6 -17 78.0311 270.818   4
  -3   6 -17-93.1427 269.317   7
  -3   6 -18 5516.14 514.564  11
  -3   6 -18 5713.07 555.515   4
  -3   6 -18 6437.87 584.021   7
  -3   6 -19 3849.95 420.664  11
  -3   6 -19 3529.75 434.472   4
  -3   6 -20 862.637 255.849   4
  -3   6 -21-196.921 218.486   4
  -3   6 -22 212.646 155.808   4
   3   7 -24 1235.06 212.417   7
   3   7 -23 797.515 252.783   7
   3   7 -22 4304.10 422.549   7
   3   7 -21 3806.73 447.106   7
   3   7 -20 2529.35 369.257   7
   3   7 -19 3954.25 495.655  11
   3   7 -19 3728.06 474.418   7
   3   7 -18 4117.08 495.343  11
   3   7 -18 4287.63 500.819   7
   3  -7 -17 4026.18 416.422   6
   3   7 -17 4246.30 505.207  11
   3   7 -16 9580.75 710.220  11
   3  -7 -16 10719.2 690.645   6
   3  -7 -15 32805.7 1266.67   6
   3   7 -15 33345.9 1339.71  11
   3  -7 -14-280.056 213.739   6
   3   7 -14 67.6941 167.940  11
   3  -7 -13 10733.1 655.320   6
   3   7 -13 10491.1 694.808  11
   3  -7 -12 65.9978 323.763  19
  -3   7  12-468.868 410.824  21
  -3  -7  12-107.040 378.238  18
   3  -7 -11 3824.93 880.476  19
  -3  -7  11 4044.37 804.702  18
  -3   7  11 3185.86 698.270  21
  -3   7  10 8237.74 1056.54  21
   3  -7 -10 9263.75 1242.11  19
  -3  -7  10 8686.80 1093.05  18
   3  -7  -9 6236.83 1011.18  19
   3   7  -9 7016.01 990.188  24
  -3  -7   9 7154.25 977.544  18
  -3   7   9 6597.28 912.330  21
   3  -7  -8 3154.68 692.067  19
   3   7  -8 2797.02 638.989  24
  -3  -7   8 3649.14 696.759  18
  -3   7   8 2650.07 579.064  21
  -3  -7   7 909.512 389.059  18
   3  -7  -7-124.018 433.377  19
  -3   7   7 668.934 364.114  21
   3  -7  -7 1055.86 330.182  20
   3   7  -7 628.439 387.522  24
   3   7  -6 1767.60 514.097  24
   3  -7  -6 1886.20 552.354  19
  -3   7   6 1927.88 502.407  21
  -3  -7   6 1812.39 457.057  18
  -3   7   5 88725.6 3146.88  21
  -3  -7   5 88912.2 3246.61  18
   3  -7  -5 86990.7 3403.43  19
   3   7  -5 87177.0 3297.15  24
  -3   7   4 9399.18 959.407  21
   3   7  -4 8558.40 980.101  24
  -3   7   3 135594. 3997.18  21
   3   7  -3 150170. 4364.45  24
  -3   7   2 21278.5 1376.75  21
   3   7  -2 21010.4 1463.08  24
  -3   7   1 83007.8 2897.64  21
   3   7  -1 89347.5 3109.65  24
  -3   7   0 14887.5 1135.02  21
   3   7   0 19493.3 1376.92  24
   3   7   1 12101.6 1059.60  24
  -3   7  -1 10778.1 954.335  21
   3   7   2 19270.2 1304.94  24
  -3   7  -2 19616.2 1309.86  21
   3   7   3 6336.65 777.127  24
  -3   7  -3 5669.84 703.030  21
  -3   7  -3 5449.86 713.948  14
   3  -7   3 5607.94 677.222  18
   3   7   4 83608.0 2802.74  24
   3  -7   4 73625.0 2739.49  18
  -3   7  -4 79584.0 2788.34  21
   3   7   4 81490.6 2882.06  21
  -3   7  -4 77879.5 2881.49  14
  -3   7  -5 15190.7 1139.91  21
   3  -7   5 15462.4 1221.32  18
  -3   7  -5 14675.8 1190.88  14
   3   7   5 13944.1 1134.82  21
   3   7   6 23640.5 1519.68  21
  -3   7  -6 22280.2 1509.14  14
   3  -7   6 20566.0 1497.84  18
   3   7   7 6159.68 784.140  21
   3  -7   7 4274.59 703.938  18
  -3   7  -7 5103.02 744.129  14
  -3  -7  -8 4734.93 860.922  12
   3  -7   8 3666.74 696.855  18
  -3   7  -8 3537.69 648.775  14
   3  -7   9 35785.5 2253.50  18
  -3  -7  -9 38428.5 2491.53  12
  -3   7  -9 33030.8 2019.94  14
  -3   7 -10 9229.26 587.104  11
  -3   7 -10 10066.9 1567.07  22
   3  -7  10 8964.52 1148.11  18
  -3   7 -10 9058.99 1116.48  14
  -3   7 -11 59238.3 1696.02  11
  -3   7 -11 59938.9 1690.71   1
  -3   7 -12 2434.94 326.950   1
  -3   7 -12 2267.43 318.210  11
  -3   7 -13 9876.15 659.369  11
  -3   7 -14 511.869 208.827  11
  -3   7 -15-245.013 204.708  11
  -3   7 -16 10918.7 718.955  11
  -3   7 -17 2796.87 416.398   4
  -3   7 -17 2184.59 358.140  11
  -3   7 -17 2472.70 399.820   7
  -3   7 -18 2138.38 332.603  11
  -3   7 -18 2377.56 405.323   4
  -3   7 -18 2468.73 399.270   7
  -3   7 -19 309.546 192.694  11
  -3   7 -19 340.669 243.736   4
  -3   7 -19 635.957 254.868   7
  -3   7 -20 2663.34 342.730   4
  -3   7 -20 2223.57 295.038  11
  -3   7 -21 3846.63 343.806   4
   3   8 -23 21596.0 768.345   7
   3   8 -22 2958.81 341.128   7
   3   8 -21 2587.74 364.071   7
   3   8 -20 3695.07 418.441   7
   3   8 -19 3069.56 411.835   7
   3   8 -19 3118.64 421.377  11
   3   8 -18 6289.72 604.066  11
   3   8 -18 5246.01 529.883   7
   3  -8 -17-362.064 263.702   6
   3   8 -17 1.98383 220.712  11
   3  -8 -16 655.559 226.187   6
   3   8 -16 376.868 233.905  11
   3  -8 -16 992.032 276.557  17
   3   8 -15 2589.27 402.301  11
   3  -8 -15 2390.67 359.162   6
   3  -8 -15 2579.06 382.654  17
   3   8 -14 2382.60 386.678  11
   3  -8 -14 2522.83 364.205   6
   3  -8 -13 17108.7 871.283   6
   3   8 -13 18397.6 957.249  11
   3  -8 -12 4088.41 407.983   6
   3   8 -12 4598.68 485.985  11
   3  -8 -11 8565.29 573.867   6
   3   8 -11 8754.69 612.568  11
  -3  -8  11 7498.35 1100.71  18
  -3   8  11 6635.57 1039.78  21
  -3  -8  10 4446.80 850.697  18
   3  -8 -10 3170.68 761.384  19
  -3   8  10 4345.72 801.497  21
  -3   8   9-40.1265 321.536  21
   3  -8  -9-185.418 361.856  19
   3  -8  -8 75874.9 3627.02  19
  -3   8   8 82556.9 3454.82  21
   3   8  -7 104385. 3995.73  24
  -3   8   7 107494. 3877.98  21
   3  -8  -7 98583.4 4066.93  19
   3  -8  -6 32632.8 2182.09  19
  -3   8   6 33059.8 2003.67  21
   3   8  -6 31239.6 2054.63  24
   3  -8  -5 127536. 4444.19  19
  -3   8   5 130178. 4167.10  21
   3   8  -5 116545. 4191.67  24
  -3   8   4 36328.2 2025.14  21
   3  -8  -4 36878.5 2196.69  19
   3   8  -4 35971.2 2137.01  24
   3   8  -3 9636.38 1052.90  24
   3  -8  -3 8609.01 986.506  19
  -3   8   3 8207.55 955.022  21
  -3   8   2 15925.7 1289.33  21
   3   8  -2 14525.6 1339.31  24
  -3   8   1 38952.3 2038.45  21
   3   8  -1 37727.3 2079.17  24
  -3   8   0 8468.98 946.491  21
   3   8   0 10263.7 1077.95  24
   3   8   1 59323.2 2581.24  24
  -3   8  -1 53294.9 2402.77  21
   3   8   2 13280.8 1198.21  24
  -3   8  -2 13726.2 1177.46  21
  -3   8  -2 15821.8 1258.31  14
  -3   8  -3 40069.4 2069.54  21
   3   8   3 45391.6 2197.41  24
  -3   8  -3 43027.3 2128.91  14
   3   8   4 7986.39 946.823  21
  -3   8  -4 8004.29 918.476  14
  -3   8  -4 7017.36 844.230  21
   3   8   5 91196.8 3359.58  21
  -3   8  -5 88623.6 3261.79  14
   3   8   6 1790.21 465.735  21
  -3  -8  -7 132877. 4778.53  12
   3  -8   7 126597. 4384.52  18
  -3  -8  -8 494.858 352.761  12
   3  -8   8 395.956 296.092  18
  -3   8  -9 9881.12 602.433  11
   3  -8   9 8133.42 1101.58  18
  -3   8  -9 8770.67 577.796   1
  -3   8 -10 234.809 164.387   1
  -3   8 -10 314.655 164.334  11
  -3   8 -11 16747.8 829.805   1
  -3   8 -11 16321.8 835.804  11
  -3   8 -12-2.89924 188.409  11
  -3   8 -12 274.390 153.627   1
  -3   8 -13 14859.7 826.536  11
  -3   8 -14 7279.70 590.877  11
  -3   8 -15 11913.3 760.648  11
  -3   8 -16 1954.35 327.490  11
  -3   8 -17-74.5177 196.070  11
  -3   8 -17 96.3241 219.304   4
  -3   8 -17-161.005 290.846   7
  -3   8 -18 5972.89 523.317  11
  -3   8 -18 6169.81 525.726   4
  -3   8 -18 6774.76 575.630   7
  -3   8 -19 166.646 167.433  11
  -3   8 -19 284.404 218.343   4
  -3   8 -19-177.508 207.821   7
  -3   8 -20 146.537 178.104   4
  -3   8 -21 11922.7 525.638   4
   3   9 -22 7442.71 454.056   7
   3   9 -21 553.492 218.463   7
   3   9 -20 893.353 263.505   7
   3   9 -19 401.066 280.847   7
   3   9 -18 14456.8 869.058  11
   3   9 -18 15666.0 852.367   7
   3   9 -17 8461.84 684.224  11
   3  -9 -17 7515.29 589.194  17
   3  -9 -16-229.826 193.686  17
   3   9 -16-282.267 271.846  11
   3  -9 -15 3339.93 413.183   6
   3   9 -15 3962.07 473.203  11
   3  -9 -15 3093.39 412.464  17
   3   9 -14 2938.02 424.914  11
   3  -9 -14 3020.35 411.750  17
   3  -9 -14 2933.03 392.661   6
   3   9 -13 4889.39 500.715  11
   3  -9 -13 4720.12 486.520  17
   3  -9 -13 4631.25 450.028   6
   3   9 -12 5100.69 511.107  11
   3  -9 -12 4524.79 443.877   6
   3  -9 -12 5263.58 502.619  17
   3  -9 -11 3259.76 375.977   6
   3   9 -11 3360.98 411.240  11
   3  -9 -11 2760.62 393.322  17
   3  -9 -10 1897.13 346.454   6
   3   9 -10 1334.04 273.788  11
   3  -9 -10 1083.16 331.090  17
   3  -9  -9 9181.76 603.311   6
   3  -9  -9 9577.44 633.494  17
   3  -9  -8-313.539 443.673  19
  -3   9   8 686.773 455.052  21
  -3   9   7 3452.93 679.579  21
   3  -9  -7 2334.01 605.545  19
  -3   9   6 25309.0 1881.58  21
   3  -9  -6 25384.3 1977.86  19
   3  -9  -5 16694.1 1567.33  19
  -3   9   5 20109.2 1622.10  21
   3  -9  -4 3146.27 666.747  19
  -3   9   4 3989.74 751.939  21
  -3   9   3 9546.85 1095.30  21
   3  -9  -3 8555.91 1053.82  19
   3   9  -3 8729.36 1106.03  24
   3   9  -2 1546.18 521.692  24
   3  -9  -2 1608.70 406.906  19
  -3   9   2 2167.32 577.157  21
   3   9  -1 5331.24 859.776  24
   3  -9  -1 4954.10 741.490  19
  -3   9   1 4227.13 713.300  21
  -3   9   0 1357.37 422.988  21
  -3   9  -1 122847. 4162.91  21
  -3   9  -2 9971.73 1096.54  21
  -3   9  -3 5506.07 831.892  21
   3   9   3 6937.93 935.214  21
  -3   9  -4 92167.8 3521.62  21
   3   9   4 90078.9 3597.35  21
   3   9   5-8.36732 296.271  21
  -3  -9  -5 43.2285 240.288  12
  -3  -9  -6 63341.1 3183.23  12
   3   9   6 65111.3 3042.10  21
  -3   9  -7 5011.02 433.918  11
  -3  -9  -7 4736.80 431.058  17
  -3   9  -7 4490.49 423.893   1
  -3   9  -8 22683.5 957.345  11
  -3   9  -8 21471.3 935.006   1
  -3  -9  -8 22228.7 963.161  17
  -3   9  -9 670.602 196.202  11
  -3  -9  -9 562.129 187.612  17
  -3   9  -9 560.278 187.326   1
  -3   9 -10 2625.88 348.435  11
  -3   9 -10 3012.40 357.604   1
  -3   9 -11 28511.2 1152.11  11
  -3   9 -11 27467.8 1070.21   1
  -3   9 -12 745.478 230.555  11
  -3   9 -13 10117.3 691.381  11
  -3   9 -14 312.573 223.689  11
  -3   9 -15 905.216 286.074  11
  -3   9 -16 490.620 219.751  11
  -3   9 -17 2511.92 362.987  11
  -3   9 -17 2526.16 344.659   4
  -3   9 -17 2317.39 374.928   7
  -3   9 -18 1414.51 265.804  11
  -3   9 -18 2344.42 328.061   4
  -3   9 -18 2375.21 344.298   7
  -3   9 -19 8319.92 499.428   4
  -3   9 -19 9621.78 555.835   7
  -3   9 -19 8019.63 524.609  11
  -3   9 -20 884.089 175.284   4
   3  10 -21 178.503 166.038   7
   3  10 -20 3709.46 370.072   7
   3  10 -19 2042.22 327.285   7
   3  10 -18-112.776 203.339  11
   3  10 -18 649.693 276.457   7
   3 -10 -17 1863.31 304.266  17
   3  10 -17 2453.01 388.566  11
   3  10 -16 1561.32 340.978  11
   3 -10 -16 1508.29 321.354  17
   3 -10 -15 38852.8 1435.71  17
   3  10 -15 42794.1 1546.88  11
   3  10 -14 1619.46 365.385  11
   3 -10 -14 1066.34 285.330  17
   3  10 -13 4273.53 488.496  11
   3 -10 -13 3959.82 457.739  17
   3  10 -12-125.647 199.360  11
   3 -10 -12-59.5572 200.653  17
   3  10 -11 14426.2 848.513  11
   3 -10 -11 14115.3 826.086  17
   3  10 -10 31096.1 1254.12  11
   3 -10 -10 26974.4 1172.28  17
   3  10  -9-68.3617 176.949  11
   3 -10  -9 96.3864 162.566  17
   3 -10  -8 4227.66 439.551  17
   3 -10  -7 45572.9 1493.15  17
   3 -10  -6 24343.0 1022.57  17
  -3 -10   6 23040.1 1000.76   5
   3 -10  -5 9794.31 622.604  17
   3 -10  -5 8230.06 1148.40  19
  -3 -10   5 9580.30 618.704  17
  -3  10   4 879.729 420.030  21
   3 -10  -4 936.318 431.203  19
  -3  10   3 62.9214 279.436  21
   3 -10  -3-172.284 245.557  19
  -3  10   2 5368.90 887.164  21
  -3  10   1 51590.3 2748.98  21
  -3  10   0 32766.2 2163.85  21
   3  10   1 41079.9 2488.75  21
  -3  10  -1 34368.5 2249.60  21
  -3 -10  -2 32991.3 1209.91  17
  -3  10  -2 33890.4 2193.47  21
   3  10   2 34506.0 2268.95  21
  -3 -10  -3 43012.9 1396.01  17
  -3  10  -3 40080.1 2421.67  21
  -3  10  -4 421.436 206.590   1
  -3  10  -4 390.415 128.622  11
  -3 -10  -4 646.401 225.078  17
  -3 -10  -5 10549.0 664.133  17
  -3  10  -5 11321.4 643.500  11
  -3  10  -5 9101.05 619.569   1
  -3  10  -6 53678.7 1587.41  11
  -3  10  -6 51147.9 1581.52   1
  -3 -10  -6 53606.3 1622.97  17
  -3  10  -7 346.013 192.285   1
  -3  10  -7 278.577 159.739  11
  -3 -10  -7 104.524 152.831  17
  -3  10  -8 1310.71 268.983   1
  -3  10  -8 898.997 216.836  11
  -3 -10  -8 965.835 227.531  17
  -3  10  -9 9649.93 646.768  11
  -3 -10  -9 9513.38 645.076  17
  -3  10 -10 628.953 183.904  11
  -3 -10 -10 1191.59 252.184  17
  -3  10 -11 2284.12 336.057  11
  -3  10 -12 3272.67 408.811  11
  -3  10 -13 180.582 212.089  11
  -3  10 -14 2342.65 359.230  11
  -3  10 -15 1848.34 348.747  11
  -3  10 -16 695.628 272.987  11
  -3  10 -17 1171.30 277.848  11
  -3  10 -17 958.856 247.310   4
  -3  10 -17 834.499 285.203   7
  -3  10 -18 2416.07 319.172  11
  -3  10 -18 2047.87 271.767   4
  -3  10 -18 2618.36 334.340   7
  -3  10 -19 5481.69 345.221   4
   3  11 -20 485.305 172.526   7
   3  11 -19 139.833 182.883   7
   3  11 -18 11734.7 640.053   7
   3 -11 -17 4224.20 416.289  17
   3  11 -17 3778.01 418.082  11
   3  11 -17 4379.05 429.340   7
   3 -11 -16 1405.85 277.234  17
   3  11 -16 1227.96 289.974  11
   3  11 -15 482.647 231.604  11
   3 -11 -15 955.533 256.273  17
   3  11 -14-293.083 225.962  11
   3 -11 -14-292.383 239.486  17
   3  11 -13 23225.5 1108.10  11
   3 -11 -13 22955.6 1072.87  17
   3  11 -12 592.419 273.279  11
   3 -11 -12 128.324 219.282  17
   3  11 -11 1451.18 323.352  11
   3 -11 -11 1669.70 322.847  17
   3 -11 -10 375.235 233.482  17
   3  11 -10-95.0067 178.399  11
   3 -11  -9 22791.9 1051.65  17
   3 -11  -8 1679.00 305.340  17
   3 -11  -7 8488.21 631.915  17
  -3 -11   6 4106.08 435.183   5
   3 -11  -6 3314.65 404.742  17
  -3  11   5 2406.71 314.309   2
  -3 -11   5 1887.46 301.775   5
   3 -11  -5 1817.19 293.006  17
  -3  11   4 9024.61 602.190   2
  -3 -11   4 9014.10 632.524  17
   3 -11  -4 8979.28 627.487  17
   3 -11  -3 180.694 169.322  17
  -3 -11   3 54.7111 174.629  17
  -3 -11   2 20257.8 949.430  17
   3 -11  -2 19957.4 919.738  17
   3 -11  -1 962.981 235.575  17
  -3 -11   1 1013.10 262.077  17
   3 -11   0 12647.0 710.595  17
  -3 -11   0 12323.2 731.778  17
   3 -11   1 22319.9 962.235  17
  -3 -11  -1 19435.0 949.271  17
  -3 -11  -2 13344.8 767.130  17
  -3 -11  -3 7058.17 559.074  17
  -3  11  -3 6474.71 538.498   1
  -3  11  -4 41863.2 1445.46   1
  -3  11  -4 45449.7 1421.62  11
  -3 -11  -4 44140.1 1483.68  17
  -3  11  -5 1898.26 299.031   1
  -3  11  -5 1608.17 260.940  11
  -3 -11  -5 1489.41 286.813  17
  -3  11  -6 6197.63 509.017   1
  -3 -11  -6 6098.39 522.553  17
  -3  11  -6 6632.68 515.809  11
  -3  11  -7 74.5394 178.218  11
  -3 -11  -7 497.078 218.745  17
  -3 -11  -8 4210.36 439.120  17
  -3  11  -8 4329.80 428.323  11
  -3 -11  -9 677.609 234.991  17
  -3  11  -9-171.807 237.847  11
  -3  11 -10 35936.0 1337.45  11
  -3 -11 -10 36357.1 1328.45  17
  -3  11 -11 78.1318 216.822  11
  -3  11 -12 427.022 219.228  11
  -3  11 -13 25.0833 205.806  11
  -3  11 -14 5885.86 535.679  11
  -3  11 -15 16078.0 816.588  11
  -3  11 -16 235.866 176.934   4
  -3  11 -16 104.434 188.969  11
  -3  11 -17 879.758 216.858  11
  -3  11 -17 463.592 170.710   4
  -3  11 -17 820.265 229.719   7
  -3  11 -18 524.919 167.848  11
   3  12 -19 2372.12 256.180   7
   3  12 -18 8450.54 485.063   7
   3 -12 -17 4375.75 375.422  17
   3  12 -17 4907.15 410.354   7
   3 -12 -16 6153.80 492.402  17
   3  12 -15 13489.9 756.874  11
   3 -12 -15 12897.1 733.427  17
   3  12 -14 10116.5 679.820  11
   3 -12 -14 10809.1 690.674  17
   3  12 -13 16554.2 875.393  11
   3 -12 -13 14682.9 832.281  17
   3  12 -12 230.549 186.908  11
   3 -12 -12 86.0667 214.935  17
   3  12 -11 1948.88 325.304  11
   3 -12 -11 1619.90 314.005  17
   3 -12 -10-91.6470 254.694  17
   3 -12  -9 2873.94 436.227  17
   3 -12  -8 9831.51 697.001  17
   3 -12  -7 39993.1 1436.52  17
  -3 -12   6 12805.0 776.817   5
   3 -12  -6 12140.4 762.468  17
  -3 -12   5 5242.38 503.970   5
   3 -12  -5 5346.97 516.909  17
  -3 -12   4 3336.32 408.872   5
   3 -12  -4 3289.84 424.989  17
  -3 -12   3 8637.24 637.004  17
   3 -12  -3 9117.76 648.038  17
  -3 -12   2 8607.72 635.992  17
   3 -12  -2 8080.40 593.426  17
   3 -12  -1-341.374 214.019  17
  -3 -12   1-297.066 250.871  17
   3 -12   0 1483.83 275.264  17
  -3 -12   0 963.750 218.450  17
   3 -12   1 4025.44 417.739  17
  -3 -12  -1 3379.01 406.822  17
  -3  12  -2 817.370 233.986   1
  -3 -12  -2 934.472 252.620  17
  -3 -12  -3 1418.21 312.322  17
  -3  12  -3 1302.12 294.826   1
  -3  12  -4 29912.2 1164.45   1
  -3 -12  -4 28292.3 1182.16  17
  -3  12  -5 21585.2 966.768  11
  -3 -12  -5 18718.1 949.909  17
  -3  12  -6 7904.74 581.384  11
  -3 -12  -6 6785.55 565.912  17
  -3  12  -7 2701.01 347.498  11
  -3 -12  -7 2974.22 382.477  17
  -3  12  -8 1540.21 277.014  11
  -3 -12  -8 1650.48 294.990  17
  -3  12  -9 12297.0 737.598  11
  -3 -12  -9 11843.5 723.804  17
  -3  12 -10 3447.27 400.453  11
  -3 -12 -10 4027.41 439.443  17
  -3  12 -11 18152.4 906.414  11
  -3 -12 -11 19365.6 905.301  17
  -3  12 -12 749.987 248.835  11
  -3  12 -13 29308.3 1132.22  11
  -3  12 -14 14681.2 754.061  11
  -3  12 -15 381.232 199.147  11
  -3  12 -16 129.169 151.860  11
  -3  12 -16-206.741 138.967   4
  -3  12 -16 86.5462 173.685   7
   3  13 -17 224.286 153.626   7
   3 -13 -16 6054.98 424.160  17
   3  13 -16 5814.92 405.013   7
   3 -13 -15 571.578 191.619  17
   3 -13 -14 11137.9 656.030  17
   3 -13 -13-31.2187 205.693  17
   3 -13 -12 6937.29 553.564  17
   3 -13 -11 538.835 250.298  17
   3 -13 -10 1056.78 273.827  17
   3 -13  -9 685.892 251.418  17
   3 -13  -8 246.522 223.763  17
   3 -13  -7 9111.87 675.789  17
   3 -13  -6 402.328 234.294  17
  -3 -13   6 951.620 237.047   5
  -3 -13   5 925.379 260.534   5
   3 -13  -5 1335.95 298.782  17
  -3 -13   4 3408.49 424.400   5
   3 -13  -4 3445.46 412.661  17
  -3 -13   3 5279.42 511.922   5
   3 -13  -3 6180.07 544.908  17
  -3 -13   2 17371.3 925.106   5
  -3 -13   2 17057.8 914.419  17
   3 -13  -2 19162.0 943.530  17
  -3 -13   1 8025.20 633.913  17
   3 -13  -1 8749.09 633.970  17
   3 -13   0 27980.1 1152.04  17
  -3 -13   0 26853.3 1153.14  17
  -3 -13  -1 2119.68 371.269  17
  -3  13  -1 2058.78 301.239   1
   3 -13   1 2822.94 368.087  17
  -3  13  -2 50323.8 1578.85   1
  -3 -13  -2 48814.5 1624.07  17
  -3  13  -3 1482.98 257.761   1
  -3 -13  -3 1615.20 329.798  17
  -3 -13  -4 13770.4 800.774  17
  -3 -13  -5 483.938 238.855  17
  -3 -13  -6 211.701 193.502  17
  -3  13  -6 861.064 242.018  11
  -3  13  -7 5415.93 476.627  11
  -3 -13  -7 5824.78 520.553  17
  -3 -13  -8 432.674 182.316  17
  -3  13  -8 167.749 154.497  11
  -3  13  -9 5256.84 468.228  11
  -3 -13  -9 5221.72 481.126  17
  -3  13 -10 208.184 184.855  11
  -3 -13 -10-109.770 174.934   5
  -3 -13 -10 116.121 152.274  17
  -3 -13 -11 355.504 163.439   5
  -3  13 -11 119.452 161.478  11
  -3 -13 -11-82.9265 171.384  17
  -3  13 -12 10818.9 642.068  11
  -3  13 -13 2955.93 337.586  11
  -3  13 -14 3640.09 354.487  11
  -3  13 -15 5327.73 379.596  11
  -3  13 -15 5906.71 397.032   7
   3 -14 -14 2965.59 321.067  17
   3  14 -14 2881.22 288.276   7
   3 -14 -13 1024.03 231.078  17
   3 -14 -12 254.100 196.224  17
   3 -14 -11 7522.93 563.340  17
   3 -14 -10 16138.8 822.367  17
   3 -14  -9 9807.38 650.630  17
   3 -14  -8 6083.59 534.535  17
   3 -14  -7 193.793 241.233  17
  -3 -14   6 6969.99 546.061   5
   3 -14  -6 5763.77 517.441  17
  -3 -14   5 263.209 164.312   5
   3 -14  -5 34.6133 192.135  17
  -3 -14   4 591.606 204.582   5
   3 -14  -4 864.468 275.888  17
  -3 -14   3 29484.2 1219.03   5
   3 -14  -3 31907.2 1224.07  17
  -3 -14   2 947.130 280.151   5
   3 -14  -2 1202.85 276.503  17
  -3  14   1 2023.50 307.226   1
  -3 -14   1 2591.62 364.700   5
   3 -14  -1 2483.17 367.227  17
   3 -14   0 18966.8 915.622  17
  -3 -14   0 17764.8 932.030   5
  -3  14   0 15591.4 803.644   1
  -3 -14   0 17613.9 920.484  17
  -3 -14  -1 5642.05 523.424   5
  -3  14  -1 4868.47 442.414   1
  -3 -14  -1 5564.60 526.448  17
  -3 -14  -2 1116.81 286.273  17
  -3 -14  -2 1033.09 266.547   5
  -3 -14  -3 1132.20 289.621  17
  -3 -14  -4-182.974 239.022  17
  -3 -14  -5 1172.35 288.638  17
  -3 -14  -6 6249.67 523.007  17
  -3 -14  -7 10367.8 642.643  17
  -3 -14  -7 10250.9 680.010   5
  -3 -14  -8 20667.4 910.042  17
  -3  14  -8 19947.7 864.378  11
  -3 -14  -8 20359.5 938.068   5
  -3  14  -9 67.2771 146.600  11
  -3 -14  -9 214.398 156.994   5
  -3 -14  -9 421.454 173.912  17
  -3 -14 -10 1106.58 241.763   5
  -3  14 -10 1288.36 236.666  11
  -3 -14 -10 879.589 208.348  17
  -3  14 -11 3667.91 353.275  11
  -3  14 -12 6793.83 439.702  11
   3 -15 -12-157.979 159.797  17
   3 -15 -11 636.622 209.222  17
   3 -15 -10-172.609 189.354  17
   3 -15  -9 3401.86 364.240  17
   3 -15  -8 736.136 222.520  17
   3 -15  -7 4465.81 439.254  17
   3 -15  -6 921.140 242.587  17
  -3 -15   5 154.794 142.372   5
   3 -15  -5 158.274 193.086  17
  -3  15   4-111.652 140.528   1
  -3 -15   4 41.9980 170.752   5
   3 -15  -4-144.567 193.447  17
  -3 -15   3 113.787 157.804   5
  -3  15   3 321.970 196.650   1
   3 -15  -3 434.532 196.016  17
   3 -15  -2 5562.90 472.423  17
  -3 -15   2 5590.62 496.014   5
  -3  15   2 4612.21 398.038   1
  -3 -15   1 1602.55 289.061   5
   3 -15  -1 2036.90 313.813  17
  -3 -15   0 263.680 186.406   5
  -3 -15  -1 735.681 223.720   5
  -3 -15  -2 240.897 181.882   5
  -3 -15  -3 4030.50 428.913   5
  -3 -15  -4 8378.76 596.179   5
  -3 -15  -5-23.1726 185.083   5
  -3 -15  -6 1828.10 281.419   5
  -3 -15  -7 34.8545 166.202   5
  -3 -15  -8 33.2389 145.632   5
  -3 -15  -9 724.457 166.603   5
   3 -16  -9 7983.19 468.949  17
   3 -16  -8 554.553 185.823  17
   3 -16  -7 662.796 207.974  17
   3 -16  -6 1935.14 276.375  17
   3 -16  -5 3934.46 368.575  17
   3 -16  -4 955.033 217.534  17
  -3 -16   4 1285.22 210.216   5
   3 -16  -3 1249.92 230.957   5
  -3 -16   3 1205.00 223.363   5
  -3 -16   2 4644.03 398.609   5
   3 -16  -2 4155.55 383.599   5
  -3 -16   1 10041.6 587.302   5
   3 -16  -1 9951.50 560.532   5
  -3 -16   0 153.861 144.160   5
  -3 -16  -1 14642.5 728.020   5
  -3 -16  -2 573.002 170.655   5
  -3 -16  -3 4981.25 416.133   5
  -3 -16  -4 144.031 139.402   5
  -3 -16  -5 862.424 206.571   5
  -3 -16  -6-42.4204 134.881   5
   4   0 -26 638.089 179.358  16
   4   0 -25-70.3394 164.258   7
   4   0 -25 113.022 170.186  16
   4   0 -24-261.585 234.317  16
   4   0 -24-169.778 164.180   4
   4   0 -24-227.038 222.065   7
   4   0 -23-138.204 235.262   7
   4   0 -23 139.579 165.434   4
   4   0 -23-393.830 272.204  16
   4   0 -22 6348.66 515.945   4
   4   0 -22 5811.51 576.667   7
   4   0 -22 6182.52 593.484  16
   4   0 -21 301.856 234.695   4
   4   0 -21 76.6101 238.533  16
   4   0 -21 230.634 307.385   7
   4   0 -20 3692.06 407.032   4
   4   0 -20 3144.15 448.640  16
   4   0 -20 3618.33 489.417   7
   4   0 -19-211.015 203.160   4
   4   0 -19-37.1712 249.787   7
   4   0 -18 18124.5 1005.51   7
   4   0 -18 18033.3 882.135   4
  -4   0  17 243.707 353.065  18
   4   0 -17-140.941 231.729   7
   4   0 -16 35.7105 365.730  13
   4   0 -16 413.971 405.301  15
  -4   0  15-142.229 371.146  18
   4   0 -15-74.5367 270.359  13
   4   0 -15-59.2104 324.049  15
  -4   0  14 34822.4 2124.59  18
   4   0 -14 29417.8 2106.77  15
   4   0 -14 31582.6 2164.27  13
   4   0 -13-675.485 490.848  13
   4   0 -13 404.025 333.217  15
  -4   0  13 273.511 319.599  18
   4   0 -12 248779. 6400.19  13
   4   0 -12 227712. 6185.17  15
  -4   0  12 239265. 6041.62  18
  -4   0  11 509.939 352.530  18
   4   0 -11 76.7466 247.113  20
   4   0 -11 549.865 398.639  13
  -4   0  10 845153. 14896.3  18
   4   0 -10 866630. 14770.0  20
   4   0 -10 849953. 14099.2  19
   4   0  -9 263.441 362.029  20
  -4   0   9 533.282 414.288  18
  -4   0   8 15508.7 1115.02  18
   4   0  -8 16129.8 1124.88  20
  -4   0   7-160.067 277.126  18
   4   0  -7-351.144 344.362  20
   4   0  -6 48983.8 2009.11  20
  -4   0   6 52839.3 1981.94  18
   4   0  -5 240.621 335.063  20
  -4   0   5-347.367 327.170  18
   4   0  -4 177107. 4143.41  20
   4   0  -3 784.077 423.979  20
  -4   0   2 39025.1 924.217  22
   4   0  -2 36485.7 1497.23  20
  -4   0   1 71.5835 160.883  22
   4   0  -1-59.4574 279.871  20
  -4   0   1 155.009 215.785  23
  -4   0   0 77253.4 2029.19  22
   4   0   0 77264.7 2100.65  20
  -4   0   0 79913.8 2014.93  23
   4   0   1 301.076 202.218  20
  -4   0  -1 59.9461 185.173  23
  -4   0  -1 41.2660 251.957  22
  -4   0  -2 112043. 2641.33  23
   4   0   2 110689. 2551.68  20
  -4   0  -2 112129. 3079.73  22
  -4   0  -3 211.448 352.093  22
  -4   0  -3 215.287 207.567  23
   4   0   3-44.4927 176.787  20
  -4   0  -3 367.675 243.847  14
   4   0   4 1293.89 239.200  20
  -4   0  -4 914.459 303.040  23
  -4   0  -4 1755.51 688.440  22
  -4   0  -4 1500.77 413.627  14
   4   0   5-16.9889 136.084  20
  -4   0  -5-128.091 430.429  22
  -4   0  -5-123.831 249.878  14
  -4   0  -6 218854. 5895.50  22
  -4   0  -6 216029. 5011.30  14
  -4   0  -7 97.2182 577.076  22
  -4   0  -7 287.014 361.864  14
  -4   0  -8 81768.1 2998.80  14
  -4   0  -9 103.414 330.719  14
   4   0  10 40.8544 252.359  18
  -4   0 -10-214.003 368.107  14
   4   0  11 181.935 198.598  18
   4   0  12 3757.89 678.380  18
   4   0  13 94.7362 243.180  18
  -4   0 -14 20473.2 899.855  16
   4   0  14 20931.7 1701.00  18
  -4   0 -14 17828.3 802.770   8
  -4   0 -14 17665.6 821.419   3
  -4   0 -14 18847.3 1037.03   4
  -4   0 -15-187.406 180.212   8
  -4   0 -15-233.188 312.245   4
  -4   0 -15-22.7339 172.564  16
  -4   0 -15 22.6679 160.064   3
  -4   0 -16 21874.5 978.613   3
  -4   0 -16 24446.6 1049.97  16
  -4   0 -16 23119.8 1206.58   4
  -4   0 -16 20979.1 924.460   8
  -4   0 -17 592.574 285.146   8
  -4   0 -17-219.825 207.076  16
  -4   0 -17 25.0654 296.080   4
  -4   0 -18 19173.9 1118.61   4
  -4   0 -18 20350.5 945.780   8
  -4   0 -18 17888.9 917.224  16
  -4   0 -19 13185.1 767.265   8
  -4   0 -19 750.132 423.597   4
  -4   0 -20 42863.9 1600.52   4
  -4   0 -21-188.760 284.884   4
  -4   0 -22 4218.29 469.772   4
  -4   0 -23-440.241 248.035   4
   4   1 -26 5681.18 397.645  16
   4   1 -26 5372.42 353.130   7
   4  -1 -26 5667.38 390.865  16
   4   1 -25 5660.18 451.995  16
   4   1 -25 6087.76 443.151   7
   4  -1 -25 6069.31 471.271  16
   4  -1 -24 10671.0 642.253   7
   4  -1 -24 10006.7 562.184   4
   4  -1 -24 9143.69 639.887  16
   4   1 -24 10342.5 637.785   7
   4   1 -24 10060.2 667.251  16
   4  -1 -23 1587.93 275.227   4
   4   1 -23 1362.90 262.273   4
   4  -1 -23 1669.24 331.396  16
   4  -1 -23 1614.37 288.754   7
   4   1 -23 2312.99 385.616   7
   4   1 -23 2008.05 370.244  16
   4   1 -22 347.693 190.773   4
   4   1 -22 74.9970 233.386  16
   4  -1 -22-289.003 208.823   4
   4   1 -22 134.833 250.146   7
   4  -1 -22-108.691 242.188  16
   4  -1 -22 69.9213 253.601   7
   4  -1 -21 126.172 269.970   7
   4  -1 -21-47.4769 240.176  16
   4  -1 -21 313.272 240.749   4
   4   1 -21 366.851 218.927   4
   4   1 -21 545.865 329.738   7
   4   1 -21 26.1414 270.083  16
   4  -1 -20 8198.36 616.901   4
   4  -1 -20 8751.69 708.716   7
   4  -1 -20 8593.78 701.544  16
   4   1 -20 8107.67 595.960   4
   4   1 -20 7622.88 644.948   7
   4   1 -19 30547.4 1181.78   4
   4  -1 -19 33741.4 1258.60   4
   4  -1 -19 32161.3 1370.81   7
   4   1 -19 29587.0 1319.27   7
   4   1 -18 4194.89 427.765   4
   4   1 -18 3731.86 489.040   7
   4  -1 -18 4154.79 434.091   4
   4  -1 -18 5095.73 553.503   7
   4  -1 -17 6802.54 535.178   4
   4   1 -17 7142.45 611.931   7
   4  -1 -17 7081.51 628.230   7
   4   1 -16 5376.20 997.243  13
  -4  -1  16 5432.38 957.507  18
   4   1 -16 5844.14 1059.39  15
   4  -1 -16 5361.82 992.787  15
   4  -1 -16 5389.56 970.835  13
   4  -1 -15-691.462 520.568  13
  -4   1  15 254.960 221.072  18
  -4  -1  15 808.808 382.554  18
   4   1 -15 110.084 307.986  13
   4   1 -15-484.712 424.307  15
   4  -1 -15-196.120 313.575  15
  -4   1  14 27947.3 1875.93  18
  -4  -1  14 28658.6 1966.22  18
   4  -1 -14 26576.3 1976.55  15
   4   1 -14 28520.7 2172.93  15
   4  -1 -14 27940.3 2002.51  13
   4   1 -14 26797.2 1997.47  13
  -4  -1  13 36177.0 2150.71  18
  -4   1  13 37187.9 2095.48  18
   4  -1 -13 33402.8 2091.22  15
   4  -1 -13 35437.2 2182.66  13
   4   1 -13 34779.7 2223.06  13
   4  -1 -12 54022.7 2629.45  13
  -4  -1  12 50360.3 2442.60  18
  -4   1  12 56991.7 2540.36  18
   4  -1 -12 50769.9 2487.09  15
   4   1 -12 54749.4 2703.75  13
   4  -1 -12 55310.2 2318.17  19
   4  -1 -11 3118.88 598.796  13
   4   1 -11 2839.99 615.092  13
   4  -1 -11 2910.36 530.775  19
  -4  -1  11 3554.46 609.731  18
  -4   1  11 3835.90 615.561  18
   4   1 -11 3782.29 608.305  20
   4  -1 -11 3904.54 586.011  20
   4  -1 -11 3549.57 645.085  15
   4  -1 -10 8779.76 859.358  20
  -4   1  10 7346.57 837.601  18
   4  -1 -10 8293.18 815.184  19
  -4  -1  10 7392.27 857.583  18
   4   1 -10 6801.77 791.597  20
   4  -1 -10 6616.43 804.792  15
   4  -1  -9 167269. 4293.96  20
   4   1  -9 163113. 4222.61  20
   4   1  -9 160411. 3344.15  19
   4  -1  -9 158436. 4043.27  19
  -4  -1   9 156870. 4281.32  18
   4   1  -8 24367.6 978.265  19
   4   1  -8 24933.3 1400.06  20
  -4  -1   8 25061.2 1421.36  18
   4  -1  -8 27659.6 1483.62  20
  -4   1   8 27287.6 1450.54  18
   4  -1  -7 139679. 3776.98  20
   4   1  -7 143429. 3776.75  20
  -4  -1   7 145667. 3790.49  18
  -4   1   7 149278. 3771.85  18
   4   1  -6 40929.2 1784.59  20
   4  -1  -6 42785.9 1774.57  20
  -4   1   6 43642.8 1743.22  18
   4  -1  -5 365483. 6981.97  20
   4   1  -5 373339. 7149.97  20
  -4   1   5 361081. 6925.40  18
   4  -1  -4 114865. 2882.75  20
   4   1  -4 103718. 3022.12  20
   4  -1  -3 59734.2 1890.94  20
   4   1  -3 59880.3 2052.58  20
   4   1  -2 2017.10 466.437  20
   4  -1  -2 1829.56 328.580  20
   4  -1  -1 9771.36 660.613  20
  -4  -1   1 10021.5 602.028  23
   4   1  -1 9417.14 773.943  20
  -4   1   0 50425.9 1566.37  23
   4  -1   0 45804.8 1469.30  20
   4   1   0 49492.8 1682.76  20
  -4  -1   0 49561.0 1410.43  23
  -4  -1   0 44904.5 1289.68  14
  -4   1  -1 416396. 7073.80  23
   4   1   1 398756. 7175.48  20
  -4  -1  -1 388797. 6827.80  14
   4  -1   1 411220. 6934.54  20
  -4  -1  -1 417193. 6918.89  23
   4   1   2 192939. 3912.68  20
   4  -1   2 191992. 3779.93  20
  -4  -1  -2 190994. 3855.74  23
  -4   1  -2 198203. 3966.75  23
  -4   1  -3 18704.4 1321.79  22
  -4  -1  -3 18362.6 945.742  23
  -4   1  -3 18002.7 954.528  23
   4   1   3 18618.0 841.327  20
  -4   1  -3 20412.3 1072.79  14
   4  -1   3 19007.6 862.963  20
   4   1   4 28488.2 906.393  20
  -4   1  -4 26057.1 1641.68  22
  -4   1  -4 25468.4 1262.80  14
  -4  -1  -4 26432.9 1312.10  12
  -4   1  -4 25127.9 1183.41  23
  -4  -1  -4 24513.1 1203.93  14
  -4  -1  -5 5644.47 659.061  12
  -4   1  -5 5669.82 890.364  22
  -4  -1  -5 5251.89 603.676  14
  -4   1  -5 5447.48 530.548  15
  -4   1  -5 5479.00 656.519  14
  -4  -1  -6 4261.54 611.970  12
  -4   1  -6 5082.02 885.725  22
   4  -1   6 4278.99 410.627  20
  -4  -1  -6 4835.73 639.755  14
  -4   1  -6 4314.47 523.137  15
  -4   1  -6 3902.52 594.596  14
  -4   1  -7 72107.4 2644.01  14
  -4   1  -7 74315.7 3329.46  22
  -4   1  -7 71225.2 2412.70  15
  -4  -1  -7 74442.9 2746.23  12
  -4  -1  -7 73436.3 2707.81  14
  -4  -1  -8 61310.3 2614.34  12
  -4   1  -8 59733.0 3111.73  22
  -4   1  -8 56147.6 2437.79  14
  -4   1  -8 58838.8 2279.01  15
  -4  -1  -8 58288.9 2537.52  14
  -4   1  -9 1183.80 670.691  22
  -4   1  -9 1334.75 435.228  14
  -4  -1  -9 432.547 334.922  12
  -4   1  -9 672.641 323.486  15
  -4  -1 -10 54505.2 2723.52  12
  -4   1 -10 52186.9 2420.75  15
   4   1  10 53662.7 2265.16  18
   4  -1  10 54154.5 2372.38  18
  -4   1 -10 47815.0 2470.01  14
   4  -1  11 35900.7 1997.95  18
  -4   1 -11 34572.9 2190.46  14
   4   1  11 37651.2 1949.31  18
   4   1  12 31872.5 1897.51  18
   4  -1  12 30867.6 1948.45  18
   4  -1  13 7697.24 997.494  18
  -4  -1 -14 12262.8 650.582   8
  -4  -1 -14 12410.4 689.461   3
  -4   1 -14 12409.4 666.925   8
  -4  -1 -14 13233.8 885.374   4
  -4   1 -14 13703.8 880.627   4
  -4   1 -14 14521.5 741.943  16
  -4  -1 -14 14513.1 751.713  16
  -4   1 -14 12898.5 687.949   3
  -4  -1 -15 909.519 210.784   8
  -4  -1 -15 978.722 354.387   4
  -4  -1 -15 899.662 228.626   3
  -4   1 -15 789.804 216.631  16
  -4   1 -15 498.743 154.712   8
  -4   1 -15 835.986 302.984   4
  -4  -1 -15 931.850 217.271  16
  -4   1 -15 1022.38 239.482   3
  -4   1 -16 1557.93 408.373   4
  -4   1 -16 1569.69 264.523   8
  -4  -1 -16 997.342 214.676   8
  -4  -1 -16 1596.20 408.796   4
  -4   1 -16 1834.83 319.015  16
  -4  -1 -16 1322.40 266.925  16
  -4   1 -16 1645.78 292.792   3
  -4   1 -17 2890.70 375.928   3
  -4   1 -17 2746.61 462.858   4
  -4  -1 -17 3140.87 375.201   8
  -4   1 -17 3016.44 363.079  16
  -4  -1 -17 2979.74 498.577   4
  -4  -1 -17 2513.33 351.920  16
  -4   1 -18 1342.81 419.270   4
  -4  -1 -18 1163.32 401.753   4
  -4   1 -18 778.999 240.014  16
  -4   1 -19 60249.4 2005.35   4
  -4  -1 -19 60622.2 1665.07   8
  -4  -1 -19 58398.4 1995.03   4
  -4  -1 -20 4199.54 541.865   4
  -4   1 -20 3681.76 508.190   4
  -4  -1 -21 139.562 291.491   4
  -4   1 -21-1.01623 279.823   4
  -4   1 -22 38.1027 224.921   4
  -4  -1 -22 398.486 273.647   4
  -4  -1 -23 1571.71 279.142   4
  -4   1 -23 1753.82 291.650   4
   4   2 -26-71.2886 121.948  16
   4   2 -26-124.151 130.625   7
   4   2 -25 1356.23 242.381  16
   4  -2 -25 1347.57 256.828  16
   4   2 -25 1393.08 251.491   7
   4  -2 -24 1371.63 299.726  16
   4   2 -24 1310.30 284.037  16
   4   2 -24 1563.09 319.280   7
   4  -2 -23 2489.21 319.615   4
   4   2 -23 2787.15 410.041   7
   4  -2 -23 2750.39 397.507  16
   4   2 -23 2866.16 393.426  16
   4  -2 -23 3359.17 390.383   7
   4  -2 -22 2573.62 390.966  16
   4  -2 -22 3017.43 382.647   4
   4   2 -22 1981.64 357.042  16
   4   2 -22 3047.71 436.094   7
   4  -2 -22 2600.72 401.471   7
   4  -2 -21 923.603 329.046  16
   4  -2 -21 25.4490 213.505   4
   4   2 -21 825.463 251.648   4
   4   2 -21 361.928 253.670  16
   4  -2 -21 234.571 235.734   7
   4   2 -21 551.193 322.337   7
   4  -2 -20 7433.47 657.470   7
   4  -2 -20 6431.64 598.235  16
   4  -2 -20 7877.22 613.973   4
   4   2 -20 7186.46 644.030   7
   4  -2 -19 6261.78 567.835   4
   4  -2 -19 5702.44 569.607  16
   4   2 -19 6067.69 592.902   7
   4  -2 -19 5875.89 573.321   7
   4  -2 -18-175.869 236.893   7
   4  -2 -18-73.3445 193.142  16
   4   2 -18-104.389 266.241   7
   4  -2 -18 205.381 251.283   4
   4  -2 -17 29311.9 1155.04   4
   4  -2 -17 27919.6 1227.09   7
   4   2 -17 26315.8 1171.61   7
   4   2 -16 5986.34 1010.87  13
   4   2 -16 5066.27 1020.95  15
   4  -2 -16 5385.33 957.334  13
   4  -2 -16 6102.17 986.668  15
  -4  -2  16 6183.45 1035.98  18
   4  -2 -15 20941.6 1791.50  15
  -4  -2  15 22216.2 1852.78  18
   4  -2 -15 19105.4 1724.00  13
   4   2 -15 22725.0 1927.22  13
   4  -2 -14 542.872 246.553  13
   4   2 -14 1143.43 433.862  13
  -4  -2  14 1247.72 562.059  18
   4  -2 -14 478.326 260.626  15
  -4  -2  13 19708.3 1586.54  18
   4  -2 -13 21680.5 1613.24  19
  -4   2  13 22600.6 1601.98  18
   4  -2 -13 18717.8 1539.85  15
   4  -2 -13 20673.3 1618.58  13
   4   2 -13 20246.5 1715.58  13
   4  -2 -12 34588.2 1986.28  15
   4  -2 -12 35738.4 2000.99  19
  -4   2  12 38446.9 2043.08  18
  -4  -2  12 36343.3 2108.41  18
   4  -2 -12 36057.7 2083.03  13
   4   2 -12 31654.2 2093.19  13
  -4  -2  11 63998.0 2729.89  18
   4   2 -11 61962.1 2862.20  13
   4  -2 -11 65122.5 2687.12  19
  -4   2  11 70663.0 2689.76  18
   4  -2 -11 66203.4 2748.55  13
   4  -2 -11 61638.8 2555.11  15
   4   2 -10 42173.2 1991.41  20
   4  -2 -10 44254.8 2040.60  20
   4  -2 -10 42975.6 2054.22  19
   4   2 -10 44681.3 1820.87  22
  -4   2  10 44480.6 2021.23  18
  -4  -2  10 40857.0 2059.31  18
   4  -2 -10 37601.0 1858.36  15
   4   2 -10 41469.2 1719.14  24
   4  -2 -10 40232.4 2018.36  13
   4  -2  -9 19689.9 1304.02  20
   4   2  -9 19122.9 1279.94  20
  -4   2   9 21050.9 1323.27  18
  -4  -2   9 20531.7 1382.05  18
   4  -2  -9 17818.1 1139.24  15
   4   2  -9 18239.5 1059.72  22
   4   2  -8 5400.96 536.796  22
   4  -2  -8 5595.37 698.926  20
  -4   2   8 5672.77 691.289  18
  -4  -2   8 5927.62 724.825  18
   4   2  -8 5411.41 698.790  20
   4  -2  -8 4916.57 546.030  15
   4   2  -7 15044.1 1128.78  20
   4   2  -7 16629.6 848.063  22
   4  -2  -7 17162.4 1111.25  20
  -4  -2   7 15316.6 1122.80  18
  -4   2   7 16890.4 1066.20  18
   4  -2  -7 18132.5 980.004  15
  -4   2   6 57008.1 1935.89  18
   4  -2  -6 56898.8 1672.36  15
  -4  -2   6 52036.6 2102.49  18
   4   2  -6 54547.6 1548.29  22
   4  -2  -6 57571.2 1999.76  20
   4   2  -6 54822.9 2115.45  20
   4   2  -5 69668.1 2322.88  20
   4  -2  -5 64517.9 2099.71  20
  -4   2   5 62761.6 2136.90  21
   4  -2  -5 73231.9 1735.61  15
   4   2  -4 1872.30 424.535  20
   4  -2  -4 2313.27 407.111  20
   4  -2  -4 2462.32 237.134  15
  -4   2   4 2485.21 413.887  21
   4   2  -3 305992. 6135.76  20
   4  -2  -3 311771. 5855.95  20
  -4   2   2 80100.8 2072.04  21
   4  -2  -2 81104.5 2114.51  20
  -4  -2   2 83055.5 1850.74  23
  -4  -2   1 31127.1 791.264  14
  -4  -2   1 32978.5 1158.41  12
  -4   2   1 31929.1 1172.42  21
   4   2  -1 35312.3 1359.71  20
  -4  -2   1 31499.9 1019.52  23
   4   2   0 138254. 3073.18  20
  -4   2   0 132519. 2798.09  21
  -4   2   0 127657. 3019.44  23
  -4  -2   0 131982. 2693.70  23
  -4  -2   0 127359. 2501.22  14
  -4  -2   0 138700. 2977.08  12
  -4   2  -1 79728.4 2144.63  23
  -4  -2  -1 80697.3 1972.58  23
  -4  -2  -1 82589.4 2221.02  12
  -4   2  -1 77809.7 1553.46  15
   4   2   1 83612.8 2090.73  20
  -4  -2  -1 77849.9 1898.83  14
  -4   2  -1 78992.6 1879.59  21
  -4   2  -2 45152.3 1264.01  21
  -4   2  -2 46903.0 1579.76  23
  -4  -2  -2 51414.1 1746.32  12
   4   2   2 51177.5 1428.76  20
  -4  -2  -2 48291.7 1513.39  23
  -4   2  -2 45543.5 1214.73  15
   4   2   3 221891. 3819.07  20
  -4   2  -3 215397. 4403.25  23
  -4   2  -3 206204. 3738.66  21
  -4   2  -3 214368. 4655.18  14
  -4  -2  -3 229099. 4730.99  12
  -4   2  -4 48568.9 1734.17  23
  -4   2  -4 51584.3 1925.53  14
  -4  -2  -4 51140.3 1933.32  12
  -4  -2  -4 47557.8 1803.48  14
  -4  -2  -5 13208.2 1004.64  12
  -4   2  -5 13010.1 1312.93  22
  -4   2  -5 11696.4 938.226  14
  -4   2  -5 12973.0 892.596  23
   4   2   5 13038.1 554.652  21
  -4   2  -5 11385.8 767.197  15
  -4  -2  -5 11983.3 944.294  14
  -4  -2  -6 5633.51 728.667  12
  -4   2  -6 5329.85 995.273  22
  -4   2  -6 4763.10 645.693  14
  -4   2  -6 4825.83 549.125  15
  -4   2  -7 805.408 301.691  15
  -4  -2  -7 566.797 361.133  12
  -4   2  -7 659.008 500.131  22
  -4   2  -7 645.890 337.673  14
  -4   2  -8 9861.08 1303.39  22
  -4  -2  -8 12198.6 1166.45  12
  -4   2  -8 10996.9 943.765  15
  -4   2  -8 8742.51 958.968  14
  -4   2  -9 904.527 638.848  22
   4   2   9 563.178 228.581  18
  -4  -2  -9 311.746 320.720  12
  -4   2  -9 642.029 361.660  14
  -4   2  -9 840.584 354.910  15
  -4  -2 -10 16517.5 1518.32  12
  -4   2 -10 14335.0 1700.86  22
   4   2  10 17598.1 1207.69  18
   4  -2  10 16378.3 1319.28  18
  -4   2 -10 17064.5 1351.27  15
  -4   2 -10 18128.5 1467.49  14
   4  -2  11 67756.3 2911.97  18
  -4   2 -11 64772.8 3791.28  22
  -4  -2 -11 67614.9 3296.39  12
  -4   2 -11 67037.2 2949.12  15
  -4   2 -11 64545.9 3000.01  14
  -4  -2 -12 24724.8 2044.74  12
  -4   2 -12 23056.0 1777.91  15
   4  -2  12 23849.4 1737.95  18
  -4   2 -12 20829.2 1727.88  14
   4  -2  13 30204.0 2044.83  18
  -4   2 -14 9510.43 736.946   4
  -4  -2 -14 8894.41 728.283   4
  -4  -2 -14 8343.39 533.544   8
  -4   2 -14 10867.6 629.612  16
  -4   2 -14 9530.50 590.079   3
  -4  -2 -14 9211.66 600.948   3
  -4   2 -14 9239.85 585.878   8
  -4  -2 -14 10310.9 624.888  16
  -4   2 -15 26776.1 1053.96   3
  -4   2 -15 26278.6 1035.41   8
  -4   2 -15 27449.1 1299.99   4
  -4  -2 -15 24066.0 972.907   8
  -4   2 -15 30503.6 1137.48  16
  -4  -2 -15 26865.9 1306.45   4
  -4  -2 -15 28223.6 1127.63  16
  -4  -2 -16 11389.5 871.339   4
  -4   2 -16 11062.7 680.409   3
  -4  -2 -16 10316.1 621.732   8
  -4   2 -16 11252.5 831.595   4
  -4   2 -16 12021.7 700.042   8
  -4   2 -16 13372.0 738.563  16
  -4  -2 -16 12653.3 750.921  16
  -4   2 -17 714.636 198.119  16
  -4  -2 -17 718.882 200.986   8
  -4  -2 -17 1345.13 381.481   4
  -4   2 -17 707.163 336.636   4
  -4   2 -17 369.545 185.947   3
  -4  -2 -18 9475.99 774.576   4
  -4   2 -18 10318.3 663.575  16
  -4  -2 -18 11212.6 682.674   8
  -4   2 -18 8672.49 757.149   4
  -4  -2 -19 1570.75 423.062   4
  -4   2 -19 1595.98 420.975   4
  -4  -2 -20 108.537 303.410   4
  -4   2 -20 170.138 303.467   4
  -4   2 -21 1848.83 374.097   4
  -4  -2 -21 1502.89 345.583   4
  -4   2 -22 409.688 228.847   4
  -4  -2 -22-41.7120 245.212   4
  -4   2 -23 1734.20 269.735   4
   4   3 -26 513.051 135.639  16
   4   3 -26-329.290 155.501   7
   4   3 -25 7701.02 489.703   7
   4   3 -25 6459.24 443.406  16
   4  -3 -25 6558.26 455.807  16
   4  -3 -24 3899.61 388.441  16
   4   3 -24 4176.09 435.611   7
   4   3 -24 4394.90 424.444  16
   4   3 -23 798.082 276.529   7
   4  -3 -23 771.977 252.225  16
   4   3 -23 768.140 254.051  16
   4   3 -22-106.135 261.014   7
   4   3 -22 61.3740 210.137  16
   4  -3 -22-521.133 266.830   7
   4  -3 -22-108.807 194.502  16
   4  -3 -21 50.1584 231.392  16
   4  -3 -21 325.361 214.270   4
   4  -3 -21 5.93393 232.979   7
   4   3 -21-349.868 298.156   7
   4   3 -20 2511.16 406.899   7
   4  -3 -20 2258.80 372.614  16
   4  -3 -20 3004.51 391.030   4
   4  -3 -20 2734.97 412.860   7
   4  -3 -19 11376.6 784.501   7
   4  -3 -19 11400.0 749.737   4
   4  -3 -19 10304.5 745.141  16
   4   3 -19 10233.8 768.232   7
   4  -3 -18 780.383 256.876   4
   4  -3 -18 1373.97 328.398  16
   4  -3 -18 951.423 311.989   7
   4   3 -18 1302.37 355.956   7
   4   3 -17 229.415 191.177  11
   4  -3 -17 89.3713 188.620   4
   4  -3 -17-58.2819 166.461  16
   4  -3 -17 225.782 212.764   7
   4   3 -17 102.706 227.416   7
   4   3 -16 11816.5 745.279   7
   4  -3 -16 11862.6 1353.22  13
   4   3 -16 12179.7 1507.26  13
   4   3 -15-100.103 355.748  13
  -4  -3  15 542.593 389.228  18
   4  -3 -15 932.568 378.853  13
   4   3 -14 296.346 375.263  13
  -4  -3  14 604.569 409.324  18
   4  -3 -14 15.2777 331.494  13
   4  -3 -13 9805.40 1076.82  13
   4  -3 -13 12116.3 1305.51  19
  -4  -3  13 10994.6 1265.62  18
   4   3 -13 12128.0 1301.64  13
   4  -3 -12-210.294 273.686  13
  -4  -3  12 0.71827 321.526  18
   4   3 -12-721.917 522.991  13
   4  -3 -12 424.907 325.440  15
   4  -3 -12 210.063 339.596  19
   4  -3 -11 89611.8 3392.07  19
   4   3 -11 87285.0 3473.05  13
  -4   3  11 96050.4 3139.85  18
  -4  -3  11 86041.8 3377.44  18
   4  -3 -11 93833.9 3207.19  15
   4  -3 -11 90170.4 3217.89  13
   4  -3 -10 6905.41 821.836  20
   4   3 -10 6561.33 725.678  24
  -4   3  10 6549.56 758.122  18
   4  -3 -10 6121.48 835.563  19
  -4  -3  10 5983.87 843.088  18
   4  -3 -10 5665.38 705.855  15
   4   3 -10 7522.62 744.542  22
   4  -3 -10 6618.18 781.696  13
   4  -3  -9 3266.60 557.810  13
  -4  -3   9 3449.80 607.530  18
   4   3  -9 3752.79 571.642  24
   4   3  -9 4825.66 582.446  22
  -4   3   9 3859.74 558.803  18
   4  -3  -9 3732.59 601.093  20
   4  -3  -9 3345.55 522.653  15
  -4   3   8 26241.7 1346.50  18
   4   3  -8 28106.4 1314.78  22
   4  -3  -8 27551.5 1478.63  20
  -4  -3   8 26427.3 1564.73  18
   4   3  -8 25418.4 1484.88  20
  -4   3   8 26635.5 1545.33  21
   4  -3  -8 28121.5 1322.91  15
  -4   3   7 18636.3 1255.07  21
   4   3  -7 19087.0 1257.39  20
   4  -3  -7 19253.2 1146.49  20
  -4  -3   7 18124.4 1247.15  18
  -4   3   6 215224. 4856.52  21
   4  -3  -6 213220. 4658.94  20
  -4  -3   6 217760. 5082.15  18
   4   3  -6 214556. 4965.31  20
  -4   3   5 433364. 8207.58  21
  -4  -3   5 447821. 8521.64  18
   4  -3  -5 449739. 8015.43  20
   4   3  -5 445919. 8364.57  20
  -4  -3   4 2646.09 505.230  18
  -4   3   4 2889.01 469.380  21
   4  -3  -4 2432.28 398.362  20
   4   3  -4 3109.53 567.049  20
  -4   3   3 42129.2 1564.69  21
   4  -3  -3 43822.2 1553.02  20
   4   3  -3 37666.0 1620.81  20
  -4  -3   3 37899.7 1099.30  23
   4   3  -2 7065.47 676.054  20
  -4  -3   2 8904.01 565.356  12
  -4   3   2 7883.03 630.264  21
  -4  -3   2 7913.36 431.940  23
  -4  -3   1 215558. 4047.32  12
  -4   3   1 204391. 4120.12  21
   4   3  -1 203333. 4278.70  20
  -4  -3   1 200004. 3600.16  23
  -4   3   0 3072.99 421.272  23
  -4  -3   0 3418.18 414.026  12
  -4  -3   0 3419.31 307.633  23
  -4   3   0 3184.17 373.350  21
  -4   3   0 2423.43 131.377  15
  -4   3  -1 100882. 2566.90  23
   4   3   1 100947. 2412.82  20
  -4  -3  -1 103274. 2631.65  12
  -4   3  -1 101584. 2363.19  21
  -4   3  -1 96937.4 1879.80  15
  -4  -3  -2 218413. 4532.52  12
  -4   3  -2 213110. 3771.09  15
  -4   3  -2 207285. 4303.44  23
  -4   3  -2 203730. 3977.11  21
  -4  -3  -3 6287.55 640.946  12
  -4   3  -3 4894.65 534.146  23
  -4   3  -3 5278.10 416.384  21
  -4   3  -3 5305.26 623.141  14
  -4  -3  -4 15997.2 1083.44  12
  -4   3  -4 16885.3 720.546  21
  -4   3  -4 17465.2 1126.67  14
  -4   3  -4 16094.9 972.729  23
   4   3   5 45625.3 1394.06  21
  -4   3  -5 40069.8 1653.35  23
  -4   3  -5 41480.3 1855.42  14
  -4  -3  -5 43213.8 1917.05  12
  -4   3  -5 41825.7 1565.11  15
  -4   3  -6 1106.59 391.915  14
  -4   3  -6 516.067 225.693  15
  -4   3  -7 136220. 5018.73  22
  -4   3  -7 133565. 3595.31  15
  -4  -3  -7 137317. 4090.20  12
  -4   3  -7 126467. 3805.06  14
  -4   3  -8 56584.5 2283.73  15
  -4  -3  -8 54185.4 2551.62  12
  -4   3  -8 56503.3 3262.29  22
  -4   3  -8 53542.5 2366.91  14
  -4  -3  -9 6390.56 915.570  12
   4  -3   9 6843.89 852.046  18
  -4   3  -9 7328.02 855.930  15
  -4   3  -9 5768.06 817.716  14
  -4   3  -9 7616.93 1247.65  22
  -4  -3 -10 14044.4 1417.92  12
   4  -3  10 13339.2 1246.75  18
  -4   3 -10 12026.6 1598.05  22
  -4   3 -10 13872.3 1314.48  14
  -4   3 -10 12058.0 1162.67  15
  -4  -3 -11 25010.0 1996.80  12
  -4   3 -11 23748.3 2304.01  22
   4  -3  11 23049.8 1708.03  18
  -4   3 -11 24941.6 1772.11  15
  -4   3 -11 22122.3 1712.60  14
  -4   3 -12 5415.27 865.051  15
  -4   3 -12 6066.20 1235.59  22
   4  -3  12 5782.35 904.020  18
  -4  -3 -12 5695.99 1031.92  12
  -4   3 -12 5933.20 959.964  14
  -4   3 -13 8588.75 546.433   8
  -4  -3 -13 8688.00 713.995   4
  -4  -3 -13 10076.6 608.263  16
  -4   3 -13 9265.16 566.456   3
  -4   3 -13 10639.0 1281.92  15
  -4  -3 -14 328.271 235.498   4
  -4  -3 -14 106.663 108.690   8
  -4   3 -14 201.195 176.780   8
  -4   3 -14 728.867 312.855   4
  -4  -3 -14 481.157 190.726  16
  -4   3 -14 412.382 156.469   3
  -4  -3 -15 2965.58 368.738  16
  -4  -3 -15 2884.90 316.653   8
  -4   3 -15 4024.02 429.817   8
  -4  -3 -15 3061.32 468.962   4
  -4   3 -15 3539.71 483.265   4
  -4   3 -15 3092.61 368.235   3
  -4   3 -16 3814.36 402.971   3
  -4   3 -16 4492.27 535.858   4
  -4  -3 -16 4004.35 553.804   4
  -4  -3 -16 3193.35 317.775   8
  -4  -3 -17-121.830 329.164   4
  -4   3 -17-215.320 216.650   3
  -4   3 -17-287.248 272.490   4
  -4  -3 -17 322.370 210.389   8
  -4   3 -18 7658.04 690.782   4
  -4  -3 -18 7400.44 723.113   4
  -4   3 -19 9271.20 755.453   4
  -4  -3 -19 8581.54 742.832   4
  -4  -3 -20 341.103 280.708   4
  -4   3 -20 310.281 268.659   4
  -4   3 -21-496.460 293.579   4
  -4  -3 -21-143.455 290.470   4
  -4   3 -22 221.837 198.522   4
  -4   3 -23 7234.45 464.591   4
   4   4 -25 196.200 122.342  16
   4   4 -25 339.114 177.262   7
   4   4 -24 481.690 192.513  16
   4  -4 -24 264.307 158.085  16
   4   4 -24 394.601 223.208   7
   4  -4 -23 467.823 172.513  16
   4   4 -23 828.899 281.413   7
   4   4 -23 589.994 203.967  16
   4  -4 -22 13762.2 776.706  16
   4   4 -22 14475.6 832.529   7
   4   4 -22 15585.3 855.759  16
   4  -4 -21 8047.64 623.529  16
   4   4 -21 8950.55 692.846   7
   4   4 -20 4354.24 534.594   7
   4  -4 -20 5266.01 521.773  16
   4  -4 -20 5110.73 551.895   7
   4  -4 -19 193.050 221.423   4
   4  -4 -19 419.445 234.232  16
   4  -4 -19 264.068 234.945   7
   4   4 -19-32.7375 244.299   7
   4   4 -18 1096.09 277.491  11
   4  -4 -18 1327.46 295.066   4
   4  -4 -18 1401.76 286.251  16
   4  -4 -18 1102.54 256.573   7
   4   4 -18 1404.99 350.086   7
   4   4 -17 1932.11 335.973  11
   4  -4 -17 2386.94 343.803  16
   4  -4 -17 2494.02 370.771   4
   4  -4 -17 1976.76 333.622   7
   4   4 -17 1861.56 348.955   7
   4   4 -16 45927.4 1603.96  11
   4  -4 -16 52586.5 1619.29  16
   4  -4 -16 50534.7 1699.79   7
   4   4 -16 48778.9 1627.51   7
  -4  -4  15 18616.3 1783.52  18
   4   4 -15 17168.1 1700.35  13
   4   4 -14 2963.46 703.252  13
   4  -4 -14 3847.44 853.221  19
  -4  -4  14 3730.40 794.847  18
   4  -4 -14 3186.47 638.814  13
   4   4 -13 40772.0 2466.11  13
   4  -4 -13 39810.2 2533.33  19
  -4  -4  13 42544.9 2506.55  18
   4  -4 -13 41155.9 2202.96  13
   4  -4 -12 2407.43 524.753  13
  -4  -4  12 1381.81 495.490  18
   4   4 -12 887.051 415.096  13
   4  -4 -12 1464.06 458.264  19
   4  -4 -11 31476.1 1721.40  13
  -4  -4  11 31238.4 1966.98  18
   4  -4 -11 30889.3 2031.88  19
   4   4 -11 28723.7 1890.23  13
   4  -4 -10 461.609 264.469  13
   4   4 -10 29.5876 262.483  13
   4   4 -10 422.803 239.628  24
  -4  -4  10 184.806 382.806  18
   4  -4 -10 473.740 308.108  19
   4  -4  -9 1165.45 313.373  13
  -4  -4   9 1408.97 465.916  18
   4  -4  -9 327.209 320.800  19
   4  -4  -9 614.516 325.430  20
   4   4  -9 1003.35 381.225  24
  -4   4   9 996.144 507.589  21
   4  -4  -8 4870.49 612.153  20
  -4  -4   8 5373.31 797.224  18
  -4   4   8 4003.75 650.174  21
   4  -4  -8 4562.44 544.586  13
   4   4  -8 4817.40 672.421  24
  -4  -4   7 16231.7 1238.66  18
   4  -4  -7 16064.9 1075.77  20
  -4   4   7 14965.8 1149.19  21
  -4  -4   6 104484. 3355.80  18
   4  -4  -6 110491. 3053.27  20
  -4   4   5 9218.22 816.342  21
   4  -4  -5 9307.49 758.333  20
  -4  -4   5 9903.68 908.974  18
  -4  -4   4 266046. 5607.63  18
  -4   4   4 269635. 5251.91  21
  -4   4   3 2570.49 451.972  21
  -4  -4   3 3053.55 519.496  18
  -4  -4   3 3140.58 315.895  12
  -4  -4   3 2069.57 132.798  23
  -4  -4   2 25887.7 1031.93  12
  -4   4   2 21985.0 1156.69  21
  -4   4   1 213612. 4709.75  23
  -4   4   1 217477. 4555.52  21
  -4   4   0 150121. 3457.49  21
  -4   4   0 154010. 3543.47  23
  -4  -4   0 158609. 3481.68  12
  -4  -4  -1 1681.33 339.219  12
  -4   4  -1 1422.00 304.384  23
  -4   4  -1 2043.02 371.868  21
  -4   4  -2 7315.70 588.458  21
  -4   4  -2 6453.29 585.866  23
  -4  -4  -2 6892.29 661.413  12
  -4  -4  -3 4366.86 572.325  12
  -4   4  -3 5413.70 558.394  23
  -4   4  -3 5263.30 495.089  21
  -4   4  -3 5119.51 645.592  14
  -4  -4  -4 75016.4 2570.79  12
  -4   4  -4 70987.0 2257.15  23
  -4   4  -4 76164.1 2611.80  14
  -4   4  -4 75989.6 2034.91  21
  -4  -4  -5 6232.18 747.942  12
  -4   4  -5 7590.66 659.223  15
   4   4   5 6803.03 579.571  21
  -4   4  -5 6219.90 657.695  23
  -4   4  -5 7489.39 812.566  14
  -4  -4  -6-41.7859 298.564  12
  -4   4  -6 212.833 250.797  14
  -4   4  -6 742.581 243.531  15
  -4  -4  -7 55290.6 2526.35  12
  -4   4  -7 53727.5 2145.45  15
  -4   4  -7 53831.2 2327.08  14
  -4   4  -8 11802.0 1535.38  22
  -4  -4  -8 11298.9 1175.21  12
  -4   4  -8 11253.2 1075.58  14
  -4   4  -8 10920.3 978.099  15
   4  -4   9 31987.2 1895.83  18
  -4   4  -9 28972.7 1853.41  14
  -4  -4  -9 32415.6 2112.72  12
  -4   4  -9 31588.3 2599.96  22
  -4   4  -9 33409.2 1848.43  15
  -4  -4 -10 21935.4 1840.07  12
  -4   4 -10 21290.2 2202.41  22
   4  -4  10 22496.8 1655.15  18
  -4   4 -10 19082.3 1522.19  14
  -4   4 -10 21303.1 1576.29  15
  -4  -4 -11 19931.0 1831.74  12
   4  -4  11 18287.0 1561.92  18
  -4   4 -11 17372.8 2034.73  22
  -4   4 -11 18194.6 1566.29  14
   4  -4  12 4012.39 770.284  18
  -4  -4 -12 5362.71 1040.49  12
  -4   4 -12 5401.35 1151.69  22
  -4   4 -12 5480.16 901.582  14
  -4   4 -13 55775.4 1596.95  11
  -4   4 -13 56222.7 1544.04   3
  -4   4 -13 52576.7 1550.70   8
  -4  -4 -13 52140.2 1826.53   4
  -4  -4 -14 357.273 288.085   4
  -4   4 -14 184.897 143.892  11
  -4   4 -14 109.882 142.890   3
  -4   4 -14 384.149 201.696   8
  -4   4 -15 8808.27 730.839   4
  -4  -4 -15 8298.45 762.139   4
  -4   4 -15 8355.25 583.142   3
  -4  -4 -16 392.237 317.235   4
  -4   4 -16-385.564 365.333   4
  -4   4 -17 2075.04 425.235   4
  -4   4 -17 1714.75 317.788   3
  -4  -4 -17 1675.74 403.384   4
  -4  -4 -18 2032.23 439.153   4
  -4   4 -18 2303.86 422.228   4
  -4  -4 -19 4771.68 551.676   4
  -4   4 -19 4921.34 551.856   4
  -4  -4 -20 0.27409 312.576   4
  -4   4 -20-183.341 261.060   4
  -4   4 -21 138.494 228.061   4
  -4   4 -22 61.1713 189.221   4
  -4   4 -23 2791.40 278.042   4
   4   5 -25 1573.17 241.440   7
   4   5 -24 13459.1 624.451  16
   4   5 -24 13677.6 674.091   7
   4   5 -23 10128.1 611.517  16
   4   5 -23 11174.9 677.360   7
   4   5 -22 4519.15 447.271  16
   4   5 -22 4185.18 477.467   7
   4  -5 -22 3564.32 373.708  16
   4   5 -21 76.9544 189.068  16
   4   5 -21 278.743 295.445   7
   4  -5 -21 394.422 199.425  16
   4  -5 -20-77.9461 200.491  16
   4   5 -20 312.600 322.078   7
   4  -5 -19 53688.8 1702.21  16
   4   5 -19 53239.1 1752.29   7
   4   5 -18 3145.12 432.504  11
   4  -5 -18 3795.33 429.309  16
   4  -5 -18 3783.77 459.363   6
   4   5 -18 3453.37 457.210   7
   4  -5 -17 29.0695 189.109   6
   4  -5 -17-50.0995 169.990  16
   4   5 -17-65.5389 232.883  11
   4   5 -17 242.321 223.200   7
   4   5 -16 9743.61 702.515  11
   4  -5 -16 9290.33 659.512   6
   4  -5 -16 10789.2 666.816  16
   4  -5 -16 10251.8 724.587   7
   4   5 -15 14761.2 839.752  11
   4  -5 -15 15727.7 852.537   7
   4   5 -15 16268.7 1646.46  13
   4   5 -14 3934.79 798.772  13
  -4  -5  14 4190.71 851.421  18
   4  -5 -14 3649.64 846.800  19
   4   5 -13 36310.7 2309.90  13
  -4  -5  13 40741.5 2545.36  18
   4  -5 -13 39443.9 2636.57  19
   4  -5 -12 36350.3 2440.69  19
  -4  -5  12 37094.7 2330.45  18
   4   5 -12 35372.5 2191.64  13
   4  -5 -11 5258.13 886.660  19
   4   5 -11 6164.11 837.351  24
  -4  -5  11 5377.92 858.932  18
   4   5 -11 6017.67 871.415  13
  -4   5  10 24361.0 1706.25  21
   4  -5 -10 21104.4 1749.04  19
  -4  -5  10 23126.9 1688.55  18
   4   5 -10 25337.5 1654.09  24
   4   5 -10 22263.4 1649.43  13
   4   5  -9 12959.1 1169.98  24
  -4   5   9 15399.4 1280.49  21
   4   5  -9 10379.2 1088.94  13
  -4  -5   9 14538.7 1281.50  18
   4  -5  -9 12756.3 1363.07  19
   4   5  -8 13692.2 1178.62  24
  -4   5   8 12696.6 1143.44  21
  -4  -5   8 14404.5 1241.34  18
   4  -5  -8 13080.1 1024.92  20
   4   5  -7 85118.2 3061.57  24
  -4  -5   7 90476.5 3214.02  18
   4  -5  -7 87633.7 2792.03  20
  -4   5   7 84241.7 2993.09  21
   4   5  -6 5378.62 753.810  24
  -4   5   6 5998.80 743.171  21
   4  -5  -6 5219.88 641.524  20
  -4  -5   6 5506.25 758.136  18
  -4   5   5 6485.90 730.070  21
   4  -5  -5 5827.30 645.360  20
  -4  -5   5 7135.20 814.514  18
   4   5  -5 5605.43 755.597  24
  -4  -5   4 19300.7 1317.57  18
  -4   5   4 21014.3 1247.62  21
  -4   5   3 101618. 2983.27  21
  -4  -5   3 97502.9 3151.57  18
  -4   5   2 13680.9 960.415  21
  -4  -5   2 12763.4 956.612  18
  -4  -5   2 15071.4 820.484  12
  -4   5   1 30579.9 1436.93  21
  -4  -5   1 34652.0 1360.88  12
  -4   5   1 31453.0 1425.47  23
  -4  -5   0 220721. 4511.39  12
  -4   5   0 205965. 4529.16  21
  -4   5  -1 2514.52 397.960  21
  -4   5  -1 2165.42 324.982  23
  -4  -5  -1 1959.50 378.484  12
  -4   5  -2 830.030 269.205  21
  -4  -5  -2 368.327 212.079  12
  -4  -5  -3 12456.7 990.081  12
  -4   5  -3 12936.1 867.251  23
  -4   5  -3 11994.5 841.033  21
  -4   5  -3 13004.6 1044.46  14
   4   5   3 13199.2 951.958  24
  -4  -5  -4-310.729 305.689  12
  -4   5  -4 176.991 150.057  21
  -4   5  -4-141.804 161.861  23
   4   5   4 46.5216 188.644  24
  -4   5  -4 211.382 266.429  14
  -4  -5  -5 635.791 295.485  12
   4   5   5 609.036 256.080  24
   4   5   5 463.914 202.714  21
  -4   5  -5 627.755 298.851  14
  -4  -5  -6 1016.16 441.796  12
  -4   5  -6 521.240 253.533  14
  -4  -5  -7 6139.71 871.211  12
   4  -5   7 6580.41 820.514  18
  -4   5  -7 6235.90 828.683  14
  -4  -5  -8 29474.0 1997.42  12
   4  -5   8 29660.4 1816.46  18
  -4   5  -8 27323.1 1734.89  14
  -4  -5  -9 52884.0 2842.74  12
   4  -5   9 51263.1 2539.89  18
  -4   5  -9 52165.2 3462.70  22
  -4   5  -9 52048.0 2519.38  14
  -4  -5 -10 1117.53 490.530  12
   4  -5  10 1803.15 567.796  18
  -4   5 -10 1462.06 692.173  22
  -4   5 -10 1048.13 318.825  14
  -4   5 -11 59219.0 3902.65  22
  -4  -5 -11 60716.8 3376.43  12
  -4   5 -11 53676.6 2773.38  14
   4  -5  11 56707.2 2896.85  18
  -4   5 -12 50207.0 1486.07  11
  -4   5 -12 46070.4 1434.17   8
  -4   5 -12 52950.4 1454.59   3
  -4  -5 -12 46099.5 1674.15   4
  -4  -5 -13 189.275 373.268   4
  -4   5 -13 284.677 144.893   3
  -4   5 -13 17.3533 124.189  11
  -4   5 -13 818.975 245.853   8
  -4   5 -14 33559.0 1250.42  11
  -4  -5 -14 30381.6 1392.48   4
  -4   5 -14 33965.0 1187.74   3
  -4   5 -14 32886.2 1231.46   8
  -4   5 -15 11943.8 740.688  11
  -4  -5 -15 11226.3 843.071   4
  -4   5 -15 11229.5 681.655   3
  -4  -5 -16 280.739 287.916   4
  -4   5 -16 163.924 154.269  11
  -4   5 -16 510.974 273.388   4
  -4   5 -16 360.428 185.462   3
  -4   5 -17 747.297 236.585  11
  -4  -5 -17 776.898 323.816   4
  -4   5 -17 730.355 285.011   4
  -4   5 -18 7392.53 649.176   4
  -4  -5 -18 6544.84 647.644   4
  -4   5 -19 6580.96 584.491   4
  -4   5 -20-126.104 250.419   4
  -4   5 -21-27.2632 216.929   4
  -4   5 -22 2580.67 295.240   4
   4   6 -25 4403.49 314.867   7
   4   6 -24 856.293 225.501   7
   4   6 -23 16060.2 774.011   7
   4   6 -22 1886.01 355.838   7
   4   6 -22 1728.62 276.926  16
   4   6 -21 16503.5 891.132   7
   4   6 -21 17725.8 884.645  16
   4  -6 -20 767.441 200.878  16
   4   6 -20 392.148 277.589   7
   4   6 -19 7287.99 613.733   7
   4   6 -18 2204.94 385.527  11
   4  -6 -18 2257.70 379.241   6
   4   6 -18 2177.45 394.352   7
   4  -6 -17 174.992 196.093   6
   4   6 -17 18.2243 198.660  11
   4   6 -17 184.470 290.336   7
   4  -6 -16-60.1649 194.439   6
   4   6 -16-51.9065 231.549  11
   4  -6 -15 59641.0 1797.10   6
   4   6 -15 58353.5 1830.18  11
   4   6 -14 5480.03 497.019  11
   4  -6 -14 5141.85 467.075   6
  -4  -6  13 3690.43 774.271  18
   4  -6 -13 3180.46 789.671  19
   4   6 -12 1039.36 453.708  13
   4  -6 -12 450.601 328.661  19
  -4  -6  12 1217.48 479.916  18
   4   6 -11 949.277 404.731  13
  -4  -6  11 898.538 396.855  18
  -4   6  11 601.108 327.608  21
   4  -6 -11 930.248 486.875  19
   4   6 -11 1007.60 423.976  24
   4   6 -10 135718. 4487.22  24
  -4   6  10 146917. 4717.39  21
   4  -6 -10 133574. 4903.58  19
  -4  -6  10 142004. 4742.29  18
   4   6 -10 141945. 4417.13  13
   4   6  -9-11.2777 325.376  13
  -4   6   9 160.671 287.903  21
   4  -6  -9-161.351 296.915  19
   4   6  -9-73.1715 287.033  24
  -4  -6   9 83.4444 278.439  18
   4  -6  -8 13958.1 1105.72  20
   4   6  -8 10390.9 1014.04  13
  -4   6   8 11315.8 1106.57  21
   4  -6  -8 10027.6 1179.88  19
  -4  -6   8 11311.3 1153.12  18
   4   6  -8 11046.4 1134.13  24
  -4   6   7 101293. 3464.10  21
   4   6  -7 96563.8 3491.56  24
   4  -6  -7 103721. 3209.38  20
  -4  -6   7 92721.3 3454.29  18
  -4  -6   6 3249.33 636.874  18
  -4   6   6 3409.88 611.253  21
   4  -6  -6 3202.90 527.609  20
   4   6  -6 3364.44 638.119  24
   4   6  -5 10616.5 1077.13  24
  -4   6   5 10434.4 982.065  21
  -4  -6   5 11087.4 1069.20  18
   4   6  -4 11142.1 1083.18  24
  -4   6   4 12408.0 1039.69  21
  -4  -6   4 11932.9 1061.13  18
  -4   6   3 1117.72 293.742  21
   4   6  -3 1066.80 393.809  24
  -4  -6   3 1412.51 400.573  18
  -4   6   2 1617.73 377.336  23
   4   6  -2 1783.40 492.545  24
  -4   6   2 1369.11 381.629  21
  -4  -6   2 1667.44 319.253  12
  -4  -6   1 58478.3 1968.29  12
  -4   6   1 55207.1 2002.96  23
  -4   6   1 50964.4 2082.56  21
   4   6  -1 56509.1 2350.85  24
  -4   6   0 4208.49 505.591  23
  -4   6   0 3531.63 528.771  21
   4   6   0 4828.87 673.708  24
  -4  -6   0 4329.77 543.126  12
  -4  -6  -1 6940.87 720.731  12
  -4   6  -1 7090.98 725.598  21
   4   6   1 7379.23 806.062  24
  -4   6  -1 6892.41 633.869  23
  -4  -6  -2 29125.2 1560.85  12
  -4   6  -2 26174.4 1418.87  21
   4   6   2 28854.2 1570.17  24
  -4   6  -2 27755.4 1295.72  23
  -4  -6  -3 177.087 219.706  12
   4   6   3 246.735 221.495  24
  -4   6  -3 298.194 171.500  21
  -4   6  -3 455.770 195.288  23
  -4   6  -3 382.712 231.506  14
  -4  -6  -4 25457.6 1588.25  12
  -4   6  -4 25647.0 1318.47  23
  -4   6  -4 25827.1 1366.47  21
  -4   6  -4 27099.5 1629.53  14
   4   6   4 27609.3 1475.02  24
  -4  -6  -5 105737. 3673.24  12
   4   6   5 113341. 3331.63  21
  -4   6  -5 114554. 3679.32  14
  -4   6  -6 2649.26 573.842  14
   4   6   6 2740.39 490.486  21
  -4  -6  -6 2111.90 485.633  12
   4  -6   6 2050.47 456.351  18
  -4  -6  -7 86895.1 3484.56  12
  -4   6  -7 78647.8 3115.41  14
   4  -6   7 87360.5 3282.03  18
  -4  -6  -8 27636.4 2015.76  12
   4  -6   8 26610.0 1805.07  18
  -4   6  -8 26949.5 1786.37  14
  -4   6  -9 74534.7 3174.77  14
   4  -6   9 72916.4 3227.10  18
  -4  -6  -9 76498.3 3577.68  12
  -4  -6 -10 10697.7 1359.67  12
  -4   6 -10 9754.23 1677.76  22
   4  -6  10 10523.4 1225.96  18
  -4   6 -10 8380.30 1059.40  14
  -4   6 -11 30629.6 1116.13  11
  -4  -6 -11 29313.2 1258.33   4
  -4   6 -11 30672.3 1168.54   1
  -4   6 -11 32421.6 1070.14   3
  -4  -6 -12 1171.64 342.782   4
  -4   6 -12 2226.39 375.803   8
  -4   6 -12 1168.97 244.107  11
  -4   6 -12 1302.10 273.039   1
  -4   6 -12 1393.78 237.668   3
  -4   6 -13 151.566 151.042  11
  -4  -6 -13-128.164 287.333   4
  -4   6 -13 226.531 166.004   3
  -4  -6 -14 375.697 328.815   4
  -4   6 -14 501.253 203.324   3
  -4   6 -14-145.577 156.801  11
  -4   6 -15 5012.45 493.702  11
  -4  -6 -15 5735.92 618.116   4
  -4   6 -15 4977.38 461.432   3
  -4   6 -16 5819.49 560.297  11
  -4   6 -16 6035.42 502.818   3
  -4   6 -16 6542.68 656.574   4
  -4   6 -17 71.4936 165.686  11
  -4   6 -17-108.909 345.123   4
  -4   6 -18 1145.01 261.646  11
  -4   6 -18 1047.64 281.497   4
  -4   6 -19 10100.7 683.712   4
  -4   6 -20 135.657 210.356   4
  -4   6 -21 7447.00 491.844   4
  -4   6 -22 4615.96 343.897   4
   4   7 -24 17335.6 670.399   7
   4   7 -23 6328.18 453.648   7
   4   7 -22 5829.88 491.386   7
   4   7 -21-38.6233 255.022   7
   4   7 -20 10218.3 701.684   7
   4  -7 -19 1177.35 252.680   6
   4   7 -19 1425.68 295.271   7
   4   7 -18 16905.6 970.181  11
   4  -7 -18 17186.1 905.543   6
   4   7 -18 16847.2 912.975   7
   4  -7 -17 27.3414 218.923   6
   4   7 -17 220.367 228.150  11
   4  -7 -16 13614.0 808.649   6
   4   7 -16 13235.8 846.158  11
   4  -7 -15 580.466 211.298   6
   4   7 -15 712.085 257.959  11
   4  -7 -14 58492.7 1781.10   6
   4   7 -14 62796.5 1895.71  11
   4  -7 -13 6275.10 519.996   6
   4   7 -13 6374.51 547.258  11
  -4  -7  12 764.564 374.776  18
   4  -7 -12-405.776 494.885  19
   4  -7 -11 1042.02 449.425  19
  -4  -7  11 569.079 320.952  18
  -4   7  11-12.4938 433.948  21
  -4   7  10 1566.90 505.982  21
   4  -7 -10 2266.13 628.401  19
  -4  -7  10 1430.97 505.710  18
   4   7 -10 1105.62 448.021  24
   4  -7  -9 3338.89 769.010  19
   4   7  -9 3626.89 712.579  24
  -4   7   9 3462.17 681.617  21
  -4  -7   9 3084.07 654.263  18
  -4   7   8 8107.98 1005.68  21
   4   7  -8 7864.15 1018.86  24
   4  -7  -8 6094.33 988.579  19
  -4  -7   8 8036.69 1002.93  18
  -4   7   7 1.99070 258.709  21
   4  -7  -7 625.995 366.978  20
  -4  -7   7 89.3098 247.346  18
   4  -7  -7 795.491 466.384  19
   4   7  -7 310.456 349.634  24
   4   7  -6 3014.79 668.937  24
   4  -7  -6 2392.40 466.093  20
  -4  -7   6 2467.54 532.702  18
  -4   7   6 2707.26 586.263  21
   4   7  -5 30402.4 1922.47  24
  -4   7   5 28261.2 1730.49  21
   4   7  -4 44806.9 2306.43  24
  -4   7   4 40374.0 2060.89  21
  -4   7   3 40169.4 2023.14  21
   4   7  -3 49935.6 2393.80  24
  -4   7   2 42412.5 2036.53  21
   4   7  -2 43538.4 2228.74  24
  -4  -7   1 67409.7 2265.43  12
   4   7  -1 63539.0 2686.28  24
  -4  -7   0 12371.8 967.880  12
  -4   7   0 10130.0 953.905  21
   4   7   0 13408.2 1173.73  24
  -4  -7  -1 37454.4 1796.92  12
  -4   7  -1 34090.0 1776.92  21
   4   7   1 35971.4 1917.70  24
  -4  -7  -2 35503.9 1829.97  12
  -4   7  -2 32571.7 1738.86  21
   4   7   2 36034.4 1901.95  24
  -4  -7  -3 2838.41 545.300  12
  -4   7  -3 2530.08 479.268  21
   4   7   3 2978.88 582.930  24
   4  -7   3 2877.65 522.021  18
  -4   7  -3 2620.16 540.080  14
  -4  -7  -4 12161.4 1158.66  12
   4   7   4 13083.9 1063.69  24
   4  -7   4 11429.4 1039.26  18
  -4   7  -4 12829.3 1165.64  14
  -4  -7  -5-52.9577 241.671  12
  -4   7  -5-131.055 274.809  14
   4   7   5-206.510 226.798  21
   4  -7   5-325.810 288.029  18
  -4   7  -6 1186.83 416.867  14
  -4  -7  -6 1477.83 431.572  12
   4  -7   6 886.352 345.813  18
  -4  -7  -7 54391.2 2849.00  12
   4  -7   7 50238.1 2549.53  18
  -4   7  -7 56351.9 2645.98  14
  -4   7  -8 27999.7 1892.59  14
   4  -7   8 27391.2 1913.09  18
  -4  -7  -8 29309.8 2151.17  12
   4  -7   9 5185.59 863.774  18
  -4   7  -9 4627.48 791.666  14
  -4  -7  -9 5669.69 1035.56  12
  -4   7 -10 16881.8 806.482  11
  -4   7 -10 16459.4 822.772   1
  -4   7 -11 380.022 166.266   1
  -4   7 -11 422.246 164.404  11
  -4   7 -12 57741.9 1719.63  11
  -4   7 -12 59928.4 1743.86   1
  -4   7 -13 5386.71 491.139  11
  -4   7 -13 5489.12 456.306   3
  -4   7 -14 58547.7 1643.72   3
  -4   7 -14 53342.0 1684.74  11
  -4   7 -15 20543.0 916.543   3
  -4   7 -15 19522.0 960.482  11
  -4   7 -16 678.321 235.958  11
  -4   7 -17 28.5637 184.809  11
  -4   7 -17 140.676 287.597   4
  -4   7 -17 291.012 262.038   7
  -4   7 -18 178.084 162.140  11
  -4   7 -18 90.5324 240.979   4
  -4   7 -19 1426.79 275.678  11
  -4   7 -19 1142.58 251.153   4
  -4   7 -20 8154.58 535.362   4
  -4   7 -21 1611.65 234.178   4
   4   8 -23 909.546 215.723   7
   4   8 -22 1974.99 296.666   7
   4   8 -21 11346.4 660.219   7
   4   8 -20 569.648 263.410   7
   4  -8 -19 1263.76 256.694   6
   4   8 -19 1647.39 360.307   7
   4  -8 -18 942.701 226.649   6
   4   8 -18 1220.94 292.397  11
   4  -8 -18 1643.25 312.564  17
   4   8 -18 1086.97 315.787   7
   4  -8 -17 22497.2 1113.84  17
   4  -8 -17 24884.1 1082.59   6
   4   8 -17 25760.6 1197.06  11
   4   8 -16 12423.2 832.230  11
   4  -8 -16 12102.5 764.319   6
   4  -8 -15 18121.4 927.636   6
   4   8 -15 19426.0 1019.90  11
   4   8 -14 49581.7 1702.85  11
   4  -8 -14 51057.8 1629.55   6
   4  -8 -13 4847.44 470.398   6
   4   8 -13 4495.61 480.617  11
   4  -8 -12 8127.46 618.912   6
   4   8 -12 8050.24 620.335  11
  -4   8  11 1294.04 480.527  21
   4  -8 -11 1811.95 288.299   6
   4   8 -11 896.570 209.706  11
  -4  -8  11 1145.45 493.245  18
  -4   8  10 7035.80 1064.23  21
  -4  -8  10 6777.14 1037.62  18
   4  -8 -10 6940.05 1172.89  19
   4   8  -9 16341.1 1624.54  24
   4  -8  -9 16231.2 1711.01  19
  -4   8   9 16371.5 1558.50  21
   4  -8  -8 11364.1 1371.51  19
   4   8  -8 13078.6 1388.30  24
  -4   8   8 13329.6 1341.85  21
   4   8  -7 5044.69 882.650  24
  -4   8   7 5431.45 873.484  21
   4  -8  -7 5142.57 933.208  19
   4   8  -6 137184. 4773.54  24
  -4   8   6 154239. 4752.04  21
   4  -8  -6 151209. 4434.25  20
   4  -8  -6 131843. 4851.46  19
   4   8  -5 2730.41 639.506  24
  -4   8   5 2411.31 515.838  21
   4   8  -4 1381.57 521.418  24
  -4   8   4 1404.92 388.733  21
  -4   8   3 806.865 403.614  21
   4   8  -3 264.141 293.581  24
   4   8  -2 24006.9 1729.79  24
  -4   8   2 21593.9 1548.24  21
  -4   8   1 18017.2 1391.02  21
   4   8  -1 20508.0 1574.42  24
  -4   8   0 55313.3 2511.49  21
   4   8   0 65773.6 2846.49  24
  -4  -8  -1 18736.5 1348.43  12
  -4   8  -1 16556.5 1319.57  21
   4   8   1 19160.1 1472.21  24
  -4  -8  -2 68052.7 2770.21  12
   4   8   2 65159.4 2806.39  24
  -4   8  -2 65784.4 2720.35  21
  -4   8  -2 68273.2 2899.09  14
  -4  -8  -3 15006.1 1299.62  12
   4   8   3 14996.3 1263.53  24
  -4   8  -3 14601.2 1241.94  21
  -4   8  -3 15043.1 1324.10  14
  -4  -8  -4 20580.8 1603.61  12
  -4   8  -4 22719.3 1630.07  14
   4   8   4 21391.5 1572.72  21
  -4  -8  -5 16971.3 1502.69  12
   4   8   5 15668.5 1339.19  21
  -4   8  -5 16953.4 1417.91  14
  -4  -8  -6 53785.4 2850.15  12
  -4   8  -6 57979.8 2730.97  14
  -4  -8  -7 3826.94 781.409  12
  -4   8  -7 3826.26 697.177  14
   4  -8   7 3165.07 676.836  18
  -4   8  -8 9950.05 598.775  11
   4  -8   8 9357.82 1161.16  18
  -4   8  -8 9519.99 623.477   1
  -4   8  -9-121.180 168.900  11
  -4   8  -9-95.9092 170.491   1
  -4   8 -10 309.195 162.847  11
  -4   8 -10 313.439 196.360   1
  -4   8 -11 11431.8 703.676  11
  -4   8 -11 11074.7 691.225   1
  -4   8 -12 9914.73 661.013  11
  -4   8 -12 9422.51 632.749   1
  -4   8 -13 438.614 222.269  11
  -4   8 -14 52931.3 1678.96  11
  -4   8 -15 25794.5 1116.46  11
  -4   8 -16 1625.40 309.824  11
  -4   8 -17 251.184 245.699   7
  -4   8 -17-15.9406 199.217  11
  -4   8 -17 361.977 281.475   4
  -4   8 -18 4021.47 417.848  11
  -4   8 -18 4486.57 445.631   4
  -4   8 -19 21496.8 888.277  11
  -4   8 -19 22986.9 905.699   4
  -4   8 -20 2144.10 275.358   4
   4   9 -22 734.753 212.477   7
   4   9 -21 318.977 233.050   7
   4   9 -20 8824.92 576.333   7
   4   9 -19 713.697 263.347   7
   4   9 -18-347.058 286.951  11
   4  -9 -18 512.093 211.788  17
   4   9 -18-416.498 307.490   7
   4   9 -17 349.487 267.426  11
   4  -9 -17 193.231 214.488  17
   4  -9 -16 698.368 209.692   6
   4   9 -16 852.872 260.903  11
   4  -9 -16 404.485 197.576  17
   4  -9 -15 103.872 207.808   6
   4   9 -15 433.383 248.402  11
   4  -9 -15 247.291 179.420  17
   4   9 -14 7232.27 633.450  11
   4  -9 -14 7700.45 608.359   6
   4  -9 -14 6875.00 608.678  17
   4  -9 -13 2243.97 345.210   6
   4   9 -13 2426.39 402.698  11
   4  -9 -13 2696.99 390.442  17
   4   9 -12 14805.6 864.254  11
   4  -9 -12 15527.3 836.250   6
   4   9 -11 1052.75 268.995  11
   4  -9 -11 652.958 258.694   6
   4  -9 -10 44591.2 1461.92   6
   4   9 -10 45181.1 1533.45  11
   4  -9  -9 2613.61 347.385   6
  -4   9   8 92507.5 3970.28  21
   4  -9  -8 96393.4 2291.40   6
   4  -9  -8 89985.6 4183.00  19
   4  -9  -7-208.536 290.531  19
  -4   9   7 195.148 308.528  21
   4   9  -7 320.878 327.789  24
   4  -9  -6 6641.10 942.728  20
  -4   9   6 5754.59 919.883  21
   4  -9  -6 6546.64 1068.34  19
   4   9  -6 5167.67 925.449  24
  -4   9   5 140.492 346.651  21
   4   9  -5 341.900 361.361  24
   4  -9  -5 445.051 249.111  19
   4  -9  -4 35577.4 2329.47  19
   4   9  -4 36609.0 2338.71  24
  -4   9   4 34390.6 2157.94  21
   4   9  -3 1833.39 540.832  24
   4  -9  -3 2290.25 584.881  19
  -4   9   3 2614.03 606.658  21
  -4   9   2 8201.97 1009.11  21
   4   9  -2 9491.49 1155.42  24
   4   9  -1 43686.5 2498.80  24
  -4   9   1 43516.0 2355.89  21
  -4   9   0 21915.9 1669.23  21
   4   9   0 25146.3 1838.15  24
  -4   9  -1 2711.40 590.180  21
   4   9   1 3541.00 740.627  24
   4   9   2 8541.85 1059.32  24
  -4   9  -2 7510.38 969.951  21
  -4  -9  -3 12823.3 1267.22  12
   4   9   3 12343.2 1242.72  21
  -4   9  -3 10943.8 1150.36  21
  -4  -9  -4 43754.7 2479.28  12
   4   9   4 45679.1 2499.27  21
  -4  -9  -5 7704.55 1046.26  12
   4   9   5 7398.19 987.783  21
  -4   9  -6 2005.37 278.280  11
  -4  -9  -6 1637.09 255.339  17
  -4   9  -6 1951.55 310.766   1
  -4  -9  -7 39594.9 1320.26  17
  -4   9  -7 39966.7 1315.39  11
  -4   9  -7 37352.3 1331.30   1
  -4   9  -8 423.569 172.451   1
  -4   9  -8 195.258 142.609  11
  -4   9  -9 18866.4 893.934  11
  -4   9  -9 19831.2 928.629   1
  -4   9 -10 6223.63 525.413  11
  -4   9 -10 7508.14 561.357   1
  -4   9 -11 3178.20 388.752  11
  -4   9 -11 3431.37 392.431   1
  -4   9 -12-181.107 237.912  11
  -4   9 -12-188.769 185.916   1
  -4   9 -13 898.027 278.619  11
  -4   9 -14 144.142 209.710  11
  -4   9 -15 2855.79 389.177  11
  -4   9 -16 3858.74 431.284  11
  -4   9 -17 16622.1 831.375  11
  -4   9 -17 16839.4 824.811   4
  -4   9 -17 18266.7 873.512   7
  -4   9 -18 4858.78 432.576  11
  -4   9 -18 4533.42 412.973   4
  -4   9 -18 5410.63 447.578   7
  -4   9 -19 3642.65 349.686   4
  -4   9 -19 4004.01 357.644  11
   4  10 -21 98.0678 178.190   7
   4  10 -20-12.4012 204.537   7
   4  10 -19 5696.34 471.594   7
   4 -10 -18 3659.56 403.313  17
   4  10 -18 4317.22 444.918   7
   4  10 -17 9855.84 704.682  11
   4 -10 -17 9451.95 664.602  17
   4  10 -17 10199.0 686.544   7
   4  10 -16 1141.23 312.696  11
   4 -10 -16 1241.74 287.286  17
   4  10 -15 29948.8 1280.12  11
   4 -10 -15 28738.7 1227.90  17
   4  10 -14-3.13030 240.051  11
   4 -10 -14 458.314 270.851  17
   4  10 -13 2510.27 391.572  11
   4 -10 -13 2602.62 382.237  17
   4  10 -12 785.999 286.609  11
   4 -10 -12 636.738 219.371  17
   4  10 -11 1122.29 279.138  11
   4 -10 -11 1505.60 354.290  17
   4 -10 -10 2496.11 363.547  17
   4  10 -10 2873.07 388.662  11
   4 -10  -9 6612.56 574.856  17
   4 -10  -8 1131.46 268.483  17
  -4 -10   7 17492.3 887.213   5
  -4  10   7 17414.7 833.174   2
   4 -10  -7 17708.7 892.047  17
  -4  10   6 2886.96 337.215   2
  -4 -10   6 3519.36 392.448   5
   4 -10  -6 2888.15 348.980  17
  -4  10   5 8405.12 560.247   2
  -4 -10   5 8638.80 593.506   5
  -4 -10   5 8271.85 582.316  17
   4 -10  -5 6744.25 935.659  20
   4 -10  -5 8822.12 598.134  17
  -4 -10   4 42789.8 1410.51  17
   4 -10  -4 44181.3 1399.62  17
  -4  10   4 40477.1 1342.10   2
   4 -10  -3 84.6672 261.555  19
  -4 -10   3 393.957 211.318  17
  -4  10   2 5.12466 284.467  21
  -4 -10   2 158.215 142.515  17
  -4 -10   1 72.3976 156.444  17
  -4  10   1-182.930 330.972  21
  -4  10   1-26.6489 137.875   2
  -4  10   0 18421.4 859.309   2
  -4 -10   0 18468.2 867.318  17
  -4 -10  -1 63157.2 1799.47  17
  -4  10  -1 63639.6 3098.93  21
  -4  10  -2 3028.49 648.324  21
  -4 -10  -2 3112.41 363.792  17
  -4  10  -3 503.011 158.355  11
  -4  10  -3 343.583 200.727   1
  -4 -10  -3 296.326 176.519  17
  -4  10  -4 25842.2 1007.02  11
  -4  10  -4 23271.0 1061.56   1
  -4 -10  -4 24671.8 1040.68  17
  -4  10  -5 6527.01 544.311   1
  -4 -10  -5 6723.33 540.619  17
  -4  10  -5 6843.14 516.511  11
  -4  10  -6 1667.82 278.257  11
  -4  10  -6 1851.16 302.466   1
  -4 -10  -6 1831.33 305.897  17
  -4 -10  -7 12245.1 728.359  17
  -4  10  -7 12296.2 713.397  11
  -4  10  -7 11543.7 707.328   1
  -4  10  -8 1592.42 276.850  11
  -4 -10  -8 1482.77 281.401  17
  -4  10  -8 1888.23 292.194   1
  -4  10  -9 25518.2 1087.22  11
  -4  10  -9 26112.1 1078.86   1
  -4  10 -10 17805.5 898.042  11
  -4  10 -10 18153.9 876.269   1
  -4  10 -11 15073.0 840.474  11
  -4  10 -11 15877.1 810.341   1
  -4  10 -12 269.988 200.408  11
  -4  10 -13 24182.4 1070.20  11
  -4  10 -14-5.05010 216.653  11
  -4  10 -15 1649.45 322.196  11
  -4  10 -16 2189.49 328.677   4
  -4  10 -16 1866.62 310.690  11
  -4  10 -17 14247.2 729.427  11
  -4  10 -17 13789.2 681.634   4
  -4  10 -17 15139.3 732.936   7
  -4  10 -18 3678.94 361.767  11
  -4  10 -18 3482.04 319.644   4
   4  11 -20 7087.61 433.807   7
   4  11 -19 4400.51 391.861   7
   4 -11 -18 1769.00 267.445  17
   4  11 -18 2412.08 325.591   7
   4 -11 -17 116.660 165.726  17
   4  11 -17-32.6545 239.506   7
   4  11 -16 3617.59 428.484  11
   4 -11 -16 3596.14 421.291  17
   4 -11 -15 3489.63 426.451  17
   4  11 -15 3539.15 440.133  11
   4  11 -14 6653.36 589.139  11
   4 -11 -14 6532.79 582.591  17
   4  11 -13 2454.77 380.335  11
   4 -11 -13 2698.82 405.398  17
   4 -11 -12-118.274 260.127  17
   4  11 -12-107.015 225.782  11
   4  11 -11 6504.79 576.795  11
   4 -11 -11 5733.32 552.934  17
   4 -11 -10 51.5292 203.959  17
   4 -11  -9 7284.64 607.045  17
  -4 -11   8 34764.6 1321.62   5
   4 -11  -8 32267.3 1286.14  17
  -4 -11   7 10497.7 704.603   5
   4 -11  -7 10760.8 705.337  17
  -4  11   6 7863.26 559.991   2
  -4 -11   6 7759.04 593.671   5
   4 -11  -6 7754.21 586.131  17
  -4  11   5 3449.15 383.871   2
  -4 -11   5 3746.53 425.876   5
   4 -11  -5 3445.21 406.872  17
  -4 -11   4 3235.74 391.155   5
  -4  11   4 1988.75 307.532   2
   4 -11  -4 2249.15 339.407  17
  -4 -11   4 2327.90 347.344  17
  -4 -11   3 110.968 181.712  17
   4 -11  -3 289.838 177.610  17
  -4  11   3 295.897 166.142   2
   4 -11  -2 29043.7 1145.89  17
  -4  11   2 29512.9 1152.18   2
  -4 -11   2 29693.2 1184.05  17
   4 -11  -1 1579.09 265.125  17
  -4 -11   1 1695.39 316.789  17
  -4 -11   0 904.619 206.838  17
   4 -11   0 1202.79 230.743  17
  -4 -11  -1 3614.80 402.027  17
  -4 -11  -2 24713.4 1070.89  17
  -4  11  -2 23735.7 1097.44   1
  -4  11  -3 185.136 171.732   1
  -4  11  -3-57.7095 150.190  11
  -4 -11  -3 165.449 176.271  17
  -4  11  -4 3233.10 365.706  11
  -4  11  -4 2983.47 392.878   1
  -4 -11  -4 3072.15 391.481  17
  -4  11  -5-30.1496 154.209  11
  -4  11  -5 114.905 179.964   1
  -4 -11  -5-219.567 210.662  17
  -4  11  -6 4622.73 446.198  11
  -4 -11  -6 3897.77 434.181  17
  -4  11  -6 4639.90 459.874   1
  -4 -11  -7 5084.32 477.845  17
  -4  11  -7 5218.16 481.147  11
  -4  11  -7 4291.20 445.838   1
  -4  11  -8 3828.14 407.688  11
  -4 -11  -8 3793.40 426.219  17
  -4  11  -8 3818.54 414.635   1
  -4  11  -9 7298.11 568.123  11
  -4  11  -9 7780.08 559.186   1
  -4 -11  -9 7946.08 599.029  17
  -4  11 -10 5504.90 504.132  11
  -4  11 -10 4930.02 445.915   1
  -4  11 -11 37235.2 1357.09  11
  -4  11 -12 570.714 223.635  11
  -4  11 -13 8171.38 603.147  11
  -4  11 -14 19941.4 920.294  11
  -4  11 -15 380.248 214.497  11
  -4  11 -16 7950.11 542.473  11
  -4  11 -16 6755.45 467.788   4
  -4  11 -17 286.510 177.656  11
  -4  11 -17 13.5268 151.076   4
   4  12 -19 1279.95 202.842   7
   4 -12 -18 7542.60 453.339  17
   4  12 -18 8048.77 476.162   7
   4 -12 -17 212.765 153.579  17
   4  12 -17 521.259 234.837   7
   4 -12 -16 300.824 186.205  17
   4  12 -16 1154.42 283.780   7
   4 -12 -15 3985.43 428.090  17
   4 -12 -14-110.213 208.955  17
   4  12 -14 429.973 201.359  11
   4  12 -13 15770.8 865.051  11
   4 -12 -13 15751.2 867.334  17
   4  12 -12 7628.36 602.761  11
   4 -12 -12 7412.06 598.661  17
   4 -12 -11 4247.97 473.030  17
   4 -12 -10 5207.12 529.646  17
   4 -12  -9 43266.3 1528.43  17
   4 -12  -8 24048.2 1116.52  17
  -4 -12   7 2194.21 345.568   5
   4 -12  -7 1913.38 367.705  17
  -4 -12   6 10368.1 711.713   5
   4 -12  -6 10792.2 714.451  17
  -4 -12   5 7384.30 601.564   5
   4 -12  -5 7053.13 586.434  17
  -4 -12   4 10710.4 723.002   5
   4 -12  -4 10971.9 718.016  17
  -4 -12   3 4113.03 458.846   5
   4 -12  -3 4662.36 481.142  17
  -4 -12   3 4608.01 476.580  17
  -4 -12   2 979.759 270.293   5
  -4 -12   2 736.795 202.330  17
   4 -12  -2 1194.92 270.912  17
   4 -12  -1 9933.20 654.289  17
  -4 -12   1 8574.83 641.963  17
  -4 -12   0-43.6599 216.417  17
   4 -12   0 16.6007 148.032  17
  -4  12  -1 652.984 254.674   1
  -4 -12  -1-26.2132 221.408  17
  -4  12  -2 16379.3 893.870   1
  -4 -12  -2 16645.2 885.385  17
  -4  12  -3 9557.92 677.187   1
  -4 -12  -3 9489.17 671.664  17
  -4  12  -4 14844.4 828.334   1
  -4  12  -4 15458.1 802.437  11
  -4 -12  -4 14539.2 846.786  17
  -4  12  -5 91298.4 2352.25   1
  -4 -12  -5 91856.1 2396.95  17
  -4  12  -5 97620.4 2367.52  11
  -4  12  -6 9505.55 643.823  11
  -4  12  -6 9665.99 640.019   1
  -4 -12  -6 9971.77 676.952  17
  -4  12  -7 1831.42 304.430   1
  -4  12  -7 1945.10 295.481  11
  -4 -12  -7 1797.94 320.904  17
  -4  12  -8 245.902 149.532   1
  -4  12  -8 209.000 184.227  11
  -4 -12  -8 243.283 192.589  17
  -4  12  -9-383.196 240.153  11
  -4 -12  -9 336.960 196.431  17
  -4  12 -10 50.6023 207.967  11
  -4 -12 -10 242.818 200.023   5
  -4 -12 -10 762.831 208.902  17
  -4  12 -11 206.559 201.248  11
  -4  12 -12-295.477 252.276  11
  -4  12 -13 155.218 177.966  11
  -4  12 -14 4488.12 424.142  11
  -4  12 -15 5037.05 414.586  11
  -4  12 -15 4064.81 343.329   4
  -4  12 -16 284.770 157.779  11
   4  13 -17 1472.79 210.419   7
   4 -13 -16-280.323 165.049  17
   4  13 -16 410.273 170.815   7
   4 -13 -15 3708.40 372.282  17
   4  13 -15 2446.71 308.063   7
   4 -13 -14 17543.6 833.335  17
   4 -13 -13 1534.43 301.781  17
   4 -13 -12-208.702 242.946  17
   4 -13 -11 1821.40 324.148  17
   4 -13 -10 597.172 240.620  17
   4 -13  -9 3727.56 432.788  17
   4 -13  -8 7017.37 597.060  17
  -4 -13   7 36858.7 1351.69   5
   4 -13  -7 33911.7 1317.17  17
  -4 -13   6 217.995 211.792   5
   4 -13  -6 131.524 195.228  17
  -4 -13   5 13947.0 831.615   5
   4 -13  -5 13805.1 810.524  17
  -4 -13   4 11971.9 760.657   5
   4 -13  -4 11195.8 726.213  17
  -4 -13   3 7216.98 603.950   5
   4 -13  -3 6989.30 579.964  17
  -4 -13   2 879.854 243.002   5
   4 -13  -2 923.458 256.075  17
  -4 -13   1 20228.6 1018.32   5
  -4 -13   1 20483.7 1009.20  17
   4 -13  -1 22228.3 1014.23  17
  -4 -13   0 2067.16 357.181   5
  -4 -13   0 1992.46 345.864  17
   4 -13   0 2742.62 359.386  17
  -4  13   0 2093.79 339.247   1
  -4 -13  -1 6562.34 575.009  17
  -4  13  -1 6617.76 562.746   1
  -4 -13  -2 2574.36 382.882  17
  -4  13  -2 2517.66 372.405   1
  -4  13  -3 11057.4 705.359   1
  -4 -13  -3 11701.9 749.477  17
  -4 -13  -4 24743.1 1100.00  17
  -4  13  -4 24362.4 1032.75   1
  -4  13  -5 20960.5 946.094  11
  -4 -13  -5 21396.8 999.471  17
  -4  13  -5 21408.5 938.776   1
  -4 -13  -6 612.729 229.415  17
  -4  13  -6 676.347 195.649  11
  -4  13  -7 6319.89 510.227  11
  -4 -13  -7 6448.67 537.868  17
  -4  13  -8-303.297 202.361  11
  -4 -13  -8 116.494 155.166   5
  -4 -13  -8-129.897 200.102  17
  -4  13  -9 11903.9 697.059  11
  -4 -13  -9 12305.1 696.941  17
  -4 -13  -9 11787.1 729.031   5
  -4  13 -10 6684.59 517.755  11
  -4 -13 -10 8212.80 545.554  17
  -4 -13 -10 7460.53 551.257   5
  -4  13 -11 523.711 167.800  11
  -4  13 -12-210.162 194.660  11
  -4  13 -13 232.534 170.919  11
  -4  13 -14 4281.29 356.502  11
  -4  13 -14 2904.31 262.840   4
   4 -14 -15 222.802 142.812  17
   4 -14 -14 7586.88 487.876  17
   4  14 -14 6586.62 397.148   7
   4 -14 -13 2795.85 333.916  17
   4  14 -13 2441.59 255.998   7
   4 -14 -12 462.722 197.007  17
   4 -14 -11 416.479 211.557  17
   4 -14 -10 108.292 194.886  17
   4 -14  -9 11095.8 706.246  17
   4 -14  -8 6301.09 535.911  17
  -4 -14   7 331.025 183.815   5
   4 -14  -7 271.787 224.343  17
  -4 -14   6 4605.55 448.705   5
   4 -14  -6 3831.44 440.369  17
  -4 -14   5 949.431 229.524   5
   4 -14  -5 489.748 211.886  17
  -4 -14   4 275.316 183.537   5
   4 -14  -4-219.139 197.208  17
   4 -14  -3 2950.92 380.825  17
  -4 -14   3 2532.35 376.913   5
   4 -14  -2 16676.2 857.517  17
  -4 -14   2 15954.8 868.022   5
  -4  14   2 14210.4 811.403   1
  -4  14   1 690.203 231.429   1
   4 -14  -1 818.578 220.121  17
  -4 -14   1 532.682 229.557   5
  -4  14   0 12412.8 748.454   1
  -4 -14   0 14876.8 851.251   5
  -4  14  -1 28488.0 1113.90   1
  -4 -14  -1 30122.2 1224.50   5
  -4 -14  -2 1030.54 265.791   5
  -4 -14  -2 1371.46 352.534  17
  -4  14  -2 1322.68 238.538   1
  -4 -14  -3 732.981 227.536   5
  -4 -14  -3 462.516 210.727  17
  -4  14  -3 407.447 154.371   1
  -4 -14  -4 1396.03 267.069  17
  -4 -14  -4 1259.06 263.944   5
  -4 -14  -5 3033.23 376.626  17
  -4 -14  -5 3419.56 415.696   5
  -4 -14  -6 7798.55 594.044   5
  -4 -14  -6 7976.81 576.066  17
  -4  14  -7 3617.99 356.121  11
  -4 -14  -7 4268.18 447.304   5
  -4 -14  -7 4375.65 418.778  17
  -4  14  -8 2046.58 290.339  11
  -4 -14  -8 2575.33 338.473   5
  -4  14  -9 1435.84 239.871  11
  -4 -14  -9 1780.76 275.336   5
  -4 -14 -10 1550.30 235.031   5
  -4  14 -10 1730.00 256.113  11
  -4  14 -11 3113.22 309.284  11
   4 -15 -12 1756.51 252.262  17
   4 -15 -11 2341.75 291.301  17
   4 -15 -10 528.278 188.572  17
   4 -15  -9 511.801 203.514  17
   4 -15  -8 200.984 172.151  17
   4 -15  -7 9603.79 605.697  17
  -4 -15   6 732.756 190.019   5
   4 -15  -6 1181.15 284.790  17
  -4  15   5 765.903 241.707   1
  -4 -15   5 1147.82 236.603   5
   4 -15  -5 1015.32 240.944  17
  -4  15   4 2469.97 329.997   1
  -4 -15   4 2637.04 332.600   5
   4 -15  -4 2401.08 338.723  17
  -4  15   3 1330.90 248.012   1
  -4 -15   3 1555.13 280.485   5
   4 -15  -3 1885.86 309.237  17
  -4 -15   2 482.330 219.073   5
  -4  15   2 1152.79 247.252   1
   4 -15  -2 755.295 223.945  17
  -4  15   1 196.308 153.137   1
  -4 -15   1 400.815 199.638   5
   4 -15  -1 552.861 197.431  17
  -4 -15   0 525.465 220.760   5
  -4  15   0 546.122 164.600   1
  -4 -15  -1-35.6635 193.427   5
  -4 -15  -2 3694.50 407.563   5
  -4 -15  -3 10252.4 655.868   5
  -4 -15  -4 22866.9 984.766   5
  -4 -15  -5 6391.96 505.024   5
  -4 -15  -6-59.1863 154.869   5
  -4 -15  -7 122.803 143.751   5
  -4 -15  -8 171.453 137.428   5
   4 -16  -9 232.680 144.268  17
   4 -16  -8 791.158 192.015  17
   4 -16  -7 2778.23 304.780  17
   4 -16  -6 410.888 180.002  17
  -4  16   6-93.4205 122.746   1
   4 -16  -5 1024.74 209.924  17
  -4  16   5 372.782 133.929   1
  -4  16   4 2111.07 231.247   1
  -4 -16   4 2833.37 296.025   5
   4 -16  -4 2739.80 304.911  17
  -4 -16   3 1135.37 224.550   5
   4 -16  -3 1115.65 220.561   5
  -4 -16   2 38010.2 1191.77   5
   4 -16  -2 36142.3 1130.23   5
  -4 -16   1 15229.4 731.417   5
  -4 -16   0 11208.4 621.465   5
  -4 -16  -1 983.417 220.121   5
  -4 -16  -2 5895.13 450.190   5
  -4 -16  -3 5821.56 439.548   5
  -4 -16  -4 3378.54 332.165   5
  -4 -16  -5 895.790 187.303   5
   5   0 -27 790.773 145.855  16
   5   0 -26-61.8788 157.371  16
   5   0 -25 120.623 171.418  16
   5   0 -25 156.567 194.992   7
   5   0 -24-323.197 209.553  16
   5   0 -24-144.695 249.244   7
   5   0 -23 5004.32 500.134   7
   5   0 -23 4398.93 497.339  16
   5   0 -22-70.8327 243.909   7
   5   0 -22-219.585 266.818  16
   5   0 -21 3328.42 461.977  16
   5   0 -21 2559.99 419.517   7
   5   0 -20 77.9268 263.123   7
   5   0 -19 3346.18 488.916   7
   5   0 -18 365.285 242.645   7
  -5   0  17 102330. 4277.41  18
   5   0 -17 110734. 2722.16   7
   5   0 -16-95.3727 354.661  13
  -5   0  16 70.4565 302.195  18
   5   0 -16 88.8029 331.262  15
   5   0 -15 5333.83 979.429  13
  -5   0  15 5165.65 866.306  18
   5   0 -15 4765.63 871.466  15
   5   0 -14 345.336 433.198  13
   5   0 -14 52.2262 289.375  15
  -5   0  14-443.795 391.325  18
   5   0 -13 219476. 6320.65  15
   5   0 -13 229732. 6538.95  13
   5   0 -12-272.760 398.541  13
   5   0 -12 43.1876 354.270  20
  -5   0  12 211.029 295.352  18
   5   0 -11 3591.84 615.760  20
  -5   0  11 3138.09 648.263  18
   5   0 -10 194.794 390.006  20
   5   0 -10-254.298 232.498  19
  -5   0  10 746.864 451.583  18
  -5   0   9 391653. 8062.67  18
   5   0  -9 387745. 8078.25  20
   5   0  -8 176.499 387.677  20
  -5   0   8 518.959 368.156  18
  -5   0   7 98076.4 3064.38  18
   5   0  -7 88469.0 2986.80  20
   5   0  -6 348.616 483.356  20
  -5   0   6 729.598 447.055  18
   5   0  -5 2084.82 579.189  20
  -5   0   5 1766.04 498.945  18
   5   0  -4 555.303 450.188  20
   5   0  -3 108250. 2957.88  20
  -5   0   3 90358.3 1584.80  22
  -5   0   2-9.98438 120.297  22
   5   0  -2 277.199 556.922  20
  -5   0   1 282809. 5009.81  22
  -5   0   1 289306. 5437.53  23
  -5   0   0-107.196 230.486  23
  -5   0   0 190.025 226.429  22
   5   0   0 157.786 267.973  20
   5   0   1 142347. 3328.50  20
  -5   0  -1 137412. 3419.88  22
  -5   0  -1 133857. 3191.82  23
  -5   0  -2 184.318 292.035  22
  -5   0  -2 302.198 215.613  14
   5   0   2 262.535 235.648  20
  -5   0  -2 89.0985 205.194  23
  -5   0  -3 26675.4 1257.76  23
   5   0   3 27079.7 1196.18  20
  -5   0  -3 26020.1 1296.13  14
  -5   0  -3 25329.4 1527.31  22
  -5   0  -4 438.711 279.304  23
   5   0   4 86.3084 196.970  20
  -5   0  -4 229.741 385.889  22
  -5   0  -4 155.405 302.121  14
   5   0   5 16988.4 934.408  20
  -5   0  -5 17930.4 1486.26  22
  -5   0  -5 16684.7 1167.82  14
  -5   0  -6 559.399 577.758  22
  -5   0  -6 52.0995 273.918  14
  -5   0  -7 156192. 4394.23  14
  -5   0  -8-272.304 383.461  14
  -5   0  -9 8740.62 1049.89  14
   5   0  10 12.1894 226.010  18
  -5   0 -10 174.009 326.696  14
   5   0  11 176960. 5025.79  18
   5   0  12-264.473 323.584  18
   5   0  13 34618.6 2159.95  18
  -5   0 -13 30155.0 1337.35   4
  -5   0 -13 29857.7 1078.21   3
  -5   0 -13 29484.8 1056.53   8
  -5   0 -13 34353.4 1166.32  16
  -5   0 -14 58.8350 135.712   3
  -5   0 -14 59.1957 128.743   8
  -5   0 -14 193.916 268.613   4
  -5   0 -14-124.165 151.382  16
  -5   0 -15 294.865 168.436  16
  -5   0 -15 119.679 158.619   3
  -5   0 -15 286.977 155.446   8
  -5   0 -15 760.113 330.025   4
  -5   0 -16-290.180 203.537   8
  -5   0 -16 69.6011 284.493   4
  -5   0 -16-89.2204 174.384  16
  -5   0 -16-321.730 218.919   3
  -5   0 -17 35173.1 1246.65   8
  -5   0 -17 39257.7 1613.45   4
  -5   0 -18 101.962 320.259   4
  -5   0 -18 4313.22 560.201   8
  -5   0 -19 19977.3 1118.77   4
  -5   0 -19 29301.7 1113.73   8
  -5   0 -20-498.630 296.185   4
  -5   0 -21 729.926 300.831   4
  -5   0 -22-451.621 275.501   4
  -5   0 -23 2250.12 274.321   4
   5   1 -27 500.329 127.645  16
   5  -1 -26 1505.42 229.471  16
   5   1 -26 1659.04 244.033  16
   5   1 -26 1411.03 221.048   7
   5   1 -25 12387.3 638.836   7
   5   1 -25 12589.3 679.786  16
   5  -1 -25 11188.1 639.904  16
   5  -1 -25 11793.0 629.398   7
   5  -1 -24 194.470 222.615  16
   5   1 -24 11.6652 219.614   7
   5   1 -24-102.533 214.855  16
   5  -1 -24-400.908 241.185   7
   5   1 -23-129.643 262.026  16
   5  -1 -23-345.239 262.929   7
   5  -1 -23 456.255 199.244   4
   5  -1 -23 32.3022 230.598  16
   5   1 -23 194.532 244.643   7
   5  -1 -22 12195.1 798.826  16
   5  -1 -22 11363.8 755.232   7
   5   1 -22 11403.4 756.774   7
   5   1 -22 11605.6 814.538  16
   5  -1 -22 12225.2 692.763   4
   5  -1 -21 903.012 314.814  16
   5   1 -21 775.017 304.616   7
   5  -1 -21 1221.91 285.040   4
   5  -1 -21 1088.51 338.814   7
   5   1 -20 9154.26 727.204   7
   5  -1 -20 9475.24 738.500   7
   5  -1 -20 8713.04 711.520  16
   5  -1 -20 9194.89 631.443   4
   5  -1 -19 15316.8 823.848   4
   5  -1 -19 16554.5 952.198   7
   5   1 -19 15121.3 906.308   7
   5  -1 -18 48006.2 1508.76   4
   5  -1 -18 46084.4 1657.26   7
   5   1 -18 46041.5 1632.70   7
   5   1 -17 4348.48 474.267   7
   5  -1 -17 5606.82 551.701   7
   5  -1 -16 1007.33 451.800  13
   5   1 -16 1909.10 677.589  13
  -5   1  16 1876.85 595.745  18
  -5  -1  16 2560.55 637.303  18
   5  -1 -16 3067.96 715.432  15
   5   1 -16 1639.07 567.535  15
  -5  -1  15 33473.7 2239.20  18
  -5   1  15 32846.2 2147.74  18
   5   1 -15 32973.2 2388.83  15
   5  -1 -15 31383.4 2203.55  15
   5  -1 -15 30725.7 2254.16  13
   5   1 -15 34245.4 2415.42  13
  -5   1  14 48685.5 2543.37  18
   5  -1 -14 46781.0 2605.97  15
  -5  -1  14 45882.8 2549.68  18
   5  -1 -14 43889.5 2644.00  13
   5   1 -14 47255.6 2767.53  13
   5   1 -13 56483.6 2924.33  13
   5  -1 -13 52020.3 2621.66  15
  -5  -1  13 60242.0 2803.75  18
  -5   1  13 57828.3 2691.19  18
   5  -1 -13 53510.6 2820.07  13
   5  -1 -12 6737.48 937.206  13
   5  -1 -12 6834.00 895.341  15
   5   1 -12 7955.17 917.204  20
  -5   1  12 8213.26 962.172  18
  -5  -1  12 7611.73 961.587  18
   5  -1 -12 7920.79 871.240  19
   5   1 -12 6764.09 1011.50  13
  -5  -1  11 57086.1 2561.01  18
   5  -1 -11 54508.4 2288.45  19
   5  -1 -11 52350.6 2407.02  15
   5   1 -11 51548.1 2414.47  20
   5  -1 -11 60914.5 2511.33  20
  -5   1  11 58538.5 2518.61  18
  -5   1  10 6311.08 788.433  18
   5  -1 -10 5857.62 796.130  20
  -5  -1  10 5059.51 742.111  18
   5   1 -10 5082.32 747.765  20
   5  -1  -9 29337.5 1674.17  20
   5   1  -9 30065.9 1689.54  20
  -5   1   9 31964.7 1683.76  18
  -5  -1   9 28022.1 1656.31  18
  -5  -1   8 139983. 3986.63  18
   5  -1  -8 140742. 4055.35  20
   5   1  -8 137072. 3973.85  20
  -5   1   7 116258. 3360.51  18
   5  -1  -7 120643. 3489.49  20
  -5  -1   7 122115. 3526.84  18
   5  -1  -6 129891. 3579.46  20
  -5  -1   6 136339. 3678.88  18
  -5   1   6 128736. 3478.70  18
   5   1  -5 63172.6 2382.53  20
   5  -1  -5 66665.9 2320.19  20
   5  -1  -4 182198. 4277.05  20
   5   1  -4 190342. 4547.43  20
   5   1  -3 11069.2 950.769  20
   5  -1  -3 11328.8 848.049  20
   5   1  -2 243723. 5395.28  20
  -5  -1   2 255525. 4985.57  23
   5  -1  -2 256049. 5146.90  20
   5   1  -1 260972. 5634.08  20
  -5   1   1 298497. 5552.92  23
  -5  -1   1 256023. 4851.68  14
   5  -1  -1 267502. 5344.67  20
  -5  -1   1 288912. 5221.58  23
  -5   1   0 238974. 4736.56  23
   5  -1   0 229396. 4601.62  20
   5   1   0 221045. 4873.96  20
  -5  -1   0 229662. 4458.18  23
  -5  -1   0 215118. 4265.13  14
   5  -1   1 24026.4 1118.86  20
   5   1   1 21049.2 1163.58  20
  -5   1  -1 23258.1 1131.65  23
  -5  -1  -1 22385.6 1044.55  23
  -5   1  -1 23631.1 1186.56  14
  -5  -1  -2 277.749 220.423  23
   5  -1   2 551.029 235.978  20
  -5   1  -2 373.463 409.541  22
  -5   1  -2 552.360 278.623  23
  -5   1  -2 150.306 241.022  14
   5   1   3 58950.7 1855.62  20
  -5   1  -3 56037.9 2435.74  22
  -5   1  -3 54534.0 1908.28  23
  -5  -1  -3 57175.8 1904.37  23
   5  -1   3 57159.4 1798.60  20
  -5  -1  -3 55180.1 1928.00  14
  -5   1  -3 56543.0 2061.87  14
   5  -1   4 492.881 224.739  20
  -5   1  -4 662.192 304.541  23
  -5  -1  -4 1648.19 434.511  12
  -5   1  -4 480.030 432.963  22
   5   1   4 824.504 221.265  20
  -5  -1  -4 1637.67 494.206  14
  -5   1  -4 678.943 321.555  14
  -5   1  -5 93347.2 3574.94  22
   5  -1   5 94614.8 2490.58  20
  -5  -1  -5 93690.8 3067.69  12
  -5   1  -5 90343.9 2929.83  14
  -5   1  -5 91216.6 2787.80  23
  -5  -1  -5 90550.4 2906.12  14
  -5   1  -6 2265.64 681.036  22
  -5  -1  -6 2170.61 505.511  12
  -5   1  -6 2275.26 517.020  14
  -5  -1  -6 2033.72 484.950  14
  -5  -1  -7 40238.9 2099.23  12
  -5   1  -7 41020.4 2537.53  22
  -5   1  -7 39678.9 2025.02  14
  -5  -1  -7 37822.3 1996.88  14
  -5  -1  -8 55289.2 2564.83  14
  -5   1  -8 55336.9 2506.55  14
  -5   1  -8 55419.8 3130.91  22
  -5   1  -9 132107. 5240.58  22
  -5   1  -9 133706. 4341.33  14
   5   1  10 10.5277 195.413  18
   5  -1  10-173.834 195.790  18
  -5   1 -10-55.4431 288.172  14
   5   1  11 2495.13 521.197  18
   5  -1  11 3013.18 630.436  18
  -5   1 -11 1870.84 544.012  14
   5  -1  12 11901.0 1221.79  18
  -5   1 -13 1617.06 249.949   3
  -5   1 -13 1800.14 262.787   8
  -5  -1 -13 1994.00 400.908   4
  -5   1 -13 1768.44 367.930   4
  -5   1 -13 2459.63 305.842  16
  -5  -1 -13 2095.86 283.654  16
  -5  -1 -13 1782.91 269.259   3
  -5  -1 -13 1649.20 245.728   8
  -5  -1 -14 914.753 353.268   4
  -5   1 -14 772.175 194.062   8
  -5  -1 -14 681.781 180.119   8
  -5   1 -14 559.429 292.538   4
  -5   1 -14 994.589 210.681  16
  -5  -1 -14 834.035 206.351  16
  -5  -1 -14 556.780 175.762   3
  -5   1 -14 618.701 186.024   3
  -5  -1 -15 2729.35 353.567   3
  -5  -1 -15 2863.54 338.252   8
  -5   1 -15 2796.12 334.610   8
  -5  -1 -15 3049.75 507.331   4
  -5   1 -15 3166.07 472.373   4
  -5   1 -15 3654.67 394.651  16
  -5   1 -15 3246.04 377.953   3
  -5  -1 -15 3925.80 414.750  16
  -5  -1 -16 122.806 186.134   3
  -5   1 -16-144.210 203.731   8
  -5  -1 -16-86.0872 324.783   4
  -5  -1 -16-189.756 173.455   8
  -5   1 -16-75.3644 301.268   4
  -5   1 -16 217.823 157.535  16
  -5   1 -16 0.69588 182.930   3
  -5  -1 -17 306.739 341.913   4
  -5   1 -17 713.998 327.041   4
  -5  -1 -17 290.188 179.316   8
  -5   1 -17 364.835 208.521   3
  -5  -1 -18 552.580 374.621   4
  -5   1 -18 249.639 322.529   4
  -5  -1 -19 25.7301 349.846   4
  -5   1 -19 156.261 349.669   4
  -5  -1 -20 103.742 279.086   4
  -5   1 -20 748.473 331.194   4
  -5  -1 -21 1480.08 325.349   4
  -5   1 -21 1798.91 371.442   4
  -5   1 -22 8958.21 578.549   4
  -5  -1 -22 9223.00 591.055   4
  -5   1 -23 886.155 203.025   4
   5  -2 -26 1249.99 202.720  16
   5   2 -26 1534.60 222.714  16
   5   2 -26 1455.33 218.302   7
   5   2 -25 6042.88 467.390  16
   5   2 -25 5907.23 454.882   7
   5  -2 -25 5485.63 438.511  16
   5  -2 -24 3078.44 358.930   7
   5   2 -24 3462.15 413.460   7
   5   2 -24 3131.68 396.537  16
   5  -2 -24 2660.93 365.968  16
   5  -2 -23 2255.21 372.828   7
   5  -2 -23 2259.05 362.376  16
   5   2 -23 1877.01 361.477  16
   5   2 -23 2655.67 398.574   7
   5  -2 -22 8168.53 570.113   4
   5   2 -22 7827.04 656.916  16
   5  -2 -22 7741.98 627.991  16
   5  -2 -22 8094.03 640.899   7
   5   2 -22 7283.74 627.609   7
   5  -2 -21-126.003 192.328   4
   5  -2 -21 13.1848 228.256  16
   5  -2 -21 299.014 283.211   7
   5   2 -21-237.484 340.820   7
   5  -2 -20 604.176 265.660   7
   5  -2 -20 828.946 254.016   4
   5   2 -20 147.001 270.101   7
   5  -2 -20 729.960 280.488  16
   5  -2 -19 1935.79 332.828   4
   5   2 -19 1477.86 351.823   7
   5  -2 -19 1814.49 349.620  16
   5  -2 -19 1663.64 356.566   7
   5  -2 -18 9418.12 658.062   4
   5  -2 -18 9891.42 731.627   7
   5   2 -18 9387.39 696.859   7
   5  -2 -17 38.2970 153.885   4
   5  -2 -17 208.149 235.431   7
   5   2 -17 7.68081 205.177   7
  -5  -2  16 16898.7 1667.05  18
   5  -2 -16 16584.4 1654.18  15
   5   2 -16 15575.4 1731.59  15
   5  -2 -16 16687.9 1689.55  13
   5   2 -16 17508.5 1774.93  13
   5  -2 -15 2518.29 614.478  13
   5   2 -15 2119.08 579.977  13
  -5  -2  15 1949.04 576.568  18
   5  -2 -15 1581.53 487.289  15
  -5   2  14 53336.0 2625.60  18
   5  -2 -14 51243.8 2795.99  13
  -5  -2  14 50930.9 2743.71  18
   5  -2 -14 49925.2 2659.45  15
   5   2 -14 51391.4 2960.98  13
   5  -2 -13 769.937 333.379  13
   5   2 -13 1149.61 349.412  13
  -5  -2  13 776.855 408.449  18
  -5   2  13 1381.66 442.862  18
   5  -2 -13 1159.46 379.738  19
   5  -2 -13 1496.80 520.344  15
   5  -2 -12 86690.4 3239.34  15
   5  -2 -12 90920.7 3355.07  19
  -5   2  12 93000.1 3330.99  18
  -5  -2  12 87651.1 3429.00  18
   5  -2 -12 80921.3 3393.21  13
   5   2 -12 87183.9 3616.24  13
   5  -2 -11 507.035 348.009  13
   5  -2 -11 564.602 312.251  20
  -5   2  11 244.230 213.522  18
   5   2 -11-232.763 360.897  20
   5  -2 -11 311.723 287.142  19
  -5  -2  11 298.011 278.584  18
   5  -2 -11 461.800 298.516  15
   5   2 -10 842.264 397.916  20
  -5   2  10 1187.42 410.083  18
   5  -2 -10 1248.40 429.549  20
  -5  -2  10 569.192 377.062  18
   5  -2 -10 1463.81 417.191  15
   5   2  -9 12931.6 1167.98  20
  -5   2   9 16748.0 1192.47  18
  -5  -2   9 15819.4 1264.09  18
   5  -2  -9 16338.1 1074.43  15
   5  -2  -9 13757.1 1175.91  20
   5  -2  -8 12864.6 891.832  15
  -5   2   8 12768.0 1027.66  18
  -5  -2   8 13128.0 1139.91  18
   5   2  -8 11725.7 1088.32  20
   5  -2  -8 13851.9 1133.63  20
   5  -2  -7 97765.4 2554.93  15
   5  -2  -7 100653. 3093.95  20
  -5  -2   7 93503.1 3178.63  18
   5   2  -7 95172.6 3216.01  20
   5   2  -7 96944.6 2115.30  22
  -5   2   7 104525. 2985.56  18
   5   2  -6 256993. 5717.52  20
   5  -2  -6 264792. 5589.40  20
  -5  -2   6 254309. 5737.51  18
   5  -2  -6 267096. 4717.00  15
   5  -2  -5 177077. 3066.79  15
   5  -2  -5 171756. 3936.38  20
  -5  -2   5 171592. 4244.71  18
   5  -2  -4 6765.63 337.844  15
   5   2  -4 5308.50 719.991  20
  -5  -2   4 6637.83 732.846  18
   5  -2  -4 6474.32 687.738  20
  -5   2   3 177449. 4109.30  21
  -5  -2   3 186969. 4346.13  18
   5  -2  -3 185772. 4121.44  20
   5   2  -3 188850. 4430.02  20
  -5  -2   2 75001.9 1995.78  23
   5   2  -2 76982.1 2444.69  20
  -5   2   2 73066.8 2184.69  21
   5  -2  -2 80113.1 2282.93  20
  -5  -2   2 71636.3 1535.01  14
  -5  -2   1 451.826 168.571  23
   5   2  -1 280.850 357.433  20
  -5  -2   1 347.070 132.169  14
  -5   2   1-20.8097 252.642  23
  -5   2   1 72.7478 177.704  21
   5  -2  -1 359.053 226.440  20
  -5   2   0 20515.7 1095.30  23
  -5  -2   0 18749.4 892.719  23
  -5   2   0 18103.7 919.796  21
   5  -2   0 18614.5 1023.91  20
   5   2   0 19205.2 1069.81  20
  -5  -2   0 18079.3 777.414  14
  -5  -2  -1 8041.42 692.509  12
  -5  -2  -1 7533.04 581.089  23
  -5   2  -1 8241.35 700.656  23
   5  -2   1 7947.39 663.768  20
  -5  -2  -1 8360.93 568.275  14
   5   2   1 8639.08 685.417  20
  -5  -2  -2 69942.7 2282.70  12
   5   2   2 72445.6 2004.21  20
  -5   2  -2 64298.3 2092.43  23
  -5   2  -2 68612.6 2327.52  14
  -5  -2  -2 68269.4 2049.61  23
   5   2   3 104850. 2357.23  20
  -5   2  -3 101798. 2997.75  14
  -5  -2  -3 97376.4 2914.30  12
  -5  -2  -3 96506.2 2718.02  14
  -5   2  -3 94441.2 2712.08  23
  -5  -2  -4 15188.2 1112.68  12
  -5   2  -4 15699.7 1025.83  23
  -5  -2  -4 15512.4 1050.11  14
  -5   2  -4 15089.2 813.909  15
  -5   2  -4 15722.9 1140.17  14
  -5  -2  -5 68775.3 2596.03  12
  -5   2  -5 69096.8 3213.12  22
  -5   2  -5 68855.7 2376.88  23
  -5   2  -5 72033.4 2130.37  15
  -5  -2  -5 68377.3 2520.14  14
  -5   2  -5 71135.2 2581.19  14
  -5   2  -6 973.163 530.010  22
  -5  -2  -6 544.636 279.570  14
  -5  -2  -6 975.110 428.600  12
  -5   2  -6 1430.50 326.536  15
  -5   2  -6 1004.73 366.355  14
  -5   2  -7 57.5127 282.348  14
  -5   2  -7 165.357 543.637  22
  -5  -2  -7 503.160 390.087  12
  -5   2  -7-160.993 215.835  15
  -5  -2  -8 51015.0 2528.44  12
  -5   2  -8 50473.4 3041.31  22
  -5   2  -8 50194.6 2135.36  15
  -5   2  -8 48856.2 2368.44  14
  -5  -2  -9 6363.02 980.948  12
  -5   2  -9 7225.80 1274.09  22
  -5   2  -9 6186.59 775.550  15
  -5   2  -9 6251.63 889.356  14
  -5  -2 -10 770.784 380.535  12
  -5   2 -10 736.704 642.302  22
   5  -2  10 1055.87 361.564  18
  -5   2 -10 902.455 488.742  14
  -5   2 -11 49302.5 3395.03  22
   5  -2  11 49399.4 2524.10  18
  -5   2 -11 46058.3 2618.87  14
   5  -2  12 1336.85 483.544  18
  -5   2 -12 655.041 410.440  14
  -5  -2 -13 5974.62 437.420   8
  -5   2 -13 6314.67 475.263   8
  -5   2 -13 6692.06 628.972   4
  -5  -2 -13 7410.89 531.370  16
  -5  -2 -13 6145.63 490.243   3
  -5  -2 -13 6112.92 605.104   4
  -5   2 -13 6250.47 466.678   3
  -5  -2 -14 21844.7 965.689   3
  -5   2 -14 20783.8 1136.80   4
  -5   2 -14 21070.2 917.096   8
  -5  -2 -14 20778.6 1136.98   4
  -5  -2 -14 19759.1 857.134   8
  -5  -2 -14 24166.9 1000.46  16
  -5   2 -14 20622.1 900.045   3
  -5   2 -15 1822.50 303.032   3
  -5   2 -15 1893.26 286.713   8
  -5  -2 -15 2129.61 291.541   8
  -5   2 -15 1656.28 395.881   4
  -5  -2 -15 1828.68 400.259   4
  -5   2 -15 2327.08 310.179  16
  -5  -2 -15 2217.40 334.937   3
  -5  -2 -16-53.1740 302.584   4
  -5   2 -16 272.801 221.828   8
  -5  -2 -16-96.7311 172.727   8
  -5   2 -16 304.876 310.712   4
  -5   2 -16 463.444 211.078  16
  -5   2 -16-259.792 234.129   3
  -5   2 -17 2754.38 356.699   3
  -5  -2 -17 1751.76 429.944   4
  -5  -2 -17 2294.57 306.071   8
  -5   2 -17 2911.62 489.913   4
  -5  -2 -18 4373.75 588.430   4
  -5   2 -18 3995.38 564.788   4
  -5  -2 -19 1213.59 410.763   4
  -5   2 -19 822.558 345.709   4
  -5  -2 -20 1332.10 375.678   4
  -5   2 -20 1588.83 386.939   4
  -5   2 -21-137.332 262.862   4
  -5  -2 -21-105.491 245.376   4
  -5  -2 -22 2734.93 347.315   4
  -5   2 -22 2886.71 364.413   4
  -5   2 -23 1135.68 213.322   4
   5   3 -26 1410.46 197.772  16
   5   3 -26 935.376 177.811   7
   5  -3 -25 371.525 164.557  16
   5   3 -25 648.764 188.800  16
   5   3 -25 579.852 229.232   7
   5   3 -24 9222.47 616.113  16
   5   3 -24 8946.07 596.150   7
   5  -3 -24 8281.45 558.366  16
   5   3 -23-85.4523 221.467  16
   5  -3 -23-189.132 217.701  16
   5   3 -23 252.456 269.750   7
   5  -3 -22 1238.92 277.002  16
   5  -3 -22 1441.60 316.408   7
   5   3 -22 1360.23 328.339  16
   5   3 -22 1056.95 298.865   7
   5   3 -21 36.1886 274.090   7
   5  -3 -21 514.752 236.725  16
   5  -3 -21 160.595 266.144   7
   5   3 -20 544.646 269.922   7
   5  -3 -20 831.027 249.486   4
   5  -3 -20 689.857 227.075  16
   5  -3 -20 890.517 324.095   7
   5  -3 -19 2891.39 388.487   4
   5  -3 -19 3038.43 428.237  16
   5  -3 -19 3227.23 466.249   7
   5   3 -19 3051.60 454.789   7
   5  -3 -18 13516.5 794.467   4
   5  -3 -18 13538.8 841.305   7
   5  -3 -18 13019.5 815.587  16
   5   3 -18 13474.9 849.131   7
   5  -3 -17 3516.23 400.178   4
   5  -3 -17 3325.54 430.254   7
   5   3 -17 3061.89 405.245   7
   5   3 -16 26534.3 1125.90   7
   5  -3 -16 24383.5 1989.20  13
   5   3 -16 26089.9 2177.07  13
  -5  -3  15 37339.5 2478.77  18
   5  -3 -15 33652.5 2275.96  13
   5   3 -15 34602.2 2475.65  13
  -5  -3  14 92546.6 3893.73  18
   5  -3 -14 95893.1 3897.35  19
   5  -3 -14 92728.0 3753.89  13
   5   3 -14 91681.8 4067.54  13
   5   3 -13 52.2221 415.136  13
  -5  -3  13 10.4684 292.932  18
   5  -3 -13-1003.51 434.089  19
   5  -3 -13 27.5110 300.735  13
   5  -3 -13 218.032 475.830  15
   5  -3 -12 1846.82 527.500  13
  -5  -3  12 1587.58 544.390  18
   5  -3 -12 1590.49 550.685  19
   5  -3 -12 1799.30 506.441  15
   5   3 -12 981.041 441.522  13
   5   3 -11 53288.9 2254.96  24
  -5  -3  11 50999.8 2573.30  18
  -5   3  11 58778.6 2429.92  18
   5  -3 -11 51204.7 2556.56  19
   5  -3 -11 53563.4 2304.98  15
   5  -3 -11 49217.6 2383.15  13
  -5   3  10 1972.44 448.319  18
  -5  -3  10 2210.61 561.772  18
   5  -3 -10 1746.77 559.007  20
   5  -3 -10 2011.30 426.080  15
   5  -3  -9 3840.36 513.962  15
   5   3  -9 3403.67 706.341  20
   5  -3  -9 3893.77 644.751  20
  -5  -3   9 3453.68 651.140  18
  -5  -3   8 2470.52 588.754  18
   5   3  -8 3256.89 654.374  20
   5  -3  -8 2702.46 531.134  20
   5  -3  -8 2959.23 430.008  15
  -5   3   7 25065.6 1488.55  21
  -5  -3   7 22840.2 1490.79  18
   5   3  -7 24153.0 1496.56  20
   5  -3  -7 22539.9 1351.96  20
  -5   3   6 38269.9 1801.39  21
   5  -3  -6 39145.8 1723.58  20
  -5  -3   6 38438.5 1910.69  18
   5   3  -6 38525.6 1864.20  20
   5   3  -5 6551.54 776.836  20
  -5   3   5 6440.19 716.020  21
   5  -3  -5 6572.49 675.182  20
  -5  -3   5 6061.99 742.878  18
  -5   3   4 22874.7 1265.42  21
  -5  -3   4 20123.8 1324.14  18
   5   3  -4 21412.8 1310.47  20
  -5  -3   3 98427.0 2314.94  23
  -5   3   3 104798. 2847.85  21
   5  -3  -3 108850. 2871.86  20
  -5  -3   3 93678.2 2967.46  18
   5   3  -3 103259. 3010.29  20
   5   3  -2 99944.8 2875.76  20
  -5  -3   2 97918.2 2246.86  23
  -5   3   2 96139.5 2674.65  21
  -5  -3   1 39433.2 1438.10  12
  -5  -3   1 36426.7 1209.24  23
   5   3  -1 39005.7 1598.20  20
  -5   3   1 37829.9 1620.36  23
  -5   3   1 36665.2 1436.46  21
  -5   3   0 81441.2 2271.39  21
   5   3   0 87133.5 2444.10  20
  -5  -3   0 86618.1 2150.45  23
  -5   3   0 83146.1 2498.83  23
  -5  -3   0 89017.1 2447.64  12
  -5  -3  -1 9132.32 761.848  12
  -5  -3  -1 8652.62 614.837  23
  -5   3  -1 8725.92 631.784  21
  -5   3  -1 8621.31 728.245  23
   5   3   1 8855.54 648.858  20
  -5  -3  -2 27169.8 1369.98  12
  -5   3  -2 26825.8 1097.91  21
   5   3   2 28843.8 1144.73  20
  -5   3  -2 25777.9 1278.74  23
  -5   3  -2 28725.8 888.291  15
  -5  -3  -3 13770.9 1024.18  12
  -5   3  -3 12590.3 891.375  23
  -5   3  -3 13223.8 719.859  21
  -5   3  -3 12401.4 1025.63  14
  -5  -3  -4 18940.5 1274.14  12
  -5   3  -4 17628.6 1107.79  23
  -5   3  -4 18573.7 900.334  15
  -5   3  -4 18685.5 1275.04  14
  -5   3  -5 1315.95 372.920  23
  -5  -3  -5 2005.32 502.704  12
  -5   3  -5 1261.44 280.833  15
  -5   3  -5 1911.59 506.437  14
  -5   3  -6 56926.6 2422.88  14
  -5  -3  -6 57849.2 2522.48  12
  -5   3  -6 59353.3 2058.75  15
  -5   3  -6 54867.0 3107.35  22
  -5   3  -7 3639.82 515.259  15
  -5   3  -7 3241.27 923.875  22
  -5  -3  -7 3681.30 665.820  12
  -5   3  -7 3752.08 653.556  14
  -5  -3  -8 42439.4 2337.69  12
  -5   3  -8 42953.4 2928.05  22
  -5   3  -8 42523.4 1948.86  15
  -5   3  -8 39986.7 2161.68  14
  -5  -3  -9 1747.63 555.039  12
  -5   3  -9 639.027 634.201  22
  -5   3  -9 1285.83 378.601  15
  -5   3  -9 660.907 320.049  14
   5  -3  10 22965.0 1666.13  18
  -5   3 -10 24645.2 2421.92  22
  -5   3 -10 23511.1 1622.38  15
  -5  -3 -10 22882.5 1903.37  12
  -5   3 -10 21754.9 1716.33  14
  -5   3 -11 23548.7 2390.16  22
  -5  -3 -11 22130.8 1968.25  12
   5  -3  11 22353.3 1710.68  18
  -5   3 -11 18950.1 1674.80  14
  -5  -3 -12 13185.4 1599.97  12
  -5   3 -12 12289.8 1811.70  22
  -5   3 -12 11672.0 1368.77  14
   5  -3  12 10373.1 1227.75  18
  -5  -3 -13 5646.62 582.060   4
  -5  -3 -13 5533.43 416.807   8
  -5   3 -13 5436.51 454.764   8
  -5   3 -13 6480.88 480.009   3
  -5   3 -14 2598.92 329.682   3
  -5  -3 -14 2712.52 464.338   4
  -5   3 -14 1676.09 263.989   8
  -5  -3 -14 2432.19 294.340   8
  -5   3 -14 3054.10 492.182   4
  -5   3 -15 2281.35 452.949   4
  -5  -3 -15 2052.95 401.194   4
  -5   3 -15 2131.03 312.327   3
  -5   3 -15 2113.02 321.001   8
  -5  -3 -15 1941.60 267.156   8
  -5   3 -16 8233.38 577.220   3
  -5  -3 -16 6683.81 493.337   8
  -5  -3 -16 8905.31 748.142   4
  -5   3 -16 10085.0 677.829   8
  -5   3 -16 8117.39 718.371   4
  -5   3 -17 7436.31 686.039   4
  -5  -3 -17 6372.39 499.180   8
  -5  -3 -17 7586.04 726.997   4
  -5   3 -17 6210.12 530.936   3
  -5   3 -18 218.717 327.495   4
  -5  -3 -18-45.2357 297.603   4
  -5  -3 -19 747.964 340.858   4
  -5   3 -19 1439.36 461.106   4
  -5  -3 -20 10290.3 733.870   4
  -5   3 -20 10959.8 750.473   4
  -5  -3 -21 1150.67 300.325   4
  -5   3 -21 677.716 277.663   4
  -5   3 -22 10825.4 613.166   4
   5   4 -26-191.397 142.930   7
   5   4 -25 608.623 209.271   7
   5   4 -25 332.532 145.482  16
   5  -4 -24-72.4576 145.037  16
   5   4 -24 60.3457 149.135  16
   5   4 -24-57.1669 204.642   7
   5   4 -23 387.254 189.460  16
   5  -4 -23 236.305 173.741  16
   5   4 -23 52.7566 249.635   7
   5   4 -22 9440.99 677.800   7
   5  -4 -22 7757.51 587.071  16
   5   4 -22 8935.94 683.826  16
   5  -4 -21 1413.63 298.652  16
   5   4 -21 1437.61 364.728   7
   5  -4 -20 2405.91 430.974   7
   5  -4 -20 1934.64 347.914  16
   5   4 -20 2648.94 439.624   7
   5  -4 -19 7406.97 647.387   7
   5  -4 -19 7449.83 614.649  16
   5   4 -19 7379.85 661.815   7
   5  -4 -18 18296.4 938.118  16
   5  -4 -18 18592.8 1018.23   7
   5   4 -18 17833.7 973.506   7
   5  -4 -17 287.460 244.565   4
   5   4 -17-22.5226 182.751  11
   5  -4 -17 258.581 185.256  16
   5  -4 -17-63.5699 245.448   7
   5   4 -17 434.922 248.624   7
   5  -4 -16 65438.5 1956.44   7
   5  -4 -16 64416.0 1837.87  16
   5   4 -16 63455.7 1882.93   7
  -5  -4  15 9784.36 1306.89  18
   5  -4 -15 9381.75 1284.17  19
   5   4 -15 9103.99 1250.03  13
  -5  -4  14 9400.89 1260.74  18
   5  -4 -14 8016.55 1150.45  19
   5   4 -14 7803.60 1143.62  13
   5  -4 -13 3755.55 688.516  13
   5  -4 -13 3328.64 703.681  19
  -5  -4  13 3923.12 812.142  18
   5   4 -13 2911.14 660.523  13
   5  -4 -12 27741.6 2076.09  19
  -5  -4  12 28315.9 1997.49  18
   5  -4 -12 28484.7 1798.53  13
   5   4 -12 27604.2 2039.96  13
   5  -4 -11 59484.0 2553.14  13
   5   4 -11 64500.2 2680.03  24
   5  -4 -11 57491.9 2909.49  19
  -5  -4  11 61522.4 2893.72  18
   5  -4 -10 93951.0 3720.02  19
  -5  -4  10 98244.3 3646.32  18
   5   4 -10 99238.7 3432.19  24
   5  -4 -10 95241.3 3230.11  13
  -5  -4   9 8100.74 969.978  18
   5  -4  -9 9224.18 946.646  20
   5   4  -9 8840.53 965.122  24
   5  -4  -9 9001.99 883.828  13
  -5   4   8 22196.7 1521.23  21
  -5  -4   8 20600.8 1487.76  18
   5  -4  -8 19142.1 1300.93  20
  -5   4   7 1874.62 516.479  21
   5  -4  -7 2106.49 496.005  20
  -5  -4   7 2524.46 607.106  18
  -5   4   6 27450.8 1578.21  21
   5  -4  -6 32673.6 1589.85  20
  -5  -4   6 29144.4 1710.99  18
   5   4  -6 29515.6 1674.42  20
   5   4  -5 141898. 3947.36  20
   5  -4  -5 139499. 3676.69  20
  -5   4   5 141419. 3825.59  21
  -5  -4   5 143298. 4107.95  18
   5  -4  -4 31017.4 1506.91  20
   5   4  -4 33323.5 1683.93  20
  -5   4   4 30799.0 1517.88  21
  -5  -4   4 29505.2 925.657  23
  -5  -4   4 30343.2 1666.70  18
  -5  -4   3 58248.6 1357.07  23
  -5   4   3 53614.5 2013.35  21
  -5  -4   3 56445.5 2238.56  18
   5   4  -3 56575.8 2164.72  20
  -5  -4   2 24701.6 1100.27  12
  -5  -4   2 24722.9 821.467  23
   5   4  -2 22440.3 1294.65  20
  -5   4   2 23096.1 1238.77  21
  -5  -4   1 388.514 268.168  12
  -5   4   1 182.529 224.715  23
  -5   4   1 593.887 240.110  21
  -5  -4   0 29584.4 1351.14  12
  -5   4   0 27139.0 1256.09  21
  -5   4   0 28193.7 1379.70  23
  -5  -4  -1 42928.6 1734.84  12
  -5   4  -1 40050.1 1536.01  21
  -5   4  -1 40619.5 1652.81  23
  -5  -4  -2 20560.9 1230.54  12
  -5   4  -2 20068.4 1033.15  21
  -5   4  -2 19230.7 1110.65  23
  -5   4  -3 9901.70 927.875  14
  -5   4  -3 8482.50 762.542  23
  -5  -4  -3 9121.25 878.899  12
  -5   4  -3 9121.81 661.789  21
  -5  -4  -4 5575.34 738.938  12
  -5   4  -4 5950.28 651.515  23
  -5   4  -4 5200.65 716.435  14
  -5  -4  -5 2195.23 505.412  12
  -5   4  -5 3327.44 677.528  14
  -5   4  -5 3004.67 541.841  23
  -5  -4  -6 28820.5 1808.12  12
  -5   4  -6 30565.5 1782.02  14
  -5   4  -7 48910.0 3173.95  22
  -5  -4  -7 48105.1 2469.62  12
  -5   4  -7 44554.5 2233.03  14
  -5  -4  -8 4328.29 806.031  12
  -5   4  -8 4049.17 1042.10  22
  -5   4  -8 4165.01 689.166  14
  -5  -4  -9 132.946 304.803  12
  -5   4  -9 358.907 331.265  14
  -5   4  -9 235.986 549.969  22
   5  -4   9 616.652 382.196  18
  -5  -4 -10 20548.0 1822.36  12
  -5   4 -10 16407.2 1982.92  22
   5  -4  10 19344.1 1581.90  18
  -5   4 -10 18693.3 1596.47  14
  -5  -4 -11 45435.1 2899.85  12
  -5   4 -11 44040.4 3359.20  22
   5  -4  11 43234.1 2514.97  18
  -5   4 -11 38258.2 2422.76  14
  -5   4 -12 20747.4 886.976  11
  -5  -4 -12 19191.5 1027.05   4
  -5   4 -12 20044.8 869.506   8
  -5   4 -12 21181.5 858.251   3
  -5  -4 -13 449.100 244.897   4
  -5   4 -13 631.822 179.420   3
  -5  -4 -14 32626.7 1434.77   4
  -5  -4 -14 32755.4 1123.89   8
  -5   4 -14 34423.3 1209.34   3
  -5   4 -14 32518.8 1210.96   8
  -5  -4 -15 1611.58 383.954   4
  -5  -4 -15 1260.03 204.604   8
  -5   4 -15 1872.30 423.915   4
  -5   4 -15 2342.17 323.572   3
  -5  -4 -16 185.077 285.143   4
  -5   4 -16 611.051 325.859   4
  -5   4 -16 728.149 238.800   3
  -5  -4 -17 13952.0 923.243   4
  -5   4 -17 14713.6 943.305   4
  -5   4 -17 13813.6 767.146   3
  -5   4 -18 3897.20 536.043   4
  -5  -4 -18 3130.52 487.375   4
  -5  -4 -19 2802.88 424.774   4
  -5   4 -19 3701.84 474.074   4
  -5   4 -20 538.166 243.349   4
  -5   4 -21 6.02418 213.301   4
  -5   4 -22 223.254 170.591   4
   5   5 -25 816.124 165.011  16
   5   5 -25 789.833 200.391   7
   5   5 -24 1100.06 281.229   7
   5   5 -24 1140.55 219.141  16
   5   5 -23 3050.85 407.750   7
   5  -5 -23 2345.77 292.082  16
   5   5 -23 2888.60 350.643  16
   5   5 -22 1591.51 311.541  16
   5  -5 -22 1140.17 245.449  16
   5   5 -22 1599.65 359.526   7
   5   5 -21 21054.4 1021.89   7
   5  -5 -21 21678.0 972.950  16
   5  -5 -20 1932.66 350.064   6
   5  -5 -20 2729.62 361.833  16
   5   5 -20 2499.12 425.378   7
   5  -5 -19 4472.46 491.781   6
   5  -5 -19 4660.78 479.737  16
   5   5 -19 3967.83 500.207   7
   5  -5 -18 3444.10 450.144   6
   5  -5 -18 2712.11 363.409  16
   5   5 -18 2783.76 411.649   7
   5   5 -17 3935.36 485.620  11
   5   5 -17 4610.67 523.368   7
   5   5 -16 6124.88 565.264  11
   5  -5 -16 7037.93 604.969   7
   5   5 -16 6871.41 580.772   7
   5   5 -15 15353.5 866.904  11
   5  -5 -15 15728.4 1762.39  19
   5  -5 -15 16436.8 898.166   7
   5   5 -15 15087.8 1593.50  13
   5  -5 -14-18.3275 299.185  19
   5   5 -14 844.921 443.885  13
  -5  -5  14 269.588 413.339  18
   5   5 -13-403.746 356.525  13
   5  -5 -13-998.196 483.948  19
  -5  -5  12 25184.7 1936.64  18
   5   5 -12 23140.1 1865.61  13
   5  -5 -12 22553.2 1929.17  19
   5   5 -11 6144.73 854.046  24
  -5  -5  11 7179.60 981.364  18
   5  -5 -11 6357.52 998.250  19
   5   5 -11 6683.86 962.853  13
   5   5 -10 11495.4 1171.28  24
  -5   5  10 10971.5 1176.79  21
   5  -5 -10 9274.18 1200.38  19
  -5  -5  10 11759.8 1230.17  18
   5  -5  -9-6.19051 263.478  20
  -5  -5   9 304.789 265.304  18
  -5   5   9 72.0533 342.845  21
   5   5  -9 431.487 284.226  24
   5   5  -8 43918.1 2233.11  24
  -5   5   8 44187.1 2245.91  21
   5  -5  -8 45154.6 2084.93  20
  -5  -5   8 44496.1 2308.82  18
   5  -5  -7 20865.6 1366.59  20
  -5   5   7 24873.0 1607.20  21
  -5  -5   7 26747.8 1730.37  18
   5   5  -7 21379.6 1564.09  24
  -5   5   6 10739.9 1028.89  21
   5  -5  -6 9705.57 900.326  20
  -5  -5   6 10640.2 1050.44  18
  -5  -5   5 120755. 3855.19  18
  -5   5   5 126705. 3662.26  21
   5  -5  -5 120871. 3474.86  20
  -5   5   4 174.864 261.881  21
  -5  -5   4 112.086 331.405  18
  -5  -5   3 17861.1 912.762  12
  -5  -5   3 16985.8 1220.20  18
  -5   5   3 16697.7 1134.78  21
  -5  -5   2 226.290 158.791  12
  -5   5   2 119.231 237.445  23
  -5   5   2 156.812 257.502  21
  -5  -5   1 17718.1 1029.10  12
  -5   5   1 14989.8 1072.87  23
  -5   5   1 16193.8 1067.71  21
  -5   5   0 35005.5 1601.06  23
  -5  -5   0 37546.3 1619.17  12
  -5   5   0 37577.5 1622.52  21
  -5   5  -1 434.696 243.298  23
  -5   5  -1 604.460 249.548  21
  -5  -5  -1 534.029 281.082  12
  -5  -5  -2 61776.9 2345.16  12
  -5   5  -2 64774.3 2197.27  23
  -5   5  -2 62011.3 2134.10  21
  -5   5  -3 18929.8 1078.19  21
  -5  -5  -3 17972.5 1262.23  12
  -5   5  -3 19372.5 1361.52  14
  -5   5  -3 16836.0 1082.12  23
  -5  -5  -4 715.112 270.025  12
   5   5   4 717.487 331.302  24
  -5   5  -4 32.4568 215.236  23
  -5   5  -4 535.008 331.631  14
  -5  -5  -5 39077.1 2076.55  12
  -5   5  -5 39698.5 1834.80  23
  -5   5  -5 40951.0 2098.84  14
  -5  -5  -6 1000.81 400.609  12
  -5   5  -6 409.503 394.053  14
  -5  -5  -7 23012.9 1726.16  12
  -5   5  -7 24002.7 1668.29  14
  -5  -5  -8 94884.7 3842.02  12
  -5   5  -8 86567.0 3446.85  14
   5  -5   8 84235.9 3355.06  18
  -5  -5  -9 16114.9 1587.42  12
  -5   5  -9 18854.9 2227.30  22
   5  -5   9 15317.2 1411.36  18
  -5   5  -9 17424.2 1525.29  14
  -5  -5 -10 1650.27 618.065  12
  -5   5 -10 1642.73 516.102  14
  -5   5 -10-73.8495 715.593  22
   5  -5  10 1691.30 506.266  18
  -5   5 -11 59.7266 126.351  11
  -5   5 -11 31.0502 167.434   1
  -5   5 -11 135.827 114.320   3
  -5   5 -12 5378.94 454.510  11
  -5  -5 -12 4673.67 513.955   4
  -5   5 -12 4194.88 407.479   8
  -5   5 -12 5243.89 433.318   3
  -5   5 -13 150.335 157.896  11
  -5  -5 -13 553.600 290.092   4
  -5   5 -13 700.318 262.693   8
  -5   5 -13 210.262 149.142   3
  -5  -5 -14 8454.52 727.704   4
  -5   5 -14 9826.26 645.502  11
  -5   5 -14 8846.48 590.289   3
  -5   5 -14 10796.9 718.765   8
  -5   5 -15 1134.90 252.178  11
  -5  -5 -15 958.822 332.160   4
  -5  -5 -16 4136.74 528.627   4
  -5   5 -16 5062.39 571.511   4
  -5   5 -16 4612.61 450.285   3
  -5  -5 -17 5938.87 610.817   4
  -5   5 -17 5931.44 590.331   4
  -5   5 -18 9256.44 742.460   4
  -5   5 -19 2948.61 443.805   4
  -5   5 -20 436.241 263.006   4
  -5   5 -21 1131.57 257.789   4
  -5   5 -22 346.100 169.713   4
   5   6 -25 761.248 171.707   7
   5   6 -24 6965.06 475.378   7
   5   6 -23 1834.86 263.466  16
   5   6 -23 1592.32 298.027   7
   5   6 -22 9810.56 612.924  16
   5   6 -22 9435.10 643.152   7
   5   6 -21 4677.40 529.322   7
   5  -6 -20 5166.20 497.617   6
   5   6 -20 3627.66 458.817   7
   5  -6 -19 55.7123 205.402   6
   5   6 -19 813.860 314.421   7
   5   6 -18 23213.2 1138.23  11
   5  -6 -18 24761.3 1139.40   6
   5   6 -18 24504.7 1125.27   7
   5  -6 -17 4245.72 498.235   6
   5   6 -17 3543.34 449.631  11
   5   6 -17 4070.33 487.464   7
   5  -6 -16 17017.2 925.153   6
   5   6 -16 15449.6 913.166  11
   5   6 -15 8445.96 650.685  11
   5  -6 -15 7874.30 627.662   6
   5   6 -14 7936.89 611.415  11
   5  -6 -14 7509.66 586.770   6
   5  -6 -13 7898.25 1223.17  19
  -5  -6  13 8852.33 1235.79  18
   5  -6 -12 23602.1 2062.96  19
  -5  -6  12 24638.2 1999.53  18
   5   6 -12 24932.1 1879.57  13
   5   6 -11 3.85371 277.330  13
   5   6 -11-77.4563 274.766  24
   5  -6 -11 62.0239 294.052  19
  -5  -6  11-98.4116 463.367  18
   5   6 -10 1962.84 537.103  13
  -5   6  10 2533.24 667.319  21
   5   6 -10 2679.63 624.959  24
   5  -6 -10 1112.17 390.240  19
  -5  -6  10 2838.77 697.509  18
  -5  -6   9 920.992 419.404  18
   5   6  -9 958.329 424.919  24
   5  -6  -9 988.931 380.863  20
  -5   6   9 941.210 407.563  21
   5  -6  -9 853.375 463.576  19
  -5  -6   8 6497.90 924.687  18
   5   6  -8 5977.36 888.420  24
  -5   6   8 6533.00 886.997  21
   5  -6  -8 7208.80 856.090  20
   5   6  -7 6388.35 907.362  24
  -5   6   7 11705.7 1237.19  21
  -5  -6   7 6870.20 952.447  18
   5  -6  -7 11762.4 1041.26  20
   5  -6  -6 25970.2 1543.00  20
  -5  -6   6 29423.2 1836.18  18
  -5   6   6 25374.8 1642.47  21
   5   6  -6 23033.9 1672.39  24
   5  -6  -5 52891.2 2258.36  20
  -5  -6   5 56921.8 2567.38  18
   5   6  -5 58841.7 2643.70  24
  -5   6   5 54818.1 2398.47  21
  -5   6   4 14932.1 1173.90  21
   5   6  -4 13740.5 1238.55  24
  -5  -6   4 14551.8 1206.99  18
   5   6  -3 3297.73 661.743  24
  -5   6   3 2948.76 536.734  21
  -5  -6   2 3824.39 475.737  12
  -5   6   2 2828.87 502.609  23
   5   6  -2 3615.32 638.410  24
  -5   6   2 2715.22 506.215  21
   5   6  -1 1014.47 459.983  24
  -5   6   1 686.370 309.784  21
  -5   6   1 1070.31 310.183  23
  -5  -6   1 703.131 277.278  12
  -5  -6   0 52257.7 2034.02  12
  -5   6   0 47251.5 1923.93  23
  -5   6   0 44566.1 1978.04  21
   5   6   0 55931.0 2381.72  24
   5   6   1 40483.5 2007.77  24
  -5   6  -1 38098.3 1681.74  23
  -5   6  -1 38407.4 1784.80  21
  -5  -6  -1 41227.1 1880.94  12
  -5  -6  -2 9365.86 925.685  12
   5   6   2 9926.19 951.620  24
  -5   6  -2 8717.34 779.588  23
  -5   6  -2 9286.94 833.209  21
  -5  -6  -3 44561.8 2142.02  12
   5   6   3 45279.5 2099.99  24
  -5   6  -3 43003.0 1832.27  23
  -5   6  -3 39770.6 1784.57  21
  -5   6  -3 45455.0 2232.44  14
   5   6   4 25486.3 1479.69  24
  -5  -6  -4 22871.5 1568.42  12
  -5   6  -4 23571.8 1371.53  23
  -5   6  -4 24050.3 1631.25  14
  -5  -6  -5 215.994 264.176  12
  -5   6  -5 292.680 328.150  14
  -5  -6  -6 717.385 325.725  12
  -5   6  -6 823.772 295.058  14
  -5  -6  -7 9504.89 1156.94  12
   5  -6   7 8343.14 988.397  18
  -5   6  -7 8813.43 1054.71  14
  -5  -6  -8 87797.2 3815.52  12
   5  -6   8 83151.6 3452.14  18
  -5   6  -8 86646.3 3504.25  14
  -5  -6  -9 160.550 327.847  12
  -5   6  -9-504.856 633.496  22
  -5   6  -9-531.259 454.720  14
   5  -6   9 39.7972 215.589  18
  -5   6 -10 32950.5 1147.43  11
  -5   6 -10 33228.2 1252.14   1
  -5   6 -11 12783.6 703.042  11
  -5  -6 -11 12368.4 794.128   4
  -5   6 -11 13185.2 777.290   1
  -5   6 -11 13007.7 699.504   8
  -5   6 -11 13381.3 672.705   3
  -5   6 -12 16013.7 818.388  11
  -5   6 -12 16196.8 814.249   8
  -5  -6 -12 14284.9 893.953   4
  -5   6 -12 16807.2 883.008   1
  -5   6 -12 15576.4 755.836   3
  -5   6 -13 3846.97 429.574  11
  -5  -6 -13 3273.80 469.091   4
  -5   6 -13 4081.34 403.175   3
  -5   6 -14-78.7522 191.601  11
  -5   6 -14 82.2869 146.613   3
  -5  -6 -14 176.849 254.440   4
  -5   6 -15 115.385 173.988  11
  -5   6 -15 163.630 182.431   3
  -5   6 -16 3356.68 406.906  11
  -5   6 -16 3206.24 484.466   4
  -5   6 -16 2740.86 338.910   3
  -5   6 -17 3479.26 402.352  11
  -5   6 -17 2611.67 471.770   4
  -5   6 -18 800.259 309.371   4
  -5   6 -19 75.2188 248.954   4
  -5   6 -20 1559.71 299.049   4
  -5   6 -21 1021.29 234.499   4
   5   7 -24 672.154 190.534   7
   5   7 -23 760.503 249.035   7
   5   7 -22-174.235 256.839   7
   5   7 -21 11467.7 712.662   7
   5  -7 -20 4722.25 452.310   6
   5   7 -20 5980.47 555.327   7
   5  -7 -19 26206.0 1123.08   6
   5   7 -19 26869.5 1147.59   7
   5   7 -18 593.965 284.965  11
   5  -7 -18-239.298 284.949   6
   5   7 -18 265.840 282.296   7
   5   7 -17 5592.35 558.351  11
   5  -7 -17 5049.24 499.660   6
   5   7 -17 5185.77 554.440   7
   5  -7 -16-47.9726 226.266   6
   5   7 -16 39.0394 241.925  11
   5  -7 -15 22034.6 1054.84   6
   5   7 -15 23162.8 1122.25  11
   5  -7 -14 16645.0 897.637   6
   5   7 -14 17078.4 937.237  11
   5   7 -13 30049.7 1244.21  11
   5  -7 -13 30696.4 1192.56   6
   5  -7 -12 31270.5 2472.09  19
  -5  -7  12 33824.1 2395.18  18
   5   7 -11 1829.37 543.626  24
   5  -7 -11 1394.52 539.647  19
  -5   7  11 2122.13 615.885  21
  -5  -7  11 2017.12 570.561  18
   5  -7 -10-122.284 408.238  19
   5   7 -10 256.005 318.211  24
  -5   7  10 45.4957 292.980  21
  -5  -7  10 595.191 388.541  18
  -5   7   9 24670.1 1881.83  21
   5  -7  -9 23163.0 2027.07  19
  -5  -7   9 27636.9 1987.36  18
   5   7  -9 23125.3 1845.16  24
  -5   7   8 266.152 285.032  21
   5  -7  -8 389.850 326.177  20
   5   7  -8 405.692 296.079  24
   5  -7  -8 695.328 421.381  19
  -5  -7   8 455.211 304.305  18
   5  -7  -7 77972.5 3041.92  20
   5   7  -7 75256.1 3339.44  24
  -5   7   7 79722.2 3306.61  21
  -5  -7   7 83943.8 3457.36  18
  -5  -7   6 1981.94 552.720  18
   5  -7  -6 885.844 359.928  20
  -5   7   6 1610.83 473.626  21
   5   7  -6 1284.14 512.182  24
   5   7  -5 11400.5 1237.07  24
   5  -7  -5 13199.1 1141.11  20
  -5   7   5 10963.6 1112.31  21
   5   7  -4 16719.2 1460.09  24
  -5   7   4 16077.2 1306.08  21
  -5   7   3 816.589 350.919  21
   5   7  -3 820.112 425.599  24
  -5   7   3 632.839 253.071  23
   5   7  -2 2599.06 568.506  24
  -5   7   2 1191.27 379.886  21
  -5  -7   1 929.038 266.769  12
   5   7  -1 1757.62 500.868  24
  -5   7   1 1377.59 375.714  21
  -5  -7   0 13358.6 1061.79  12
   5   7   0 13360.5 1223.53  24
  -5   7   0 12164.8 1073.84  21
  -5  -7  -1 21036.2 1388.32  12
  -5   7  -1 18964.4 1328.86  21
   5   7   1 21297.1 1527.35  24
  -5  -7  -2 1449.25 505.513  12
  -5   7  -2 1251.54 354.152  21
   5   7   2 1085.58 367.290  24
  -5   7  -2 1138.69 436.881  14
  -5  -7  -3 62042.0 2685.24  12
   5   7   3 66299.5 2694.89  24
  -5   7  -3 60879.7 2777.08  14
  -5  -7  -4 25104.6 1733.02  12
  -5   7  -4 26701.4 1817.72  14
  -5  -7  -5 28495.6 1931.42  12
   5  -7   5 27278.7 1766.44  18
  -5   7  -5 28293.1 1884.60  14
  -5  -7  -6 916.609 415.641  12
  -5   7  -6 1164.87 443.737  14
   5  -7   6 298.240 204.286  18
  -5  -7  -7 6746.03 1025.97  12
   5  -7   7 6386.34 935.632  18
  -5   7  -7 5000.98 801.097  14
  -5  -7  -8 8805.69 1195.98  12
   5  -7   8 9457.45 1166.32  18
  -5   7  -8 9845.30 1186.19  14
  -5   7  -9 81198.5 2022.17  11
  -5   7  -9 79325.9 2125.12   1
  -5   7 -10 21244.8 932.357  11
  -5   7 -10 22767.6 1019.53   1
  -5   7 -11-65.6647 181.387  11
  -5   7 -11 55.8837 167.369   1
  -5   7 -11 124.873 123.960   3
  -5   7 -12 8845.98 624.525  11
  -5   7 -12 10220.4 605.934   3
  -5   7 -12 9296.83 654.044   1
  -5   7 -13 232.601 170.104  11
  -5   7 -13 206.557 152.272   3
  -5   7 -14 20225.3 979.335  11
  -5   7 -14 20413.2 904.584   3
  -5   7 -15 3794.87 422.077  11
  -5   7 -15 3716.84 384.694   3
  -5   7 -16 1240.94 289.122  11
  -5   7 -16 1262.17 334.657   4
  -5   7 -17 2612.79 366.458  11
  -5   7 -17 2846.64 450.518   4
  -5   7 -18 4500.76 491.192   4
  -5   7 -18 4652.15 442.584  11
  -5   7 -19-9.12939 240.577   4
  -5   7 -20 1189.44 248.571   4
   5   8 -24 235.028 142.111   7
   5   8 -23 912.628 216.544   7
   5   8 -22 5232.82 433.092   7
   5   8 -21-77.8582 240.292   7
   5  -8 -20-423.957 223.669   6
   5   8 -20-551.998 307.326   7
   5  -8 -19 2312.98 339.946  17
   5  -8 -19 1897.85 304.562   6
   5   8 -19 2372.83 364.056   7
   5  -8 -18 2471.04 348.135   6
   5  -8 -18 2634.62 392.030  17
   5   8 -18 3225.02 409.218   7
   5  -8 -17 7738.25 614.206   6
   5   8 -17 8447.73 707.972  11
   5   8 -17 8876.95 674.778   7
   5  -8 -16-224.407 266.322   6
   5   8 -16 36.7076 222.563  11
   5  -8 -15 36532.7 1384.98   6
   5   8 -15 37579.9 1475.59  11
   5  -8 -14 17510.5 928.736   6
   5   8 -14 17606.6 979.516  11
   5  -8 -13 48517.8 1612.11   6
   5   8 -13 52509.1 1725.97  11
   5  -8 -12 68.3990 180.939   6
   5   8 -12 293.519 166.060  11
   5  -8 -11 19630.5 917.035   6
   5   8 -11 18868.5 947.569  11
  -5   8  10 83.3805 272.131  21
   5   8 -10 1212.61 491.422  24
   5  -8 -10 401.130 418.969  19
   5   8  -9 2547.60 674.869  24
   5  -8  -9 2160.85 647.127  19
  -5   8   9 1999.12 574.378  21
   5   8  -8 51800.3 2886.45  24
  -5   8   8 52370.5 2823.77  21
   5  -8  -8 49994.4 3022.54  19
   5  -8  -7 2589.76 683.435  19
  -5   8   7 2155.39 593.900  21
   5  -8  -7 3645.22 669.331  20
   5   8  -7 3393.33 773.585  24
  -5   8   6 50654.0 2689.80  21
   5   8  -6 54263.8 2872.47  24
   5  -8  -6 54774.7 2591.06  20
   5  -8  -5 92148.0 3408.50  20
   5   8  -5 90290.5 3785.90  24
  -5   8   5 84470.8 3444.21  21
   5   8  -4 1855.75 548.890  24
  -5   8   4 1191.06 455.652  21
  -5   8   3 13441.0 1261.49  21
   5   8  -3 17117.6 1527.63  24
   5   8  -2 2120.75 589.253  24
  -5   8   2 2037.95 531.583  21
   5   8  -1 57913.0 2797.39  24
  -5   8   1 52041.8 2488.31  21
   5   8   0 166.574 341.746  24
  -5   8   0 531.130 372.416  21
  -5  -8  -1 33517.5 1887.25  12
  -5   8  -1 33876.8 1962.24  21
   5   8   1 34030.6 2068.22  24
  -5  -8  -2 1502.02 464.884  12
   5   8   2 1607.65 504.941  24
  -5   8  -2 1120.33 377.093  21
  -5   8  -2 1215.70 421.296  14
  -5  -8  -3 85847.0 3429.80  12
   5   8   3 94149.9 3479.45  24
  -5   8  -3 87522.4 3525.93  14
  -5  -8  -4-62.6107 283.084  12
   5   8   4-83.0295 273.533  21
  -5   8  -4 619.003 356.654  14
  -5  -8  -5 105537. 4112.19  12
  -5   8  -5 107155. 4015.71  14
  -5  -8  -6 4434.31 829.519  12
  -5   8  -6 4372.82 774.679  14
  -5   8  -7 5036.63 425.083  11
   5  -8   7 5045.13 851.510  18
  -5   8  -7 4482.22 452.428   1
  -5   8  -7 4486.79 756.889  14
  -5   8  -8 2589.49 346.211   1
  -5   8  -8 2895.11 340.073  11
  -5   8  -9 3341.54 365.801  11
  -5   8  -9 3732.43 417.381   1
  -5   8 -10 157.563 172.045  11
  -5   8 -10 292.791 195.060   1
  -5   8 -11 4305.55 443.677  11
  -5   8 -11 4307.87 461.590   1
  -5   8 -12 1400.01 293.364  11
  -5   8 -12 961.086 257.910   1
  -5   8 -13 2951.56 387.843  11
  -5   8 -14 27081.3 1136.74  11
  -5   8 -15 6653.85 549.552  11
  -5   8 -16 1702.07 316.068  11
  -5   8 -16 1565.82 345.026   4
  -5   8 -17 5021.09 473.430  11
  -5   8 -17 5289.12 508.294   4
  -5   8 -18 2791.89 335.006  11
  -5   8 -18 3006.61 390.549   4
  -5   8 -19 804.904 180.773  11
  -5   8 -19 398.139 196.319   4
  -5   8 -20 1439.73 219.173   4
   5   9 -23 2076.43 237.207   7
   5   9 -22 2262.13 278.528   7
   5   9 -21-226.036 223.177   7
   5   9 -20-205.525 241.510   7
   5  -9 -19 474.798 193.772  17
   5   9 -19 173.611 237.566   7
   5  -9 -18 153.744 214.060   6
   5  -9 -18 57.4346 179.141  17
   5   9 -18 34.3285 258.332   7
   5   9 -17 2662.18 400.983  11
   5  -9 -17 2394.60 341.710   6
   5  -9 -17 2048.20 343.802  17
   5   9 -17 2839.16 376.989   7
   5  -9 -16-174.169 294.410   6
   5   9 -16 379.284 247.549  11
   5  -9 -16-238.913 238.441  17
   5  -9 -15-185.630 293.540   6
   5   9 -15 175.954 242.885  11
   5  -9 -15 498.370 252.622  17
   5  -9 -14 37559.0 1388.02   6
   5   9 -14 37855.0 1472.86  11
   5  -9 -13 526.627 231.100   6
   5   9 -13 183.749 206.645  11
   5  -9 -12 9393.57 666.038   6
   5   9 -12 9079.44 686.177  11
   5  -9 -11 1453.30 390.570   6
   5   9 -11 285.029 174.127  11
   5   9 -10 3774.36 429.816  11
   5  -9 -10 3518.74 399.368   6
   5  -9  -9 7250.63 553.202   6
   5  -9  -8 11841.6 690.944   6
   5   9  -8 9962.44 1333.15  24
   5  -9  -7 105383. 4592.65  19
  -5   9   7 114039. 4423.78  21
   5   9  -7 106151. 4464.99  24
   5   9  -6 5234.31 914.336  24
   5  -9  -6 5788.71 869.523  20
   5  -9  -6 4397.27 914.190  19
  -5   9   6 5698.98 958.920  21
  -5   9   5 13024.5 1385.66  21
   5  -9  -5 13788.6 1342.98  20
   5  -9  -5 12695.3 1466.46  19
   5   9  -5 14613.3 1525.52  24
   5   9  -4 1040.58 444.706  24
  -5   9   4 1317.98 466.080  21
  -5   9   3 18837.7 1598.32  21
   5   9  -3 20677.6 1763.98  24
  -5   9   2 6746.15 955.118  21
   5   9  -2 4601.31 849.353  24
   5   9  -1 1.69735 330.852  24
  -5   9   1 96.0718 335.722  21
  -5   9   0 2338.85 548.080  21
   5   9   0 3108.80 664.364  24
  -5   9  -1 70492.5 3131.05  21
   5   9   1 69532.6 3217.83  24
  -5   9  -1 70282.1 3270.73  14
   5   9   2 24147.7 1820.63  24
  -5   9  -2 26252.8 1910.23  14
  -5   9  -3 37863.3 2335.50  14
   5   9   3 42089.6 2443.57  21
  -5  -9  -3 40796.6 2365.51  12
  -5  -9  -4 22198.2 1785.20  12
  -5   9  -4 22081.3 1026.19   1
   5   9   4 21450.2 1725.67  21
  -5   9  -5 18115.3 937.676   1
  -5   9  -5 19274.1 850.644  11
  -5  -9  -5 18491.5 863.634  17
  -5   9  -6 4652.34 415.649  11
  -5  -9  -6 3897.28 386.991  17
  -5   9  -6 4552.16 473.011   1
  -5   9  -7 1108.08 241.188  11
  -5   9  -7 1314.93 257.229   1
  -5   9  -8 1230.78 276.630   1
  -5   9  -8 1029.18 222.664  11
  -5   9  -9 10748.8 674.018  11
  -5   9  -9 11815.1 735.559   1
  -5   9 -10 7287.59 585.243  11
  -5   9 -10 8260.97 619.454   1
  -5   9 -11 4338.16 439.966  11
  -5   9 -11 4972.79 480.975   1
  -5   9 -12 829.030 234.643  11
  -5   9 -12 986.275 269.116   1
  -5   9 -13 515.598 243.192  11
  -5   9 -14 593.901 246.398  11
  -5   9 -15 1843.89 326.364  11
  -5   9 -16 738.578 228.764  11
  -5   9 -16 1385.43 327.311   4
  -5   9 -16 1809.91 370.685   7
  -5   9 -17 14725.2 756.916  11
  -5   9 -17 15612.2 778.913   4
  -5   9 -18 5904.49 436.306  11
  -5   9 -18 5749.78 443.298   4
  -5   9 -19 13064.5 575.108   4
   5  10 -22 50.0317 127.449   7
   5  10 -21 1551.99 236.906   7
   5  10 -20 5730.88 440.361   7
   5 -10 -19 292.342 178.351  17
   5  10 -19 671.905 224.266   7
   5 -10 -18 3868.01 419.742  17
   5  10 -18 4806.74 465.556   7
   5 -10 -17 395.414 213.002  17
   5  10 -17 456.526 243.083   7
   5  10 -16 6844.72 598.608  11
   5 -10 -16 6111.74 556.386  17
   5  10 -15 3929.01 488.811  11
   5 -10 -15 2522.86 391.771  17
   5  10 -14 5276.23 558.461  11
   5 -10 -14 5186.48 535.053  17
   5 -10 -13 600.901 236.042   6
   5  10 -13 1166.18 301.195  11
   5 -10 -13 982.937 289.470  17
   5 -10 -12 28688.3 1194.18   6
   5  10 -12 30617.4 1311.07  11
   5 -10 -12 29842.4 1258.16  17
   5 -10 -11 2466.33 368.752   6
   5  10 -11 2335.10 386.111  11
   5 -10 -11 2319.85 366.319  17
   5 -10 -10 9724.13 670.563   6
   5 -10 -10 8615.43 652.301  17
  -5 -10   9 1128.56 226.539   5
   5 -10  -9 782.955 245.274  17
  -5  10   8 4714.09 431.247   2
  -5 -10   8 4438.54 464.176   5
   5 -10  -8 4227.83 457.935  17
  -5  10   7 35211.3 1260.93   2
  -5 -10   7 35432.2 1331.67   5
   5 -10  -7 35676.6 1321.09  17
   5 -10  -6 1167.58 273.768  17
  -5 -10   6 1531.81 321.704   5
  -5  10   6 1025.70 229.446   2
  -5  10   5 5264.02 465.572   2
  -5 -10   5 5308.44 502.540   5
   5 -10  -5 5011.17 465.412  17
  -5  10   4 19187.4 887.518   2
  -5 -10   4 19532.4 938.251   5
   5 -10  -4 21174.1 927.021  17
  -5 -10   4 18214.2 905.193  17
  -5  10   3 7471.82 550.694   2
  -5 -10   3 7908.47 585.528  17
   5 -10  -3 6483.09 1008.18  19
   5 -10  -3 7135.98 541.537  17
  -5  10   2 8960.01 590.972   2
  -5 -10   2 8868.60 609.386  17
  -5  10   1 2939.23 347.391   2
  -5 -10   1 2821.43 343.235  17
  -5  10   0 4644.67 433.529   2
  -5 -10   0 4138.11 429.277  17
  -5  10  -1 12050.9 709.879   2
  -5 -10  -1 12567.0 735.689  17
  -5 -10  -2 25199.2 1057.96  17
  -5  10  -2 22885.5 1102.70   1
  -5  10  -3 3442.32 367.896  11
  -5 -10  -3 3666.02 399.527  17
  -5  10  -3 3429.10 427.058   1
  -5  10  -4 1165.71 226.691  11
  -5  10  -4 1272.61 304.198   1
  -5 -10  -4 1237.46 248.575  17
  -5  10  -5 151.980 144.845  11
  -5 -10  -5 155.576 174.013  17
  -5  10  -5 363.058 221.200   1
  -5  10  -6 9969.46 637.948  11
  -5 -10  -6 10809.0 683.923  17
  -5  10  -6 10050.1 692.050   1
  -5  10  -7 10713.0 671.800  11
  -5 -10  -7 10352.9 668.400  17
  -5  10  -7 10530.6 709.353   1
  -5  10  -8 1959.48 354.477   1
  -5  10  -8 1768.46 300.218  11
  -5  10  -9 3261.03 401.846  11
  -5  10  -9 2938.01 379.331   1
  -5  10 -10 6979.04 567.726  11
  -5  10 -10 6964.54 576.704   1
  -5  10 -11-130.292 234.074  11
  -5  10 -11 53.3461 172.833   1
  -5  10 -12 5558.76 514.281  11
  -5  10 -13 902.571 278.039  11
  -5  10 -14 20671.2 958.866  11
  -5  10 -15 82.8888 199.142  11
  -5  10 -16 18.9487 171.050  11
  -5  10 -16 296.956 215.287   4
  -5  10 -16 230.785 208.382   7
  -5  10 -17 912.489 226.539  11
  -5  10 -17 429.062 200.927   4
  -5  10 -18 1813.14 254.941   4
   5  11 -20 14.1331 143.447   7
   5 -11 -19 193.330 138.593  17
   5  11 -19 204.948 183.149   7
   5 -11 -18 3989.88 383.562  17
   5  11 -18 3744.99 381.018   7
   5 -11 -17 2091.40 319.566  17
   5  11 -17 1720.47 297.680   7
   5 -11 -16-137.836 209.165  17
   5  11 -16 67.8562 216.890   7
   5 -11 -15 102.673 196.348  17
   5  11 -14 12464.5 796.858  11
   5 -11 -14 11625.3 772.295  17
   5  11 -13 758.398 249.683  11
   5 -11 -13 853.528 302.517  17
   5  11 -12 1251.86 302.367  11
   5 -11 -12 982.504 283.287  17
   5 -11 -11 1700.92 329.877  17
   5 -11 -10 5457.40 524.081  17
  -5 -11   9 93.7536 137.270   5
   5 -11  -9 195.179 188.633  17
  -5  11   8 18748.4 908.182   2
  -5 -11   8 18891.2 961.358   5
   5 -11  -8 17667.1 932.099  17
   5 -11  -7 187.172 213.004  17
  -5 -11   7-8.35490 173.931   5
  -5  11   7 29.3789 150.170   2
  -5  11   6 1219.75 254.342   2
   5 -11  -6 1145.35 257.599  17
  -5 -11   6 1493.40 274.917   5
  -5  11   5 6063.15 521.691   2
  -5 -11   5 5298.19 509.345   5
   5 -11  -5 5561.71 511.068  17
  -5  11   4 23288.6 1031.49   2
  -5 -11   4 23958.4 1091.30   5
   5 -11  -4 23886.6 1041.23  17
  -5  11   3 11306.2 697.713   2
  -5 -11   3 12300.0 764.793   5
  -5 -11   3 12800.1 779.146  17
   5 -11  -3 12667.9 738.855  17
  -5  11   2 164.953 160.976   2
  -5 -11   2 236.516 158.488   5
   5 -11  -2 253.903 157.779  17
  -5 -11   2 175.992 176.491  17
  -5  11   1 7783.62 579.349   2
  -5 -11   1 7356.34 597.113  17
  -5 -11   0 2235.76 330.207  17
  -5  11  -1 1943.02 288.785  11
  -5  11  -1 2134.50 373.617   1
  -5 -11  -1 1532.11 303.020  17
  -5  11  -2 17303.8 822.497  11
  -5  11  -2 15875.7 903.540   1
  -5 -11  -2 15286.9 849.305  17
  -5  11  -3 22417.5 961.265  11
  -5  11  -3 22365.7 1075.78   1
  -5 -11  -3 21917.5 1020.19  17
  -5  11  -4-232.209 226.805   1
  -5 -11  -4 15.9962 175.088  17
  -5  11  -4-76.5060 162.229  11
  -5  11  -5 1065.55 244.250  11
  -5 -11  -5 1231.26 269.563  17
  -5  11  -5 693.310 240.689   1
  -5  11  -6 191.723 178.220  11
  -5  11  -6 182.898 199.084   1
  -5 -11  -6 465.822 194.869  17
  -5  11  -7 980.185 251.218   1
  -5  11  -7 777.565 220.775  11
  -5 -11  -7 1219.26 264.933  17
  -5  11  -8 2451.32 338.232  11
  -5 -11  -8 3104.82 398.986  17
  -5  11  -8 2920.07 381.874   1
  -5  11  -9 2198.19 334.530  11
  -5  11  -9 2817.61 365.525   1
  -5  11 -10 1757.10 320.228  11
  -5  11 -10 2040.77 316.843   1
  -5  11 -11 426.928 238.428  11
  -5  11 -11 103.976 149.438   1
  -5  11 -12-103.763 233.539  11
  -5  11 -13 2419.85 343.966  11
  -5  11 -14 3744.55 393.135  11
  -5  11 -15 830.037 238.291  11
  -5  11 -16 2224.78 294.298  11
  -5  11 -16 2156.22 278.928   4
  -5  11 -16 2119.61 271.992   7
   5  12 -19 3216.52 272.917   7
   5 -12 -18 274.307 134.698  17
   5  12 -18 196.889 159.456   7
   5  12 -17 3785.80 345.911   7
   5 -12 -17 3208.63 341.868  17
   5 -12 -16 22462.2 950.892  17
   5  12 -16 22508.1 900.896   7
   5 -12 -15 181.363 192.175  17
   5 -12 -14 250.365 203.114  17
   5 -12 -13 6873.26 597.946  17
   5 -12 -12 869.547 287.845  17
   5 -12 -11 965.771 290.361  17
   5 -12 -10 6726.15 598.672  17
   5 -12  -9 867.516 295.886  17
  -5 -12   8 33216.0 1301.20   5
   5 -12  -8 30538.8 1260.82  17
  -5 -12   7 64183.3 1931.28   5
   5 -12  -7 59241.8 1845.67  17
  -5  12   7 63963.2 1845.43   2
  -5 -12   6 565.019 234.120   5
   5 -12  -6 466.733 224.405  17
  -5 -12   5 7590.13 609.634   5
   5 -12  -5 7829.65 612.749  17
  -5 -12   4-65.1961 184.606   5
   5 -12  -4 42.0108 190.103  17
   5 -12  -3 2403.18 343.201  17
  -5 -12   3 2724.69 386.390   5
   5 -12  -2 2770.81 366.423  17
  -5 -12   2 2361.55 363.227   5
  -5 -12   2 2127.48 358.369  17
  -5 -12   1 10752.4 742.451   5
  -5 -12   1 11072.7 738.389  17
  -5 -12   0 2333.16 361.599   5
  -5 -12   0 1759.35 302.063  17
  -5  12   0 1872.62 337.841   1
  -5 -12  -1 1170.34 266.902  17
  -5  12  -1 899.893 256.097   1
  -5  12  -2 24245.1 1134.78   1
  -5 -12  -2 25274.5 1121.81  17
  -5  12  -3 546.605 177.815  11
  -5  12  -3 351.484 215.355   1
  -5 -12  -3 732.488 241.823  17
  -5  12  -4 1853.32 297.775  11
  -5 -12  -4 1950.09 345.141  17
  -5  12  -4 2857.24 418.461   1
  -5  12  -5 1364.47 257.077  11
  -5  12  -5 2347.51 365.926   1
  -5 -12  -5 1778.96 309.440  17
  -5  12  -6 5524.22 491.057  11
  -5 -12  -6 5545.20 512.791  17
  -5  12  -6 5014.78 486.889   1
  -5  12  -7 3644.15 403.979  11
  -5 -12  -7 4010.63 460.535   5
  -5  12  -7 3774.53 413.232   1
  -5 -12  -7 3552.37 416.928  17
  -5  12  -8 114.389 196.757  11
  -5 -12  -8 271.536 160.200   5
  -5 -12  -8 240.241 163.906  17
  -5  12  -8 341.742 194.386   1
  -5  12  -9 6331.58 521.735  11
  -5 -12  -9 7528.71 587.581   5
  -5  12  -9 6619.45 501.617   1
  -5  12 -10 161.124 180.933  11
  -5  12 -10 89.0792 134.701   1
  -5  12 -11 521.215 217.449  11
  -5  12 -12 7620.18 543.184  11
  -5  12 -13-82.8034 184.790  11
  -5  12 -14 356.818 187.074  11
  -5  12 -15 1216.16 227.789  11
  -5  12 -15 1026.06 188.561   4
   5 -13 -17 530.045 153.121  17
   5 -13 -16 1483.30 261.251  17
   5  13 -16 1379.47 211.598   7
   5 -13 -15-244.243 188.570  17
   5  13 -15-50.7838 158.354   7
   5 -13 -14 3030.37 362.577  17
   5  13 -14 2734.03 302.879   7
   5 -13 -13 1519.95 301.130  17
   5 -13 -12-318.200 234.853  17
   5 -13 -11 8496.77 637.632  17
   5 -13 -10 344.961 234.582  17
   5 -13  -9 31.9881 212.422  17
  -5 -13   8 2368.41 341.173   5
   5 -13  -8 2303.66 376.847  17
  -5 -13   7 4724.39 481.269   5
   5 -13  -7 4078.25 472.520  17
  -5 -13   6 43365.9 1522.49   5
   5 -13  -6 42696.9 1497.01  17
  -5 -13   5 99.1469 241.484   5
   5 -13  -5 111.755 188.705  17
  -5 -13   4 15545.2 888.558   5
   5 -13  -4 16738.4 886.639  17
  -5 -13   3 69909.4 2081.78   5
   5 -13  -3 75386.1 2052.18  17
  -5 -13   2 1533.57 330.992   5
   5 -13  -2 2230.36 327.908  17
  -5  13   1 48.0740 212.208   1
  -5 -13   1 47.6975 219.448   5
  -5 -13   0 28319.9 1236.76   5
  -5  13   0 27098.4 1197.57   1
  -5 -13   0 27797.6 1195.76  17
  -5 -13  -1 1362.89 297.449   5
  -5 -13  -1 620.356 257.063  17
  -5  13  -1 850.195 264.116   1
  -5  13  -2 104.964 203.310   1
  -5 -13  -2-48.4632 207.520   5
  -5 -13  -2 113.116 210.039  17
  -5  13  -3 89.8327 176.751   1
  -5 -13  -3 305.841 199.629   5
  -5 -13  -3 85.0310 209.441  17
  -5  13  -4 129.546 143.837  11
  -5 -13  -4-41.9680 214.723   5
  -5  13  -4-128.960 168.903   1
  -5 -13  -4 412.221 239.890  17
  -5  13  -5 5992.35 491.377  11
  -5 -13  -5 6389.69 563.395   5
  -5 -13  -5 5746.73 509.892  17
  -5  13  -5 5155.44 464.035   1
  -5  13  -6 9963.79 643.553  11
  -5 -13  -6 10008.8 688.871   5
  -5 -13  -6 10208.6 680.129  17
  -5  13  -6 9527.54 620.297   1
  -5  13  -7 1127.60 242.203  11
  -5 -13  -7 732.597 214.732   5
  -5 -13  -7 1008.07 243.623  17
  -5  13  -7 687.687 185.821   1
  -5  13  -8 10524.8 638.737  11
  -5 -13  -8 9508.29 652.165   5
  -5 -13  -8 9490.18 621.283  17
  -5  13  -9 117.601 181.107  11
  -5 -13  -9 496.114 200.079   5
  -5  13 -10 3910.33 392.570  11
  -5  13 -11 1100.09 245.530  11
  -5  13 -12-212.707 185.390  11
  -5  13 -13-214.390 169.168  11
   5 -14 -15 2096.08 249.994  17
   5 -14 -14 627.073 195.936  17
   5 -14 -13 2808.13 330.630  17
   5 -14 -12 4161.72 413.837  17
   5 -14 -11 1162.78 265.404  17
   5 -14 -10 4622.10 458.259  17
   5 -14  -9 238.058 211.966  17
   5 -14  -8 6423.68 536.775  17
  -5 -14   7 230.231 177.098   5
   5 -14  -7 69.5773 187.842  17
  -5 -14   6 6499.55 536.676   5
   5 -14  -6 6230.68 536.450  17
  -5 -14   5 25051.5 1098.36   5
   5 -14  -5 25672.3 1084.45  17
  -5 -14   4 675.732 233.387   5
   5 -14  -4 792.228 255.219  17
  -5 -14   3 12393.7 762.707   5
  -5  14   3 11198.3 729.322   1
   5 -14  -3 13145.6 756.555  17
  -5 -14   2 6977.47 581.060   5
  -5  14   2 6601.07 566.711   1
   5 -14  -2 6872.25 554.714  17
  -5 -14   1 7334.59 596.346   5
  -5  14   1 5958.99 516.345   1
  -5  14   0 14950.1 815.729   1
  -5 -14   0 16500.3 900.646   5
  -5 -14  -1 1344.13 297.061   5
  -5  14  -1 1878.66 325.653   1
  -5 -14  -2 130.959 200.890   5
  -5  14  -2 227.876 207.408   1
  -5 -14  -3-57.2115 208.837   5
  -5  14  -3 278.071 161.120   1
  -5  14  -4 1027.27 221.300   1
  -5 -14  -4 1045.26 275.820   5
  -5 -14  -5 7909.69 595.800   5
  -5  14  -5 8136.98 518.547   1
  -5  14  -6 932.527 198.418  11
  -5 -14  -6 1017.93 225.377   5
  -5  14  -7 2445.73 297.758  11
  -5 -14  -7 2441.59 328.519   5
  -5  14  -8 4236.44 382.917  11
  -5 -14  -8 5090.88 439.704   5
  -5  14  -9-135.968 151.996  11
  -5 -14  -9-137.327 142.296   5
  -5  14 -10 4687.09 382.410  11
  -5  14 -11 565.154 159.577  11
   5 -15 -12 600.223 189.933  17
   5 -15 -11 2684.31 317.794  17
   5 -15 -10 610.650 200.682  17
   5 -15  -9 9406.81 577.974  17
   5 -15  -8 3079.04 354.793  17
   5 -15  -7 926.745 231.755  17
  -5 -15   6 909.626 222.773   5
  -5  15   6 377.774 177.529   1
   5 -15  -6 1102.30 243.632  17
  -5  15   5-129.095 175.284   1
  -5 -15   5 188.454 168.201   5
   5 -15  -5-234.629 175.937  17
  -5 -15   4 45.3719 145.917   5
  -5  15   4 273.838 163.378   1
   5 -15  -4-31.9138 159.817  17
  -5 -15   3 5196.00 461.962   5
  -5  15   3 5004.93 436.236   1
   5 -15  -3 5645.64 455.531  17
  -5  15   2 1088.96 218.902   1
  -5 -15   2 1208.41 263.153   5
  -5 -15   1 1934.53 304.626   5
  -5  15   1 1709.24 260.830   1
  -5 -15   0 17578.8 861.348   5
  -5  15   0 16427.0 750.749   1
  -5  15  -1 471.486 173.355   1
  -5 -15  -1 505.867 231.342   5
  -5  15  -2 755.680 182.813   1
  -5 -15  -2 739.528 214.972   5
  -5 -15  -3 304.497 186.710   5
  -5 -15  -4 13673.9 732.097   5
  -5 -15  -5 566.167 195.265   5
  -5 -15  -6 4910.87 412.734   5
  -5 -15  -7 328.194 147.910   5
   5 -16  -8 5098.00 368.890  17
   5 -16  -7 4171.25 341.293  17
  -5  16   6 4323.80 327.625   1
   5 -16  -6 5723.45 401.817  17
  -5  16   5 6191.63 390.217   1
   5 -16  -5 7582.76 459.312  17
  -5  16   4 5227.05 367.319   1
  -5 -16   4 7200.30 449.474   5
  -5 -16   3 6834.09 459.934   5
   5 -16  -3 6433.20 425.473   5
  -5  16   3 5628.26 371.942   1
  -5 -16   2 1746.75 271.269   5
  -5  16   2 1448.91 196.000   1
  -5 -16   1 51811.3 1436.89   5
  -5 -16   0 218.826 165.440   5
  -5 -16  -1 7292.93 482.400   5
  -5 -16  -2 1855.59 257.172   5
  -5 -16  -3 176.392 140.310   5
  -5 -16  -4 633.843 160.150   5
   6   0 -27 147.389 107.582  16
   6   0 -26 7716.37 468.852   7
   6   0 -26 8372.07 493.090  16
   6   0 -25-370.833 208.386  16
   6   0 -25-93.9772 198.299   7
   6   0 -24 155.460 213.576  16
   6   0 -24 427.663 231.263   7
   6   0 -23-25.2803 250.201  16
   6   0 -23 374.196 291.974   7
   6   0 -22 25033.1 1145.50   7
   6   0 -22 24373.6 1176.53  16
   6   0 -21-52.4160 268.116   7
   6   0 -20 7543.46 644.031   7
   6   0 -19-71.3828 249.641   7
   6   0 -18 30805.6 1297.48   7
  -6   0  17 228.122 344.517  18
   6   0 -17 308.085 251.933   7
  -6   0  16 123934. 4640.84  18
   6   0 -16 121367. 4788.94  15
   6   0 -16 124363. 5053.51  13
   6   0 -15 1077.00 497.196  13
  -6   0  15-185.073 391.232  18
   6   0 -15-56.6639 379.976  15
  -6   0  14 236856. 6486.67  18
   6   0 -14 232179. 6599.47  15
   6   0 -14 230584. 6848.51  13
   6   0 -13 403.301 408.559  13
   6   0 -13-9.40175 313.392  20
  -6   0  13 286.543 352.776  18
  -6   0  12 336062. 7806.77  18
   6   0 -12 337544. 7750.99  20
  -6   0  11 829.087 511.601  18
   6   0 -11 4.38302 447.609  20
   6   0 -10 53356.9 2459.03  20
  -6   0  10 52161.8 2406.43  18
  -6   0   9-214.529 367.511  18
   6   0  -9-412.522 436.471  20
  -6   0   8 21948.6 1449.14  18
   6   0  -8 19842.5 1429.33  20
   6   0  -7-862.877 539.732  20
  -6   0   7 120.023 299.839  18
  -6   0   6 110408. 3312.40  18
   6   0  -6 103500. 3383.65  20
   6   0  -5 375.809 435.081  20
   6   0  -4 261977. 5900.82  20
   6   0  -3 122.373 366.716  20
  -6   0   3 5.47399 69.6763  22
  -6   0   2 425795. 8177.71  23
   6   0  -2 393761. 8242.43  20
  -6   0   1 218.657 198.873  22
  -6   0   1 234.377 247.846  23
   6   0  -1 266.377 345.961  20
  -6   0   0 526333. 9316.23  14
  -6   0   0 526038. 9272.86  22
  -6   0   0 548883. 9462.18  23
   6   0   0 532777. 9679.79  20
  -6   0  -1 562.811 280.250  23
   6   0   1 734.137 441.529  20
  -6   0  -1-146.444 235.312  22
  -6   0  -1 166.766 254.164  14
  -6   0  -2 431086. 8480.95  22
   6   0   2 423396. 8077.16  20
  -6   0  -2 434095. 7989.43  23
  -6   0  -2 428054. 8066.84  14
  -6   0  -3-147.362 303.327  14
  -6   0  -3 280.668 230.605  23
   6   0   3 260.673 302.245  20
  -6   0  -3-119.295 352.287  22
  -6   0  -4 3099.80 761.822  22
  -6   0  -4 3053.39 544.021  23
   6   0   4 2742.15 435.388  20
  -6   0  -4 2102.53 449.726  14
  -6   0  -5-64.1735 274.748  14
  -6   0  -5-84.7091 429.805  22
  -6   0  -6 65253.5 2674.73  14
  -6   0  -7-121.560 316.231  14
  -6   0  -8 1411.08 423.620  14
  -6   0  -9-270.014 318.071  14
  -6   0 -10 61585.4 3115.82  14
   6   0  11 466.468 357.512  18
   6   0  12 870.273 334.952  18
  -6   0 -12 525.778 164.673   8
  -6   0 -12 645.708 174.368   3
  -6   0 -13-88.0871 126.396   8
  -6   0 -13 128.677 234.202   4
  -6   0 -13 53.0343 134.847   3
  -6   0 -13 115.656 121.781  16
  -6   0 -14 15962.6 778.866   8
  -6   0 -14 16009.7 1004.05   4
  -6   0 -14 16322.2 812.881   3
  -6   0 -15 24.3228 158.721   8
  -6   0 -15-512.590 366.253   4
  -6   0 -15-96.4709 162.609   3
  -6   0 -16 14773.2 994.435   4
  -6   0 -16 13614.7 739.519   8
  -6   0 -16 15233.0 821.554   3
  -6   0 -17 615.325 253.415   8
  -6   0 -17-32.0447 343.986   4
  -6   0 -18 6034.40 669.405   4
  -6   0 -18 10162.2 698.422   8
  -6   0 -19 11975.0 767.200   8
  -6   0 -19 346.390 313.533   4
  -6   0 -20 4187.40 491.514   4
  -6   0 -21-6.63704 250.008   4
  -6   0 -22 19101.2 797.850   4
   6  -1 -27 8144.72 408.300  16
   6   1 -27 9014.54 431.904  16
   6  -1 -26 1306.03 223.334  16
   6   1 -26 1238.53 224.746  16
   6   1 -26 1444.92 223.647   7
   6  -1 -25 113.556 176.935   7
   6  -1 -25 42.7978 164.741  16
   6   1 -25 99.3951 166.121  16
   6   1 -25 133.428 191.153   7
   6  -1 -24 2621.15 369.707   7
   6  -1 -24 2664.12 352.613  16
   6   1 -24 2651.97 392.900  16
   6   1 -24 2714.92 377.173   7
   6  -1 -23 1110.08 307.024  16
   6   1 -23 590.908 306.684  16
   6  -1 -23 876.651 277.116   7
   6   1 -23 586.130 271.251   7
   6  -1 -22 17005.3 927.327   7
   6  -1 -22 17765.9 962.888  16
   6   1 -22 16538.0 916.994   7
   6  -1 -21 32388.4 1339.74   7
   6   1 -21 32860.9 1343.08   7
   6  -1 -21 31714.1 1361.56  16
   6   1 -20 2637.92 445.470   7
   6  -1 -20 1885.82 382.140   7
   6   1 -19 3200.72 453.203   7
   6  -1 -19 2528.00 423.598   7
   6  -1 -18 2444.57 397.872   7
   6   1 -18 2680.95 414.691   7
   6  -1 -17 52200.6 1704.19   7
   6   1 -17 49318.7 1650.90   7
   6  -1 -16-401.883 358.290  13
   6   1 -16-303.081 369.119  13
  -6   1  16 287.095 270.644  18
   6  -1 -16 238.946 316.375  15
  -6  -1  16 242.847 277.619  18
   6   1 -16 24.9245 291.887  15
   6  -1 -15 66.8979 330.606  13
   6   1 -15-401.274 477.963  13
  -6   1  15-258.751 332.143  18
   6  -1 -15 76.3628 365.697  15
  -6  -1  15 395.404 294.667  18
   6  -1 -14 69608.1 3441.17  13
  -6  -1  14 72206.3 3269.41  18
  -6   1  14 71052.7 3174.43  18
   6  -1 -14 70421.6 3200.56  15
   6   1 -14 66709.8 3455.34  13
   6  -1 -13 3299.07 747.354  13
   6   1 -13 4081.25 735.313  20
  -6   1  13 3955.23 728.221  18
  -6  -1  13 3412.05 736.212  18
   6  -1 -13 5101.04 814.041  15
   6   1 -12 197650. 5525.48  20
  -6   1  12 202102. 5540.99  18
  -6  -1  12 205986. 5682.96  18
   6  -1 -12 197419. 5467.95  15
   6  -1 -11 138631. 4266.96  20
  -6  -1  11 131338. 4220.57  18
   6   1 -11 129993. 4154.18  20
   6  -1 -11 124557. 3952.54  15
  -6   1  11 137324. 4210.37  18
   6  -1 -10 19288.2 1450.95  20
   6   1 -10 20157.9 1474.03  20
  -6   1  10 21081.7 1468.99  18
  -6  -1  10 17425.4 1393.73  18
   6   1  -9 16025.2 1320.49  20
  -6   1   9 17151.9 1304.25  18
   6  -1  -9 16262.8 1331.96  20
  -6  -1   9 15149.5 1270.55  18
   6   1  -8 24.7648 388.286  20
   6  -1  -8-399.136 432.283  20
  -6   1   8 282.675 281.391  18
  -6  -1   8 858.726 460.382  18
   6  -1  -7 271668. 6204.83  20
  -6   1   7 262168. 5985.94  18
  -6  -1   7 265717. 6224.96  18
   6   1  -7 269456. 6260.00  20
  -6  -1   6 33554.0 1763.08  18
   6  -1  -6 37002.7 1843.19  20
   6   1  -6 34937.9 1866.60  20
   6   1  -5 26198.0 1583.85  20
  -6  -1   5 28140.1 1564.22  18
   6  -1  -5 29561.6 1603.74  20
   6   1  -4 95.1878 469.146  20
   6  -1  -4 598.211 426.031  20
   6   1  -3 77858.6 2747.54  20
   6  -1  -3 73552.1 2513.14  20
  -6  -1   2 1369.77 352.412  23
   6  -1  -2 1215.84 447.076  20
   6   1  -2 1084.30 405.206  20
  -6   1   2 1507.90 455.888  23
  -6  -1   1 7164.07 660.222  23
  -6   1   1 8643.85 791.884  23
   6  -1  -1 7374.50 719.502  20
   6   1  -1 8423.92 881.015  20
  -6  -1   0 83091.3 2382.96  23
   6  -1   0 79849.2 2476.94  20
  -6   1   0 83876.8 2556.52  23
   6   1   0 78769.7 2637.76  20
  -6   1  -1 25723.9 1325.84  23
  -6   1  -1 26550.5 1496.46  22
   6  -1   1 25392.8 1309.36  20
   6   1   1 27328.7 1452.37  20
  -6  -1  -1 27341.9 1306.72  23
  -6  -1  -1 25789.2 1248.37  14
  -6   1  -1 25131.5 1362.77  14
  -6   1  -2 10793.0 845.911  23
  -6  -1  -2 9603.73 787.127  23
   6  -1   2 9186.61 752.178  20
  -6   1  -2 10554.8 1025.91  22
   6   1   2 10327.1 863.515  20
  -6  -1  -2 9576.48 767.799  14
  -6   1  -2 10061.4 867.867  14
  -6   1  -3 52533.1 2428.38  22
   6  -1   3 52763.5 1912.70  20
   6   1   3 53301.0 1937.08  20
  -6  -1  -3 55598.5 2016.44  23
  -6   1  -3 50753.4 1967.83  23
  -6  -1  -3 51395.8 1988.85  14
  -6   1  -3 51397.5 2131.61  14
  -6   1  -4 99602.5 3652.52  22
  -6  -1  -4 101618. 3020.86  23
  -6  -1  -4 98233.7 3065.16  14
   6  -1   4 105420. 2900.54  20
  -6   1  -4 101419. 3028.27  23
  -6   1  -4 93973.5 3120.01  14
  -6   1  -5 2789.66 796.904  22
  -6   1  -5 2179.76 503.328  14
  -6  -1  -5 1949.25 479.260  14
  -6   1  -5 2284.60 481.479  23
   6  -1   5 2038.98 420.696  20
  -6   1  -6 183680. 5764.48  22
  -6  -1  -6 181131. 4928.17  14
  -6   1  -6 183789. 4958.88  14
  -6   1  -7 178177. 5881.42  22
  -6  -1  -7 176507. 5017.99  14
  -6   1  -7 167513. 4914.46  14
  -6   1  -8 26586.8 1805.92  14
  -6   1  -8 29635.5 2385.63  22
  -6  -1  -8 26742.1 1869.09  14
  -6   1  -9 4423.64 816.705  14
  -6   1 -10 67.3457 417.027  14
   6  -1  11 100642. 3830.26  18
  -6   1 -11 106413. 4334.07  14
   6   1  11 107421. 3768.63  18
  -6  -1 -12 17243.0 770.129   8
  -6   1 -12 16999.1 986.547   4
  -6  -1 -12 16330.7 952.496   4
  -6   1 -12 18429.1 800.922   8
  -6  -1 -12 17548.4 796.733   3
  -6   1 -12 17958.2 792.431   3
  -6  -1 -13 291.857 231.404   4
  -6   1 -13 729.393 197.254   8
  -6  -1 -13 406.206 157.229   8
  -6   1 -13 608.188 304.107   4
  -6   1 -13 829.892 208.240  16
  -6  -1 -13 704.966 197.176   3
  -6   1 -13 565.070 161.756   3
  -6   1 -14-22.3889 153.766   8
  -6  -1 -14 22.3886 290.174   4
  -6  -1 -14 299.470 141.265   8
  -6   1 -14 118.526 278.805   4
  -6  -1 -14 227.403 140.599   3
  -6   1 -14 382.069 172.215   3
  -6  -1 -15 13031.1 752.526   3
  -6   1 -15 12944.0 925.266   4
  -6  -1 -15 13611.1 718.265   8
  -6  -1 -15 13338.4 938.815   4
  -6   1 -15 11996.2 691.423   8
  -6   1 -15 12599.9 734.903   3
  -6  -1 -16 1050.39 244.495   3
  -6  -1 -16 503.260 336.033   4
  -6   1 -16 681.261 219.261   8
  -6  -1 -16 761.746 208.160   8
  -6   1 -16 949.927 342.075   4
  -6   1 -16 588.001 212.453   3
  -6  -1 -17 22867.7 1209.99   4
  -6   1 -17 23264.2 1222.00   4
  -6   1 -17 23327.2 982.127   8
  -6  -1 -17 20464.4 908.164   8
  -6   1 -17 21793.1 997.916   3
  -6  -1 -18 731.152 384.565   4
  -6   1 -18 870.087 320.205   4
  -6  -1 -19 9750.29 769.799   4
  -6   1 -19 9526.30 778.667   4
  -6  -1 -20 4410.05 502.122   4
  -6   1 -20 4014.78 464.193   4
  -6  -1 -21-190.746 251.254   4
  -6   1 -21-268.344 264.713   4
  -6  -1 -22 3783.90 359.578   4
  -6   1 -22 4009.13 377.299   4
   6  -2 -26 189.881 126.455  16
   6   2 -26 225.146 130.302  16
   6   2 -26 105.302 153.674   7
   6   2 -25 4160.49 395.133  16
   6  -2 -25 4052.63 373.804  16
   6   2 -25 4010.14 409.144   7
   6  -2 -24 241.558 235.037   7
   6  -2 -24-160.957 182.059  16
   6   2 -24 246.146 210.993  16
   6   2 -24 573.516 262.724   7
   6  -2 -23 4731.85 492.018   7
   6   2 -23 4501.06 494.824  16
   6  -2 -23 3470.72 418.197  16
   6   2 -23 3875.16 448.125   7
   6  -2 -22 3407.68 455.348  16
   6  -2 -22 2798.38 412.616   7
   6   2 -22 2008.62 369.403   7
   6  -2 -21 11406.4 778.993   7
   6   2 -21 10574.9 736.383   7
   6  -2 -21 11437.1 780.598  16
   6  -2 -20 9647.23 734.516   7
   6   2 -20 9269.09 704.905   7
   6  -2 -20 9417.23 726.925  16
   6  -2 -19 201.437 253.235   7
   6   2 -19-260.644 279.456   7
   6  -2 -18 1933.36 359.801   7
   6   2 -18 2094.04 352.487   7
   6  -2 -17 23956.5 1126.98   7
   6   2 -17 22766.8 1067.40   7
   6  -2 -16 151.058 259.072  13
   6   2 -16 639.879 434.031  13
   6  -2 -16-251.220 486.542  15
   6  -2 -15 2919.74 714.350  13
   6   2 -15 3860.67 831.775  13
  -6  -2  15 4347.65 855.421  18
   6  -2 -15 3474.09 740.640  15
  -6   2  14 38513.6 2211.69  18
  -6  -2  14 33980.9 2247.47  18
   6  -2 -14 34338.1 2172.73  15
   6  -2 -14 33360.3 2296.86  13
   6   2 -14 34745.4 2430.96  13
   6   2 -13 18611.9 1536.60  20
   6  -2 -13 18776.3 1499.44  19
  -6   2  13 18837.7 1521.00  18
  -6  -2  13 17002.4 1521.09  18
   6  -2 -13 17056.2 1438.54  15
   6  -2 -13 16861.0 1594.95  13
   6  -2 -12 86483.5 3380.46  19
   6  -2 -12 98420.0 3530.28  20
   6   2 -12 87108.1 3415.33  20
  -6   2  12 93436.2 3398.29  18
  -6  -2  12 87410.5 3496.16  18
   6  -2 -12 87652.3 3248.37  15
   6  -2 -11 5782.56 861.882  20
   6   2 -11 3801.37 755.433  20
  -6   2  11 3853.02 680.812  18
  -6  -2  11 3827.87 720.122  18
   6  -2 -11 4027.30 613.510  15
   6  -2 -10 746.344 407.726  20
  -6   2  10 742.608 362.939  18
   6   2 -10 553.841 400.397  20
  -6  -2  10 1236.44 509.405  18
   6  -2 -10 632.487 266.728  15
  -6   2   9 2082.31 482.121  18
   6   2  -9 1958.05 573.576  20
  -6  -2   9 2162.45 555.866  18
   6  -2  -9 1539.12 510.525  20
   6  -2  -9 2193.49 431.451  15
  -6  -2   8 729.355 425.179  18
   6  -2  -8 479.081 443.601  20
   6   2  -8 532.040 430.996  20
   6  -2  -8 796.383 277.109  15
   6   2  -7 55081.7 2403.13  20
  -6  -2   7 56001.9 2421.25  18
   6  -2  -7 54726.8 2327.24  20
   6  -2  -7 54522.3 1748.08  15
   6   2  -6 119854. 3840.60  20
   6  -2  -6 126329. 3671.07  20
   6  -2  -6 131936. 2792.51  15
  -6  -2   6 131819. 3891.71  18
  -6  -2   5 144441. 4077.03  18
   6  -2  -5 138150. 3797.60  20
   6  -2  -5 145022. 2708.05  15
   6  -2  -4 41790.5 1825.41  20
   6   2  -4 41168.4 1939.05  20
   6  -2  -4 37111.9 834.837  15
  -6  -2   3 2046.42 379.703  23
   6   2  -3 2142.45 534.205  20
   6  -2  -3 2310.58 512.737  20
   6  -2  -2 35600.4 1582.35  20
  -6  -2   2 34556.1 1418.46  23
   6   2  -2 31823.4 1679.34  20
  -6  -2   2 34199.7 1074.64  14
   6   2  -1 9015.92 847.125  20
  -6  -2   1 8598.78 544.820  14
  -6   2   1 8751.48 812.592  23
   6  -2  -1 8464.87 765.577  20
  -6  -2   1 8991.42 679.494  23
   6  -2   0 59458.2 2048.70  20
  -6   2   0 57749.6 2101.60  23
  -6  -2   0 57121.7 1851.40  23
   6   2   0 56178.1 2110.71  20
  -6  -2   0 54937.5 1669.61  14
   6  -2   1 16678.8 1041.21  20
  -6  -2  -1 15142.3 942.442  23
  -6   2  -1 17149.1 1082.86  23
   6   2   1 15401.7 1024.02  20
  -6  -2  -2 5403.44 577.817  23
   6  -2   2 5482.19 606.007  20
  -6   2  -2 5720.35 656.087  23
  -6  -2  -2 5298.80 560.202  14
  -6   2  -2 5572.35 707.733  14
   6   2   2 6116.28 614.143  20
   6   2   3 163429. 3508.71  20
  -6  -2  -3 157121. 3846.16  23
  -6   2  -3 149154. 3852.45  23
  -6   2  -3 152556. 4191.56  14
   6  -2   3 156817. 3803.35  20
  -6  -2  -3 145908. 3810.14  14
  -6  -2  -4 7313.93 840.784  12
  -6  -2  -4 6997.32 773.510  14
  -6   2  -4 8662.63 1139.76  22
  -6   2  -4 6918.10 749.534  23
   6  -2   4 6867.03 686.533  20
  -6   2  -4 6898.34 808.474  14
  -6  -2  -5 18588.3 1373.96  12
   6  -2   5 19154.0 1150.60  20
  -6   2  -5 18520.0 1243.80  23
  -6   2  -5 18172.9 1664.58  22
  -6  -2  -5 19123.7 1337.81  14
  -6   2  -5 19799.4 1390.49  14
  -6  -2  -6 1402.01 467.637  12
  -6   2  -6 1204.45 624.906  22
  -6  -2  -6 749.481 338.690  14
  -6   2  -6 1067.10 396.348  14
  -6  -2  -7 20102.7 1574.78  12
  -6   2  -7 20892.6 1978.12  22
  -6   2  -7 17892.8 1439.74  14
  -6   2  -8 87679.6 4267.78  22
  -6   2  -8 84539.3 3381.53  14
  -6   2  -9 7079.48 1224.39  22
  -6   2  -9 8361.39 1087.04  14
  -6   2 -10 37960.1 2985.43  22
  -6   2 -10 36846.8 2347.54  14
   6  -2  11 668.748 454.548  18
  -6   2 -11 442.915 457.581  14
  -6  -2 -12 55464.8 1880.98   4
  -6   2 -12 58958.3 1971.53   4
  -6  -2 -12 59815.3 1643.05   3
  -6   2 -12 59067.8 1597.32   3
  -6   2 -12 61325.5 1648.54   8
  -6  -2 -12 58902.9 1581.11   8
  -6  -2 -13 545.894 275.276   4
  -6   2 -13 946.873 212.803   8
  -6  -2 -13 481.317 157.650   8
  -6   2 -13 828.517 353.299   4
  -6  -2 -13 649.816 177.654   3
  -6   2 -13 878.926 216.276   3
  -6   2 -14 8556.09 584.109   8
  -6  -2 -14 7920.83 712.857   4
  -6   2 -14 8824.11 775.661   4
  -6   2 -14 7335.30 543.923   3
  -6  -2 -14 7820.45 537.848   8
  -6  -2 -14 8617.37 608.843   3
  -6  -2 -15 719.870 346.296   4
  -6   2 -15 337.283 179.211   8
  -6  -2 -15 209.941 144.601   8
  -6   2 -15 999.784 353.604   4
  -6  -2 -15 745.470 226.724   3
  -6   2 -15 697.361 219.064   3
  -6   2 -16 20973.8 945.519   8
  -6   2 -16 22058.7 1197.23   4
  -6  -2 -16 21658.9 1188.67   4
  -6  -2 -16 17656.7 843.964   8
  -6   2 -16 20405.2 948.254   3
  -6  -2 -17 763.101 317.207   4
  -6  -2 -17 574.781 200.507   8
  -6   2 -17 902.911 350.488   4
  -6   2 -17 747.131 252.379   3
[truncated: 536,478 more chars]
