# Supplementary material for: Potassium chlorido­tris­(hypersil­oxy)aluminate dimer
Source: Acta Crystallogr E Crystallogr Commun. 2019 May 3;75(Pt 6):714–6. doi: 10.1107/S2056989019005310 (PMC6658975; doi:10.1107/S2056989019005310)
Supplement: Supplementary file 2 [file e-75-00714-Isup2.hkl]

data_I                                                                          
_shelx_title ' shelxt_a.res in P2(1)/n'                                         
_shelx_refln_list_code          4                                               
_shelx_F_calc_maximum      348.25                                               
_exptl_crystal_F_000      1936.00                                               
_reflns_d_resolution_high  0.8133                                               
                                                                                
loop_                                                                           
 _space_group_symop_operation_xyz                                               
 'x, y, z'                                                                      
 '-x+1/2, y+1/2, -z+1/2'                                                        
 '-x, -y, -z'                                                                   
 'x-1/2, -y-1/2, z-1/2'                                                         
                                                                                
_cell_length_a    18.8247                                                       
_cell_length_b    13.8850                                                       
_cell_length_c    22.2056                                                       
_cell_angle_alpha  90.000                                                       
_cell_angle_beta  109.413                                                       
_cell_angle_gamma  90.000                                                       
                                                                                
_shelx_F_squared_multiplier     1.000                                           
                                                                                
loop_                                                                           
 _refln_index_h                                                                 
 _refln_index_k                                                                 
 _refln_index_l                                                                 
 _refln_F_squared_calc                                                          
 _refln_F_squared_meas                                                          
 _refln_F_squared_sigma                                                         
 _refln_observed_status                                                         
   2   0   0       7165.19       7768.40        99.60 o                         
   4   0   0       8704.40       9612.25       145.30 o                         
   6   0   0      59018.27      65588.76       579.54 o                         
   8   0   0       1366.61       1826.55        75.30 o                         
  10   0   0        499.69        543.50        52.61 o                         
  12   0   0        185.28        315.41        90.72 o                         
  14   0   0       7453.09       6824.23       220.36 o                         
  16   0   0        320.62        236.39        23.31 o                         
  18   0   0       1835.38       1804.73        58.49 o                         
  20   0   0       1921.36       2107.61        66.00 o                         
   1   1   0      36097.50      38477.47       423.44 o                         
   2   1   0       3528.07       4033.04        67.19 o                         
   3   1   0      45799.46      48915.05       359.31 o                         
   4   1   0       5955.81       5883.72       134.09 o                         
   5   1   0      25311.34      27878.68       431.29 o                         
   6   1   0       9115.17      10022.11       154.17 o                         
   7   1   0      13374.69      15373.21       214.64 o                         
   8   1   0       1948.06       2018.11        56.25 o                         
   9   1   0       4098.79       4607.66        92.19 o                         
  10   1   0         54.77         61.40        18.40 o                         
  11   1   0       1573.44       1558.33        74.82 o                         
  12   1   0       3253.03       3051.25       122.99 o                         
  13   1   0       2493.26       2469.88       166.22 o                         
  14   1   0        939.70        866.88        35.11 o                         
  15   1   0        125.15         99.56        16.03 o                         
  16   1   0         53.71         46.91        12.39 o                         
  17   1   0       1542.13       1487.93        38.85 o                         
  18   1   0        230.32        232.21        17.47 o                         
  19   1   0       1683.37       1739.96        41.68 o                         
  20   1   0        501.86        530.21        29.45 o                         
  21   1   0        712.81        705.59        30.70 o                         
   0   2   0      54828.66      55726.93       775.75 o                         
   1   2   0       4125.36       4421.81        93.73 o                         
   2   2   0        200.10        281.84        14.11 o                         
   3   2   0       2598.69       2799.08        40.97 o                         
   4   2   0      14999.44      16287.86       205.93 o                         
   5   2   0       2101.53       2306.42        47.31 o                         
   6   2   0       6776.02       6999.99       106.21 o                         
   7   2   0       6924.09       7270.62       137.02 o                         
   8   2   0       8773.02       9276.30       183.43 o                         
   9   2   0       6549.65       6955.68       141.03 o                         
  10   2   0        206.16        182.50        27.57 o                         
  11   2   0        124.18        134.79        27.11 o                         
  12   2   0          8.24         38.63        27.99 o                         
  13   2   0       1025.70       1036.67        91.38 o                         
  14   2   0        676.54        632.40        30.15 o                         
  15   2   0        639.85        583.44        30.44 o                         
  16   2   0       1676.78       1548.10        43.67 o                         
  17   2   0       1202.60       1164.17        37.19 o                         
  18   2   0        906.99        913.57        31.53 o                         
  19   2   0       1492.85       1607.76        39.15 o                         
  20   2   0        223.36        258.88        23.48 o                         
  21   2   0        422.23        534.98        41.30 o                         
   1   3   0      22164.05      25537.68       329.15 o                         
   2   3   0       4734.45       4911.65       105.81 o                         
   3   3   0        144.68        157.34        17.61 o                         
   4   3   0        372.08        341.78        28.65 o                         
   5   3   0       9403.99      10513.09       155.64 o                         
   6   3   0       3086.48       3129.37        60.88 o                         
   7   3   0      10935.21      12399.43       188.32 o                         
   8   3   0       2664.02       2734.95        87.66 o                         
   9   3   0          3.49          0.04        19.13 o                         
  10   3   0         38.93         11.33        24.20 o                         
  11   3   0       9442.38       9491.79       215.59 o                         
  12   3   0         71.69         33.14        31.36 o                         
  13   3   0        629.76        552.23        30.99 o                         
  14   3   0        904.11        794.01        48.96 o                         
  15   3   0          6.01         15.35        16.93 o                         
  16   3   0        139.31        130.20        20.06 o                         
  17   3   0        199.89        178.07        21.92 o                         
  18   3   0        579.28        545.22        28.16 o                         
  19   3   0        455.88        470.24        27.33 o                         
  20   3   0        131.03        123.74        18.26 o                         
  21   3   0          5.96         17.01        15.01 o                         
   0   4   0      30340.41      33627.30       679.80 o                         
   1   4   0      19987.01      20852.99       238.64 o                         
   2   4   0       1491.87       1696.42        63.15 o                         
   3   4   0      22623.10      25888.08       786.81 o                         
   4   4   0      17564.16      18969.23       254.60 o                         
   5   4   0       2910.46       3477.06        94.09 o                         
   6   4   0         32.06         23.30        14.35 o                         
   7   4   0         44.45        100.12        20.05 o                         
   8   4   0       7395.01       9080.13       190.40 o                         
   9   4   0       1092.07       1058.83        69.67 o                         
  10   4   0         66.01         41.92        30.04 o                         
  11   4   0       1260.91       1209.23        90.49 o                         
  12   4   0        827.96        780.21        76.05 o                         
  13   4   0        721.04        518.85        54.97 o                         
  14   4   0        205.48        198.65        26.52 o                         
  15   4   0        915.75        810.55        50.73 o                         
  16   4   0       2659.81       2494.12       109.15 o                         
  17   4   0        897.42        877.32        42.60 o                         
  18   4   0        319.07        413.74        35.77 o                         
  19   4   0         43.01         33.37        19.36 o                         
  20   4   0        190.84        177.84        19.97 o                         
  21   4   0         13.90         35.81        16.55 o                         
   1   5   0       1405.41       1709.93        47.12 o                         
   2   5   0        168.25        225.61        22.75 o                         
   3   5   0       5445.75       5953.43       151.49 o                         
   4   5   0      23156.14      26261.21       906.98 o                         
   5   5   0       4432.68       4515.92       114.56 o                         
   6   5   0       1980.80       2314.60        87.28 o                         
   7   5   0      53444.84      55389.95       641.08 o                         
   8   5   0       5913.30       6563.22       503.69 o                         
   9   5   0       2145.01       2066.38       126.33 o                         
  10   5   0      11986.36      11310.45       355.46 o                         
  11   5   0        844.24        657.81        73.93 o                         
  12   5   0       4418.13       4212.65       223.84 o                         
  13   5   0       4082.24       3812.67       273.93 o                         
  14   5   0        363.07        323.90        26.47 o                         
  15   5   0       1004.83        891.76        53.84 o                         
  16   5   0         30.95         27.62        18.25 o                         
  17   5   0       1283.97       1316.96        61.40 o                         
  18   5   0        148.78        143.02        32.52 o                         
  19   5   0         37.34         42.99        25.92 o                         
  20   5   0         17.14         13.21        22.18 o                         
   0   6   0      21023.93      25811.39       556.38 o                         
   1   6   0       7118.86       8867.92       414.15 o                         
   2   6   0      11895.77      13337.88       270.69 o                         
   3   6   0      11372.92      12517.86       243.13 o                         
   4   6   0        622.14        516.97        33.99 o                         
   5   6   0       5861.67       6120.20       290.48 o                         
   6   6   0        834.52        959.24        59.55 o                         
   7   6   0       1554.49       1488.09        76.88 o                         
   8   6   0        985.06       1112.30        89.31 o                         
   9   6   0       5600.87       5298.01       212.09 o                         
  10   6   0        645.87        611.07        65.01 o                         
  11   6   0         10.84         -6.61        18.49 o                         
  12   6   0        128.00        107.98        21.72 o                         
  13   6   0       3131.06       3021.45       144.72 o                         
  14   6   0        108.11         88.10        28.09 o                         
  15   6   0          0.89        -17.83        17.83 o                         
  16   6   0       1031.16        964.91        85.43 o                         
  17   6   0         32.54         28.67        22.90 o                         
  18   6   0        218.96        234.38        26.43 o                         
  19   6   0        858.63        922.76        66.11 o                         
  20   6   0        339.47        433.20        35.08 o                         
   1   7   0        213.64        254.17        30.28 o                         
   2   7   0       1054.36       1086.66        77.17 o                         
   3   7   0       1814.83       2096.70       283.10 o                         
   4   7   0       1054.00       1467.22       107.63 o                         
   5   7   0       1420.51       1592.82        78.99 o                         
   6   7   0       2013.19       1841.47        88.88 o                         
   7   7   0         16.97         58.11        21.93 o                         
   8   7   0        195.21        178.92        36.34 o                         
   9   7   0        118.01        103.70        32.54 o                         
  10   7   0       9767.15       9102.27       238.13 o                         
  11   7   0         18.80          5.52        13.21 o                         
  12   7   0       1019.80       1029.30        56.91 o                         
  13   7   0        984.10        934.88        81.61 o                         
  14   7   0        104.06         89.13        30.05 o                         
  15   7   0        119.55        150.15        20.74 o                         
  16   7   0         54.64         60.28        15.06 o                         
  17   7   0        499.15        514.53        36.19 o                         
  18   7   0        349.36        360.26        27.69 o                         
  19   7   0        517.75        546.99        24.00 o                         
   0   8   0       8010.84       9045.53       317.60 o                         
   1   8   0       1333.51       1681.00        76.99 o                         
   2   8   0       1289.55       1488.33        78.06 o                         
   3   8   0       1277.32       1147.66       110.31 o                         
   4   8   0       7539.86       7417.80       642.94 o                         
   5   8   0         18.13         41.92        30.95 o                         
   6   8   0        108.05        115.65        39.19 o                         
   7   8   0        337.17        322.05        75.00 o                         
   8   8   0       2451.73       2647.57       161.31 o                         
   9   8   0        656.18        699.22        35.68 o                         
  10   8   0        209.49        204.39        22.21 o                         
  11   8   0       1871.43       1813.27        62.60 o                         
  12   8   0        262.33        267.99        25.97 o                         
  13   8   0        720.81        669.90        47.90 o                         
  14   8   0        637.15        552.69        81.57 o                         
  15   8   0        196.51        202.70        21.53 o                         
  16   8   0         62.40         47.06        14.33 o                         
  17   8   0        279.59        274.47        20.73 o                         
  18   8   0        400.06        386.86        55.64 o                         
   1   9   0       6018.94       5630.97       291.19 o                         
   2   9   0       2965.91       2981.24       209.41 o                         
   3   9   0        189.65        166.86        52.00 o                         
   4   9   0       3256.26       2887.19       198.56 o                         
   5   9   0        450.03        332.47        51.97 o                         
   6   9   0       2714.33       2689.46       155.80 o                         
   7   9   0       1678.02       1562.89        49.92 o                         
   8   9   0       9251.25       8817.01       195.73 o                         
   9   9   0       2236.69       1980.58        64.68 o                         
  10   9   0       1003.12        958.75        46.18 o                         
  11   9   0         39.78         52.80        16.33 o                         
  12   9   0       6114.96       6226.28       123.87 o                         
  13   9   0       1518.60       1576.53        71.26 o                         
  14   9   0       1946.67       2102.74       116.53 o                         
  15   9   0        214.34        215.21        27.80 o                         
  16   9   0         41.56         39.63        15.03 o                         
  17   9   0          2.66         -5.17        11.91 o                         
  18   9   0       2528.94       2784.80        68.01 o                         
   0  10   0        107.48         93.46        43.38 o                         
   1  10   0       1206.30       1117.70        99.58 o                         
   2  10   0       1113.40       1073.42        96.07 o                         
   3  10   0       4464.64       4027.95       266.00 o                         
   4  10   0       2442.04       2267.40        75.04 o                         
   5  10   0        565.28        541.32        37.50 o                         
   6  10   0       1512.54       1384.61        60.44 o                         
   7  10   0        423.56        353.31        26.24 o                         
   8  10   0         76.05         38.96        14.28 o                         
   9  10   0       1115.29       1000.58        47.12 o                         
  10  10   0         28.76         19.49        14.02 o                         
  11  10   0        396.93        369.62        30.42 o                         
  12  10   0        542.60        530.89        42.80 o                         
  13  10   0       1717.21       1851.62       109.72 o                         
  14  10   0         13.86         17.41        27.31 o                         
  15  10   0        270.40        260.84        28.08 o                         
  16  10   0         99.53        119.67        23.51 o                         
  17  10   0        382.52        396.78        44.81 o                         
   1  11   0       2198.41       2173.50        98.14 o                         
   2  11   0       1432.82       1269.93        56.52 o                         
   3  11   0       1435.37       1535.64        62.67 o                         
   4  11   0        128.38        130.14        18.93 o                         
   5  11   0        272.52        274.84        40.59 o                         
   6  11   0        180.57        132.93        22.37 o                         
   7  11   0        559.36        569.87        59.66 o                         
   8  11   0       2332.94       2278.48        89.26 o                         
   9  11   0        358.87        335.36        36.02 o                         
  10  11   0         22.22          0.42        35.91 o                         
  11  11   0        321.74        317.53        65.53 o                         
  12  11   0         78.43        145.88        42.81 o                         
  13  11   0       5120.42       5488.63       189.98 o                         
  14  11   0        699.57        771.00        44.78 o                         
  15  11   0         32.54         28.01        15.90 o                         
  16  11   0         99.79        120.56        13.47 o                         
   0  12   0      12475.54      13434.42       323.95 o                         
   1  12   0       1918.40       2077.53        76.91 o                         
   2  12   0        227.63        196.55        25.50 o                         
   3  12   0        219.31        149.95        31.97 o                         
   4  12   0         17.00         -0.97        15.02 o                         
   5  12   0        265.78        244.06        23.50 o                         
   6  12   0         12.78        -11.60        21.15 o                         
   7  12   0         16.48         13.16        13.47 o                         
   8  12   0       2030.38       1895.23        62.40 o                         
   9  12   0         18.78         32.81        22.30 o                         
  10  12   0        181.53        146.37        23.38 o                         
  11  12   0        209.86        189.57        21.23 o                         
  12  12   0        232.99        221.18        37.24 o                         
  13  12   0        746.87        766.29        93.37 o                         
  14  12   0        161.24        186.81        22.30 o                         
  15  12   0         80.97         86.36        11.86 o                         
   1  13   0       1509.44       1581.27        74.59 o                         
   2  13   0        234.38        215.59        27.02 o                         
   3  13   0       3026.57       3371.83       100.19 o                         
   4  13   0        270.54        277.22        21.52 o                         
   5  13   0       3439.93       3409.51        85.85 o                         
   6  13   0         48.24         30.54        34.14 o                         
   7  13   0        690.74        676.64        48.50 o                         
   8  13   0        196.32        181.30        33.72 o                         
   9  13   0        723.24        727.80        37.21 o                         
  10  13   0        430.51        446.43        28.95 o                         
  11  13   0          0.64         -2.65        15.14 o                         
  12  13   0        875.71        900.00        44.24 o                         
  13  13   0         54.68         86.24        16.22 o                         
  14  13   0          0.19        -10.40        10.40 o                         
   0  14   0       1903.25       2156.15       111.53 o                         
   1  14   0       1686.57       1814.39        86.43 o                         
   2  14   0        367.50        441.34        36.68 o                         
   3  14   0       2089.38       2144.14        68.67 o                         
   4  14   0       1756.63       1671.58       151.45 o                         
   5  14   0       1917.81       1928.37        95.28 o                         
   6  14   0       2812.57       2861.39       108.81 o                         
   7  14   0        106.43        105.16        42.78 o                         
   8  14   0       2164.77       2243.03        77.60 o                         
   9  14   0        274.37        281.44        29.52 o                         
  10  14   0         13.21         20.07        25.08 o                         
  11  14   0          9.65          2.70        21.01 o                         
  12  14   0          8.18         19.84        18.38 o                         
   1  15   0        404.76        442.92        33.35 o                         
   2  15   0        622.69        715.19        43.49 o                         
   3  15   0         44.99         32.41        22.91 o                         
   4  15   0         74.37         66.11        16.22 o                         
   5  15   0       2032.79       2082.86        70.80 o                         
   6  15   0        712.64        719.14        40.45 o                         
   7  15   0        207.13        175.26        22.57 o                         
   8  15   0        597.37        589.64        35.28 o                         
   9  15   0       2762.56       2813.86       102.45 o                         
  10  15   0          7.90         33.54        18.50 o                         
   0  16   0        899.30        962.86        64.99 o                         
   1  16   0        241.98        226.86        24.02 o                         
   2  16   0         15.81          4.73        12.19 o                         
   3  16   0         36.12         18.91        17.72 o                         
   4  16   0       1311.29       1377.85        76.40 o                         
   5  16   0          1.49         26.90        20.34 o                         
   6  16   0       1584.13       1803.56        82.89 o                         
   7  16   0        412.27        445.70        38.21 o                         
 -21   0   1          2.78         11.80        10.88 o                         
 -19   0   1         19.97         24.15        12.50 o                         
 -17   0   1        130.07        115.94        18.84 o                         
 -15   0   1        535.98        552.30        58.67 o                         
 -13   0   1       2862.97       2795.92       248.00 o                         
 -11   0   1       1678.13       1575.64        93.32 o                         
  -9   0   1         16.94         93.19        28.62 o                         
  -7   0   1       5220.43       6207.58       209.66 o                         
  -5   0   1      31745.91      35136.95       452.93 o                         
  -3   0   1       2336.07       2257.51       104.37 o                         
   1   0   1      86575.67      91948.42      2568.93 o                         
   3   0   1       1643.52       2071.53        54.90 o                         
   5   0   1      15766.60      16946.47       258.82 o                         
   7   0   1      37489.22      40571.11       489.66 o                         
   9   0   1      10162.32       9759.92       314.80 o                         
  11   0   1        132.53         58.44        31.43 o                         
  13   0   1        434.35        551.61       112.82 o                         
  15   0   1        265.60        252.98        23.25 o                         
  17   0   1        527.30        544.81        33.36 o                         
  19   0   1       1417.01       1572.95        60.49 o                         
  21   0   1       3149.85       3459.13       101.57 o                         
 -21   1   1        120.18        109.59        12.19 o                         
 -20   1   1         45.34         40.72        10.19 o                         
 -19   1   1        108.75         89.85        12.08 o                         
 -18   1   1        521.12        536.07        23.41 o                         
 -17   1   1       1018.60       1025.53        32.30 o                         
 -16   1   1       2913.02       2755.47        65.91 o                         
 -15   1   1        939.40        940.47        38.12 o                         
 -14   1   1       2646.29       2669.14        90.27 o                         
 -13   1   1       1325.45       1284.58        97.42 o                         
 -12   1   1       3812.26       4017.39       125.00 o                         
 -11   1   1        424.58        499.01        44.10 o                         
 -10   1   1        813.23        702.95        49.55 o                         
  -9   1   1       4937.84       5233.11       107.07 o                         
  -8   1   1       7793.02       8481.44       170.92 o                         
  -7   1   1       2058.70       2089.08        63.03 o                         
  -6   1   1        773.09        963.06        46.11 o                         
  -5   1   1      31446.10      33762.73       953.47 o                         
  -4   1   1       1037.65       1203.71        47.42 o                         
  -3   1   1        611.79        687.53        27.36 o                         
  -2   1   1       2864.98       3523.90        73.88 o                         
  -1   1   1       2562.47       3033.87        53.17 o                         
   0   1   1      19499.26      21591.62       198.80 o                         
   1   1   1       5274.71       5791.98       232.82 o                         
   2   1   1      48490.91      51342.30       480.63 o                         
   3   1   1       8198.77       9146.31       127.04 o                         
   4   1   1      46112.12      49995.54       621.50 o                         
   5   1   1       2219.83       2816.55        61.89 o                         
   6   1   1       2812.90       3216.95        62.74 o                         
   7   1   1       2483.50       2471.46        59.29 o                         
   8   1   1       5029.01       4478.56        86.88 o                         
   9   1   1        831.04       1011.12        44.23 o                         
  10   1   1       3280.63       3516.60       103.43 o                         
  11   1   1        851.67        837.71        63.24 o                         
  12   1   1       2517.56       2264.48       127.56 o                         
  13   1   1       1285.08       1197.02       117.82 o                         
  14   1   1          2.06         23.03        10.02 o                         
  15   1   1         57.29         57.00        10.99 o                         
  16   1   1       5143.61       5064.02        74.98 o                         
  17   1   1         29.92         19.09         9.32 o                         
  18   1   1          1.93         17.32         9.77 o                         
  19   1   1        142.25        168.77        17.26 o                         
  20   1   1       1623.21       1737.80        55.88 o                         
  21   1   1          0.47         14.23        14.53 o                         
 -21   2   1        269.81        274.64        21.18 o                         
 -20   2   1          7.60         -4.08        11.15 o                         
 -19   2   1        512.96        539.23        26.94 o                         
 -18   2   1         75.35         59.67        11.39 o                         
 -17   2   1       1592.70       1643.73        49.83 o                         
 -16   2   1        398.75        362.70        24.83 o                         
 -15   2   1       1702.74       1724.46        50.40 o                         
 -14   2   1         52.89         58.43        11.83 o                         
 -13   2   1       8684.86       8190.16       217.82 o                         
 -12   2   1        109.48         49.13        22.37 o                         
 -11   2   1         21.47         -8.70        18.17 o                         
 -10   2   1       4407.63       4387.97       118.16 o                         
  -9   2   1       6783.39       6261.18       148.04 o                         
  -7   2   1      14916.90      16486.73       349.01 o                         
  -6   2   1        995.10       1075.03        38.59 o                         
  -5   2   1         11.73         32.48         9.51 o                         
  -4   2   1       3518.35       3956.45        72.77 o                         
  -3   2   1         84.72        165.90        18.31 o                         
  -2   2   1      21057.91      22363.87       604.33 o                         
  -1   2   1         65.05         92.97        10.33 o                         
   0   2   1      20458.78      22798.89       648.49 o                         
   1   2   1       6811.08       7054.10       152.08 o                         
   2   2   1      10318.51      11510.25       268.20 o                         
   3   2   1        771.58        744.11        21.29 o                         
   4   2   1       9598.96       9820.20        89.64 o                         
   5   2   1        898.62        998.50        32.20 o                         
   6   2   1       1825.30       1974.52        62.61 o                         
   7   2   1        181.10        135.06        20.39 o                         
   8   2   1       6249.12       6900.98       187.94 o                         
   9   2   1       6274.81       6440.13       136.10 o                         
  10   2   1       6463.44       6599.66       172.49 o                         
  11   2   1       7327.85       7356.91       188.31 o                         
  12   2   1        391.83        341.07        50.75 o                         
  13   2   1       2039.46       1914.96        65.85 o                         
  14   2   1        269.96        257.23        19.68 o                         
  15   2   1       7932.45       7597.06       115.47 o                         
  16   2   1       1171.00       1091.00        36.50 o                         
  17   2   1        113.27        138.93        15.04 o                         
  18   2   1          3.05         21.76        10.25 o                         
  19   2   1       2068.44       2226.60        57.54 o                         
  20   2   1          6.94        -13.47        21.07 o                         
  21   2   1          7.40         13.41        14.69 o                         
 -21   3   1        117.45         70.42        19.58 o                         
 -20   3   1        291.94        315.47        21.16 o                         
 -19   3   1        124.11        131.50        19.50 o                         
 -18   3   1         11.83          0.92        12.18 o                         
 -17   3   1         64.48         83.30        18.59 o                         
 -16   3   1        634.79        547.09        42.79 o                         
 -15   3   1        177.83        168.88        26.14 o                         
 -14   3   1        614.31        597.24        40.84 o                         
 -13   3   1       1615.40       1575.37        71.22 o                         
 -12   3   1       1128.51       1165.04        92.98 o                         
 -11   3   1       1769.52       1882.88        92.66 o                         
 -10   3   1        705.49        622.11        49.82 o                         
  -9   3   1        465.59        434.53        39.40 o                         
  -8   3   1      14475.74      14986.66       271.28 o                         
  -7   3   1         12.55         -1.24        14.97 o                         
  -6   3   1       3072.36       3341.12        73.56 o                         
  -5   3   1       4193.43       4640.85        78.95 o                         
  -4   3   1      23462.81      25286.20       341.05 o                         
  -3   3   1        954.36       1074.48        36.44 o                         
  -2   3   1        224.45        176.42        23.24 o                         
  -1   3   1      38327.86      39340.14       494.70 o                         
   0   3   1      14381.24      15548.13       471.91 o                         
   1   3   1        402.70        473.88        23.28 o                         
   2   3   1       5913.04       6318.50       167.34 o                         
   3   3   1      28363.18      32079.79       341.12 o                         
   4   3   1      10653.61      12324.07       127.47 o                         
   5   3   1       1096.78       1079.90        36.84 o                         
   6   3   1       7422.23       8110.20       169.59 o                         
   7   3   1       2988.99       2972.82        84.84 o                         
   8   3   1       2007.55       1904.75        67.33 o                         
   9   3   1       1301.08       1494.21        66.45 o                         
  10   3   1       3598.70       3422.53       107.67 o                         
  11   3   1       1779.51       2041.93       111.45 o                         
  12   3   1      14881.81      13694.14       516.86 o                         
  13   3   1        292.69        195.25        20.31 o                         
  14   3   1        369.11        349.59        35.03 o                         
  15   3   1       1376.28       1255.57        55.32 o                         
  16   3   1        439.40        412.86        30.71 o                         
  17   3   1         96.83         79.40        17.94 o                         
  18   3   1        788.83        855.93        85.51 o                         
  19   3   1        263.66        301.13        30.85 o                         
  20   3   1       1655.30       1923.55        84.02 o                         
  21   3   1        464.63        535.92        37.84 o                         
 -21   4   1        154.45        126.85        21.81 o                         
 -20   4   1         68.01         68.14        15.76 o                         
 -19   4   1         14.11         12.16        12.02 o                         
 -18   4   1         26.72         35.11        15.61 o                         
 -17   4   1          9.98         20.02        16.52 o                         
 -16   4   1       3167.91       3156.16       168.46 o                         
 -15   4   1       1383.97       1217.61        61.70 o                         
 -14   4   1        438.59        393.23        34.59 o                         
 -13   4   1        150.74        133.35        28.88 o                         
 -12   4   1        626.78        526.63        66.35 o                         
 -11   4   1       1454.43       1600.39       104.36 o                         
 -10   4   1       6675.19       6726.09       223.60 o                         
  -9   4   1       1752.01       1653.05       107.41 o                         
  -8   4   1         94.62         38.68        25.30 o                         
  -7   4   1       3711.93       3944.69        88.45 o                         
  -6   4   1       3676.71       3707.53        77.44 o                         
  -5   4   1         18.32         47.15        17.20 o                         
  -4   4   1      24417.01      26506.95       402.52 o                         
  -3   4   1      12539.15      13134.40      1289.06 o                         
  -2   4   1       1520.81       1513.65        54.56 o                         
  -1   4   1       9871.36      11047.20       259.28 o                         
   0   4   1      30840.71      34054.93       958.64 o                         
   1   4   1        274.85        270.55        19.41 o                         
   2   4   1      36650.36      42685.25       531.31 o                         
   3   4   1       1312.84       1569.72        64.45 o                         
   4   4   1        163.51        210.43        23.78 o                         
   5   4   1       5027.72       5055.40       116.05 o                         
   6   4   1         42.89         17.21        17.65 o                         
   7   4   1        192.21        224.89        29.89 o                         
   8   4   1       4926.89       5165.91       231.80 o                         
   9   4   1       5228.07       5112.89       165.95 o                         
  10   4   1      16441.64      16047.97       472.68 o                         
  11   4   1        251.79        264.90        46.16 o                         
  12   4   1         24.69         32.04        29.27 o                         
  13   4   1        697.11        580.15        59.12 o                         
  14   4   1        278.50        243.37        29.61 o                         
  15   4   1       3114.75       2884.03       128.83 o                         
  16   4   1         57.02         51.83        17.05 o                         
  17   4   1       1985.06       1959.71        99.34 o                         
  18   4   1        311.58        324.37        30.77 o                         
  19   4   1        529.39        560.87        34.69 o                         
  20   4   1       1019.27       1086.50        61.32 o                         
 -21   5   1        217.83        206.10        24.72 o                         
 -20   5   1        216.43        206.94        20.49 o                         
 -19   5   1        969.73       1073.68        49.22 o                         
 -18   5   1        759.07        781.58        45.98 o                         
 -17   5   1        805.06        788.14        48.81 o                         
 -16   5   1          7.46         27.91        18.40 o                         
 -15   5   1         82.53         55.06        22.65 o                         
 -14   5   1          1.59         12.96        23.46 o                         
 -13   5   1        240.00        239.33        28.52 o                         
 -12   5   1       1829.59       1570.56        93.92 o                         
 -11   5   1        300.22        278.67        69.92 o                         
 -10   5   1       3315.31       3352.55       233.52 o                         
  -9   5   1        368.20        424.49        60.84 o                         
  -8   5   1      15549.92      16088.97       426.44 o                         
  -7   5   1       2540.33       2598.68       129.02 o                         
  -6   5   1        464.38        495.38        43.43 o                         
  -5   5   1       1742.09       2018.17        85.53 o                         
  -4   5   1       4037.25       3984.24       145.74 o                         
  -3   5   1       6107.64       6359.10       131.24 o                         
  -2   5   1      30805.84      35886.78       500.38 o                         
   0   5   1       2147.90       2369.57        60.11 o                         
   1   5   1       4512.86       5459.19        99.56 o                         
   2   5   1       6124.38       6848.45       147.54 o                         
   3   5   1       4117.95       4567.30       194.91 o                         
   4   5   1        317.62        272.89        25.77 o                         
   5   5   1         58.77         64.32        18.20 o                         
   6   5   1        111.79        173.44        25.95 o                         
   7   5   1        812.14        922.44        58.36 o                         
   8   5   1      17787.18      18357.21       388.57 o                         
   9   5   1       8888.33       9022.09       232.17 o                         
  10   5   1        327.91        221.24        39.18 o                         
  11   5   1       7048.78       7273.70       232.90 o                         
  12   5   1       1299.57       1084.03        57.00 o                         
  13   5   1       1311.36       1191.47        60.21 o                         
  14   5   1       4965.92       5093.98       132.45 o                         
  15   5   1        156.24         88.78        31.00 o                         
  16   5   1       1661.99       1696.12       203.74 o                         
  17   5   1         76.73         96.69        22.14 o                         
  18   5   1         26.15         31.67        16.91 o                         
  19   5   1        586.97        619.96        35.46 o                         
  20   5   1        124.56        181.64        25.88 o                         
 -20   6   1        428.05        424.71        22.58 o                         
 -19   6   1         97.72         97.85        17.18 o                         
 -18   6   1         72.48         66.62        19.08 o                         
 -17   6   1        304.58        290.08        30.52 o                         
 -16   6   1        228.90        232.46        41.20 o                         
 -15   6   1         80.13         76.62        30.39 o                         
 -14   6   1        370.31        356.23        34.93 o                         
 -13   6   1       1920.83       1813.28        75.97 o                         
 -12   6   1        261.80        270.68        23.54 o                         
 -11   6   1        439.13        347.44        50.34 o                         
 -10   6   1        287.51        310.64        58.24 o                         
  -9   6   1         34.97         13.08        24.25 o                         
  -8   6   1       1021.38        799.06        61.89 o                         
  -7   6   1        523.81        544.46        58.75 o                         
  -6   6   1       2348.87       2144.59       122.24 o                         
  -5   6   1         77.41        105.62        19.80 o                         
  -4   6   1       6175.01       6817.65       156.42 o                         
  -3   6   1        662.29        553.39        40.77 o                         
  -2   6   1       3110.01       3510.38        94.26 o                         
  -1   6   1       2060.60       2401.91        94.30 o                         
   0   6   1        183.73        131.82        33.79 o                         
   1   6   1       2350.60       3316.00       152.96 o                         
   2   6   1        723.46        924.77       106.21 o                         
   3   6   1          8.67        -13.06        14.16 o                         
   4   6   1        860.34        866.95        43.87 o                         
   5   6   1       4320.77       4850.40       112.30 o                         
   6   6   1      10992.82      11364.42       239.57 o                         
   7   6   1       1078.27       1081.88        82.97 o                         
   8   6   1          3.53         25.08        23.32 o                         
   9   6   1        996.69        890.27        72.05 o                         
  10   6   1       1729.34       1618.37       105.12 o                         
  11   6   1       1628.36       1528.06       101.81 o                         
  12   6   1        738.81        644.35        66.42 o                         
  13   6   1        111.28         55.17        28.32 o                         
  14   6   1         22.63         47.07        31.02 o                         
  15   6   1        234.02        190.58        21.35 o                         
  16   6   1        656.86        672.10        85.48 o                         
  17   6   1        270.28        255.74        28.82 o                         
  18   6   1        148.81        187.16        22.48 o                         
  19   6   1         33.33         38.21        14.74 o                         
  20   6   1          0.87          6.74        12.77 o                         
 -19   7   1         59.67         51.51        18.09 o                         
 -18   7   1          3.09         28.95        20.70 o                         
 -17   7   1       2158.54       2039.04        81.63 o                         
 -16   7   1        294.19        265.47        23.77 o                         
 -15   7   1        142.99        155.60        26.78 o                         
 -14   7   1       1698.07       1674.84       104.75 o                         
 -13   7   1        213.67        197.71        26.77 o                         
 -12   7   1       2623.26       2559.46        90.52 o                         
 -11   7   1        248.17        232.28        22.33 o                         
 -10   7   1        319.25        249.31        54.37 o                         
  -9   7   1      11690.98      11610.06      1056.62 o                         
  -8   7   1         15.88         20.12        31.13 o                         
  -7   7   1       6119.65       6276.60       178.39 o                         
  -6   7   1       1233.96       1168.01        91.02 o                         
  -5   7   1        114.56        156.18        27.11 o                         
  -4   7   1       6701.06       8095.72       237.91 o                         
  -3   7   1       9838.61      10580.66       389.67 o                         
  -2   7   1        795.77        831.36       108.73 o                         
  -1   7   1         49.80        158.18        24.51 o                         
   0   7   1        525.57        557.83        47.91 o                         
   1   7   1        952.89       1139.84        70.05 o                         
   2   7   1        263.39        418.75        48.39 o                         
   3   7   1       1441.46       1402.50        87.17 o                         
   4   7   1       3962.53       4410.08       129.70 o                         
   5   7   1       2130.12       2506.64        99.91 o                         
   6   7   1        294.24        313.54        46.99 o                         
   7   7   1       7395.42       7478.44       245.32 o                         
   8   7   1        904.30        904.84        75.88 o                         
   9   7   1       3494.04       3887.26       163.26 o                         
  10   7   1         44.10         51.34        15.04 o                         
  11   7   1       1527.46       1491.59        67.79 o                         
  12   7   1         38.40         17.17        26.61 o                         
  13   7   1         58.88         14.14        30.80 o                         
  14   7   1          8.23          7.83        17.01 o                         
  15   7   1        184.87        144.47        19.65 o                         
  16   7   1        325.66        340.69        25.86 o                         
  17   7   1         92.55        103.10        19.91 o                         
  18   7   1        170.90        172.69        20.25 o                         
  19   7   1         41.65         28.11        13.70 o                         
 -19   8   1        252.30        259.91        16.28 o                         
 -18   8   1        971.79        958.43        43.81 o                         
 -17   8   1          9.72         54.01        20.07 o                         
 -16   8   1        743.25        699.45        35.73 o                         
 -15   8   1       1172.08       1104.50        55.29 o                         
 -14   8   1       1774.56       1798.83        74.82 o                         
 -13   8   1          6.13         -8.27        19.18 o                         
 -12   8   1        468.40        419.65        30.97 o                         
 -11   8   1         55.54         37.33        13.04 o                         
 -10   8   1        478.19        530.78        33.92 o                         
  -9   8   1        180.39        154.70        20.62 o                         
  -8   8   1       4351.00       4662.64       214.79 o                         
  -7   8   1       1264.38       1308.72       107.20 o                         
  -6   8   1        413.87        313.77        64.10 o                         
  -5   8   1       6179.74       6735.44       360.87 o                         
  -4   8   1       1807.25       2358.92       153.10 o                         
  -3   8   1       4810.76       4715.81       178.94 o                         
  -2   8   1        704.50        776.36        57.35 o                         
  -1   8   1       6935.99       6884.62       207.55 o                         
   0   8   1        291.93        258.58        77.93 o                         
   1   8   1         15.10          1.58        20.12 o                         
   2   8   1       1747.25       1984.92       155.64 o                         
   3   8   1       5520.74       6915.38       370.53 o                         
   4   8   1       2261.44       2230.42        97.62 o                         
   5   8   1       4038.50       4154.34       139.71 o                         
   6   8   1       1262.18       1296.07       100.03 o                         
   7   8   1         13.56         30.86        38.56 o                         
   8   8   1        278.56        290.18        47.10 o                         
   9   8   1       5373.95       4922.50       102.93 o                         
  10   8   1      10089.62       9631.41       157.26 o                         
  11   8   1        719.85        699.61        38.82 o                         
  12   8   1        247.14        234.26        49.99 o                         
  13   8   1       2802.71       2665.46       177.97 o                         
  14   8   1        601.82        533.55        61.81 o                         
  15   8   1         67.96         50.31        15.13 o                         
  16   8   1        115.17        106.84        16.27 o                         
  17   8   1        127.24        107.29        16.65 o                         
  18   8   1         78.02         95.08        12.53 o                         
 -18   9   1        174.07        208.53        20.73 o                         
 -17   9   1        528.46        623.66        34.32 o                         
 -16   9   1         19.48         11.55        14.79 o                         
 -15   9   1       1460.12       1689.35        96.62 o                         
 -14   9   1          5.46         31.72        18.62 o                         
 -13   9   1       2078.65       2052.51        81.29 o                         
 -12   9   1         29.56         23.36        14.53 o                         
 -11   9   1       2434.45       2346.19        72.49 o                         
 -10   9   1       2611.67       2419.02        72.55 o                         
  -9   9   1       5064.72       4668.43       102.31 o                         
  -8   9   1        167.60        234.16        27.78 o                         
  -7   9   1        168.85        110.93        18.45 o                         
  -6   9   1        152.41        129.65        36.05 o                         
  -5   9   1         18.66          5.97        28.97 o                         
  -4   9   1       5131.57       5359.31       210.72 o                         
  -3   9   1        618.65        592.37        54.24 o                         
  -2   9   1       2527.09       2358.89       127.27 o                         
  -1   9   1        567.93        580.72        62.52 o                         
   0   9   1         71.05          5.75        31.64 o                         
   1   9   1          4.37         -5.11        21.54 o                         
   2   9   1        190.87         86.87        35.32 o                         
   3   9   1      16055.68      15101.60       511.75 o                         
   4   9   1        367.67        379.55        56.74 o                         
   5   9   1       7877.39       8618.65       227.47 o                         
   6   9   1        100.61        185.31        43.66 o                         
   7   9   1       3541.76       3402.29        72.42 o                         
   8   9   1        426.43        413.89        24.76 o                         
   9   9   1         98.65         88.08        17.10 o                         
  10   9   1       1072.55       1021.72        47.18 o                         
  11   9   1       1974.48       1932.36        69.04 o                         
  12   9   1        813.55        864.37        54.15 o                         
  13   9   1       2238.38       2276.21       126.37 o                         
  14   9   1          0.87         41.09        29.46 o                         
  15   9   1        608.12        703.53        42.94 o                         
  16   9   1         59.60         58.27        17.14 o                         
  17   9   1       1281.52       1351.41        50.65 o                         
  18   9   1          5.58         21.13        17.81 o                         
 -17  10   1       2213.82       2498.61        53.59 o                         
 -16  10   1        457.71        475.97        32.41 o                         
 -15  10   1        197.21        180.73        24.98 o                         
 -14  10   1       2279.31       2429.98       119.57 o                         
 -13  10   1         79.81        134.09        26.62 o                         
 -12  10   1        522.34        520.23        34.78 o                         
 -11  10   1       2794.49       2765.98        79.15 o                         
 -10  10   1        365.19        303.51        27.86 o                         
  -9  10   1       4562.80       4259.20        99.12 o                         
  -8  10   1        683.42        603.85        42.31 o                         
  -7  10   1         44.78         34.96        11.84 o                         
  -6  10   1         40.75         21.38        14.21 o                         
  -5  10   1        355.11        354.14        30.01 o                         
  -4  10   1          2.66         -2.09        12.14 o                         
  -3  10   1       7213.38       6342.00       337.93 o                         
  -2  10   1       1035.98        836.19       119.56 o                         
  -1  10   1         38.73         29.11        30.90 o                         
   0  10   1       2413.08       2236.16       137.90 o                         
   1  10   1       1615.48       1724.87       122.21 o                         
   2  10   1      12477.19      12376.70       498.31 o                         
   3  10   1       5213.14       4632.56       412.52 o                         
   4  10   1       8456.84       7778.96       191.30 o                         
   5  10   1       1463.86       1512.67        62.80 o                         
   6  10   1        640.79        640.30        43.58 o                         
   7  10   1        392.78        357.82        23.72 o                         
   8  10   1        512.22        457.84        32.17 o                         
   9  10   1          2.02         -0.41        14.32 o                         
  10  10   1       1054.63       1060.80        48.49 o                         
  11  10   1       1125.61       1112.79        62.80 o                         
  12  10   1       2420.39       2538.14       134.53 o                         
  13  10   1         64.67         63.31        33.56 o                         
  14  10   1          5.49        -21.74        30.87 o                         
  15  10   1       3060.33       3357.09        75.39 o                         
  16  10   1        132.48        120.81        15.49 o                         
  17  10   1        496.78        532.69        42.24 o                         
 -16  11   1        567.09        559.45        25.35 o                         
 -15  11   1          2.40          7.45        16.34 o                         
 -14  11   1       1083.95       1321.97        83.41 o                         
 -13  11   1          4.60         25.77        33.55 o                         
 -12  11   1       1111.39       1316.19        94.84 o                         
 -11  11   1        282.40        237.68        32.15 o                         
 -10  11   1        386.04        328.89        29.49 o                         
  -9  11   1        333.76        295.35        27.76 o                         
  -8  11   1        263.02        269.02        26.50 o                         
  -7  11   1         12.73         17.28        15.63 o                         
  -6  11   1         28.63         17.16        12.43 o                         
  -5  11   1        933.30        932.11        51.11 o                         
  -4  11   1        166.60        200.25        24.99 o                         
  -3  11   1         72.86        121.21        21.54 o                         
  -2  11   1       1987.46       2096.11        73.68 o                         
  -1  11   1       1710.79       1776.14        83.66 o                         
   0  11   1          7.73         11.85        17.65 o                         
   1  11   1          3.69          7.45        13.31 o                         
   2  11   1        842.07        882.37        47.68 o                         
   3  11   1       2667.57       2576.32       177.32 o                         
   4  11   1        425.79        444.37        49.42 o                         
   5  11   1        194.16        230.12        22.43 o                         
   6  11   1        270.41        275.81        20.78 o                         
   7  11   1        101.74         88.60        18.73 o                         
   8  11   1       7062.56       6910.98       163.09 o                         
   9  11   1       1441.89       1401.86        69.96 o                         
  10  11   1       1654.65       1700.28        92.62 o                         
  11  11   1          3.01         -1.07        29.63 o                         
  12  11   1          1.69          9.19        24.59 o                         
  13  11   1         46.53         47.65        27.38 o                         
  14  11   1          1.33          5.39        17.81 o                         
  15  11   1        397.01        433.57        24.57 o                         
  16  11   1        205.83        210.08        16.24 o                         
 -15  12   1        309.69        322.18        21.47 o                         
 -14  12   1       1480.19       1525.73        76.33 o                         
 -13  12   1       1451.88       1554.35       105.98 o                         
 -12  12   1        209.55        151.67        24.30 o                         
 -11  12   1         61.91         77.25        16.84 o                         
 -10  12   1        204.91        235.14        23.20 o                         
  -9  12   1       1450.73       1396.56        53.31 o                         
  -8  12   1         80.37         83.68        17.34 o                         
  -7  12   1        325.29        303.27        45.46 o                         
  -6  12   1        428.45        434.28        54.41 o                         
  -5  12   1       1197.05       1341.88        64.36 o                         
  -4  12   1       1132.42       1142.14        83.49 o                         
  -3  12   1          8.65        -20.02        20.02 o                         
  -2  12   1       1164.72       1165.09        56.15 o                         
  -1  12   1        109.31        110.15        21.26 o                         
   0  12   1       9712.02      10032.28       190.59 o                         
   1  12   1       2553.40       2624.68        86.86 o                         
   2  12   1          2.89          4.93        15.18 o                         
   3  12   1        473.40        457.54        39.73 o                         
   4  12   1         42.25         35.61        41.75 o                         
   5  12   1        161.09        128.74        22.72 o                         
   6  12   1          7.75         -2.01        11.44 o                         
   7  12   1       1466.45       1394.08        53.22 o                         
   8  12   1         57.10         51.20        14.81 o                         
   9  12   1        164.82        121.78        19.52 o                         
  10  12   1         29.68         12.31        14.74 o                         
  11  12   1        103.29         82.09        20.28 o                         
  12  12   1       1069.99       1207.44       120.14 o                         
  13  12   1        236.78        267.22        53.51 o                         
  14  12   1         97.31        100.21        18.84 o                         
  15  12   1       1504.15       1548.28        60.09 o                         
 -14  13   1        354.99        390.91        24.57 o                         
 -13  13   1         12.80         29.98        18.13 o                         
 -12  13   1       1409.66       1481.66       105.86 o                         
 -11  13   1       1080.25       1025.78        50.36 o                         
 -10  13   1         37.76         21.57        12.28 o                         
  -9  13   1        255.17        258.25        31.24 o                         
  -8  13   1       1449.45       1467.53        68.16 o                         
  -7  13   1        495.75        464.58        40.38 o                         
  -6  13   1        266.22        252.98        30.64 o                         
  -5  13   1         10.15          5.89        18.75 o                         
  -4  13   1       2382.00       2583.76        73.43 o                         
  -3  13   1        891.48       1032.95        55.11 o                         
  -2  13   1        229.82        282.43        38.05 o                         
  -1  13   1       1352.77       1495.98        65.13 o                         
   0  13   1        357.72        332.25        31.52 o                         
   1  13   1         25.10         27.07        17.68 o                         
   2  13   1       5720.23       5980.18       139.61 o                         
   3  13   1        246.89        288.27        28.67 o                         
   4  13   1        808.80        810.20        49.44 o                         
   5  13   1        157.89        120.84        25.36 o                         
   6  13   1        223.60        215.17        47.35 o                         
   7  13   1        475.66        483.94        42.53 o                         
   8  13   1        152.38        172.33        20.41 o                         
   9  13   1         45.90         63.74        16.26 o                         
  10  13   1         30.60         46.05        15.23 o                         
  11  13   1         22.01         40.16        15.99 o                         
  12  13   1        482.09        474.89        32.61 o                         
  13  13   1        254.27        257.06        22.90 o                         
 -12  14   1        304.30        347.57        37.56 o                         
 -11  14   1        569.60        597.68        51.14 o                         
 -10  14   1       1399.23       1398.50        81.76 o                         
  -9  14   1         14.79         30.26        17.82 o                         
  -8  14   1         15.54         17.54        17.42 o                         
  -7  14   1        227.06        245.34        35.84 o                         
  -6  14   1        113.34         93.00        23.36 o                         
  -5  14   1        782.61        813.69        84.55 o                         
  -4  14   1         93.29         85.16        16.10 o                         
  -3  14   1        315.15        289.22        24.33 o                         
  -2  14   1        771.91        792.94        39.50 o                         
  -1  14   1        196.17        202.69        26.66 o                         
   0  14   1        257.13        278.06        30.78 o                         
   1  14   1         48.68         53.95        19.02 o                         
   2  14   1       2146.52       2444.08        83.20 o                         
   3  14   1        652.87        654.57        34.96 o                         
   4  14   1       3565.32       3595.78       101.29 o                         
   5  14   1        207.66        200.57        32.85 o                         
   6  14   1        238.26        272.84        30.02 o                         
   7  14   1         97.96         98.38        21.64 o                         
   8  14   1        275.85        296.00        30.03 o                         
   9  14   1        624.92        674.07        41.04 o                         
  10  14   1        764.48        759.05        38.66 o                         
  11  14   1          1.55          2.26        11.25 o                         
  12  14   1         34.18         71.06        20.84 o                         
 -10  15   1        407.90        486.28        40.74 o                         
  -9  15   1         34.90         60.76        23.86 o                         
  -8  15   1       1718.46       1800.51        62.20 o                         
  -7  15   1        722.85        742.24        40.46 o                         
  -6  15   1        199.96        173.52        23.01 o                         
  -5  15   1        215.21        222.68        24.36 o                         
  -4  15   1         34.95         45.09        12.72 o                         
  -3  15   1        196.09        224.71        26.70 o                         
  -2  15   1          9.52          4.26        14.48 o                         
  -1  15   1        751.19        818.41        45.95 o                         
   0  15   1        134.33        119.64        21.18 o                         
   1  15   1          0.82          7.68        11.95 o                         
   2  15   1          2.57         -5.19        15.04 o                         
   3  15   1        157.26         90.44        27.50 o                         
   4  15   1          7.08         -4.38        23.78 o                         
   5  15   1         17.76         59.77        17.05 o                         
   6  15   1        266.16        273.76        64.59 o                         
   7  15   1         42.18         52.91        15.66 o                         
   8  15   1         23.79         32.81        20.27 o                         
   9  15   1         20.34         29.06        20.18 o                         
  -6  16   1         10.49         29.51        16.64 o                         
  -5  16   1       5491.61       6369.17       176.64 o                         
  -4  16   1       1673.99       1872.15        89.91 o                         
  -3  16   1       1129.70       1228.64        49.85 o                         
  -2  16   1        427.17        415.48        30.13 o                         
  -1  16   1         69.18         81.82        26.16 o                         
   0  16   1        106.28        171.03        30.53 o                         
   1  16   1       3044.61       3347.46        87.05 o                         
   2  16   1         50.14         11.98        17.97 o                         
   3  16   1       1756.70       1800.00        89.50 o                         
   4  16   1        110.65        120.89        27.06 o                         
   5  16   1        791.22        896.52        59.30 o                         
   6  16   1         16.28         28.69        19.01 o                         
   7  16   1        228.14        239.90        28.28 o                         
 -20   0   2        227.63        217.41        27.90 o                         
 -18   0   2         69.18         57.98        15.42 o                         
 -16   0   2        256.78        212.33        38.97 o                         
 -14   0   2        863.94        960.50        66.75 o                         
 -12   0   2       8971.03       8607.13       296.96 o                         
 -10   0   2       4636.04       4057.83       142.59 o                         
  -8   0   2         80.32        112.22        46.51 o                         
  -6   0   2      47024.52      50466.52      1968.97 o                         
  -4   0   2       4462.97       4715.36       156.08 o                         
  -2   0   2     121280.42     122929.99      1894.39 o                         
   0   0   2       1122.09       1239.81        33.97 o                         
   2   0   2       3973.02       4228.07       129.94 o                         
   4   0   2      12485.80      13713.20       193.80 o                         
   6   0   2      47952.16      52758.70       500.76 o                         
   8   0   2       1056.67       1359.46        73.46 o                         
  10   0   2       1994.62       1842.17       120.15 o                         
  12   0   2       7701.95       7527.75       405.22 o                         
  14   0   2       4068.69       3792.81        88.15 o                         
  16   0   2       3679.18       3588.39       117.25 o                         
  18   0   2       6974.23       7227.63       149.81 o                         
  20   0   2       1382.88       1478.20        71.85 o                         
 -21   1   2        328.54        377.97        21.80 o                         
 -20   1   2         74.73         66.31        10.12 o                         
 -19   1   2         41.79         26.08        10.39 o                         
 -18   1   2          1.72          3.72        10.10 o                         
 -17   1   2         33.87         31.31        12.33 o                         
 -16   1   2        776.38        728.13        33.26 o                         
 -15   1   2        982.11       1018.89        55.99 o                         
 -14   1   2        140.35        170.65        32.19 o                         
 -13   1   2       3666.38       3613.31       139.28 o                         
 -12   1   2        191.83        229.20        29.22 o                         
 -11   1   2        177.95         98.09        23.51 o                         
 -10   1   2       5695.01       5856.66       153.49 o                         
  -9   1   2        201.49        277.72        29.12 o                         
  -8   1   2       5792.71       6541.65       116.72 o                         
  -7   1   2      15528.43      16578.64       231.45 o                         
  -6   1   2        103.19        160.25        25.12 o                         
  -5   1   2      27645.50      31004.75       453.07 o                         
  -4   1   2        213.13        233.06        33.02 o                         
  -3   1   2         46.04         76.68        21.99 o                         
  -2   1   2      13362.65      13766.97       330.87 o                         
  -1   1   2      24086.30      26811.84       202.07 o                         
   0   1   2      20843.41      23274.41       167.84 o                         
   1   1   2         70.70         60.85        15.71 o                         
   2   1   2       1782.14       2039.12        45.05 o                         
   3   1   2      12600.49      14065.97       324.12 o                         
   4   1   2      20643.20      23786.29       238.29 o                         
   5   1   2          4.83         46.13        14.23 o                         
   6   1   2       1151.53       1225.19        38.69 o                         
   7   1   2          8.48         23.66        14.32 o                         
   8   1   2        796.92        791.85        37.13 o                         
   9   1   2      10190.66      10411.11       209.89 o                         
  10   1   2       1028.56        752.40        49.19 o                         
  11   1   2          1.10         -3.80        26.13 o                         
  12   1   2       1111.71       1132.99        90.18 o                         
  13   1   2          4.40         11.61         8.52 o                         
  14   1   2        516.25        485.57        21.85 o                         
  15   1   2       1327.45       1355.81        36.92 o                         
  16   1   2       1289.94       1283.30        35.66 o                         
  17   1   2       1037.47       1019.78        34.12 o                         
  18   1   2        551.23        560.37        33.19 o                         
  19   1   2         63.79         72.93        17.81 o                         
  20   1   2          1.27         20.38        22.29 o                         
 -21   2   2        130.22        127.00        16.88 o                         
 -20   2   2          9.40         20.51        10.37 o                         
 -19   2   2       1222.62       1269.28        40.74 o                         
 -18   2   2        121.33         98.99        15.73 o                         
 -17   2   2         10.39         10.14        11.25 o                         
 -16   2   2       2037.90       1878.55        66.17 o                         
 -15   2   2        973.34        879.77        36.14 o                         
 -14   2   2       1377.60       1228.79        48.62 o                         
 -13   2   2          0.36          9.25        27.97 o                         
 -12   2   2       4341.76       3750.99       122.17 o                         
 -11   2   2       4392.34       4374.40       125.09 o                         
 -10   2   2       7785.92       8207.78       182.86 o                         
  -9   2   2        478.93        525.38        44.15 o                         
  -8   2   2         61.70         70.92        25.64 o                         
  -7   2   2      10587.23      11352.71       164.34 o                         
  -6   2   2       3831.88       4202.85        84.49 o                         
  -5   2   2       8709.51       9183.07       156.03 o                         
  -4   2   2       9291.77      10027.74       142.09 o                         
  -3   2   2       1141.93       1440.74        55.04 o                         
  -1   2   2      33038.65      37501.80       342.07 o                         
   0   2   2         82.11         96.42         7.69 o                         
   1   2   2         32.10         36.71         9.31 o                         
   2   2   2       5837.98       6401.40       167.49 o                         
   3   2   2      18685.47      20883.29       222.88 o                         
   4   2   2       5222.94       5871.39       121.72 o                         
   5   2   2       7531.94       8464.11       123.68 o                         
   6   2   2        619.91        687.91        30.85 o                         
   7   2   2        641.43        669.72        32.16 o                         
   8   2   2         68.85        136.75        20.87 o                         
   9   2   2         16.61         18.25        18.22 o                         
  10   2   2       9369.26       9531.69       347.72 o                         
  11   2   2        973.89        947.39        77.76 o                         
  12   2   2       6775.80       6546.01       386.81 o                         
  13   2   2          0.62          1.27         9.50 o                         
  14   2   2        348.33        308.45        19.28 o                         
  15   2   2        695.74        674.38        26.04 o                         
  16   2   2        953.71       1011.10        59.52 o                         
  17   2   2         18.02         19.20        11.93 o                         
  18   2   2       3274.29       3361.99        67.03 o                         
  19   2   2        233.78        245.54        24.28 o                         
  20   2   2         43.38         63.26        21.72 o                         
 -21   3   2         20.28         22.67         8.68 o                         
 -20   3   2        848.12        878.60        35.04 o                         
 -19   3   2         16.97          8.02        11.34 o                         
 -18   3   2       1770.41       1793.57        74.72 o                         
 -17   3   2         23.12         33.98        25.01 o                         
 -16   3   2        408.95        349.59        35.55 o                         
 -15   3   2       3453.26       3152.91        82.27 o                         
 -14   3   2       1791.15       1529.62        55.31 o                         
 -13   3   2        432.40        452.52        62.51 o                         
 -12   3   2        111.83        106.50        33.18 o                         
 -11   3   2        140.18        113.89        25.85 o                         
 -10   3   2       4940.19       4774.85       136.58 o                         
  -9   3   2       5060.52       4607.28       124.96 o                         
  -8   3   2       2529.92       2706.24       103.13 o                         
  -7   3   2         69.90         52.50        16.15 o                         
  -6   3   2        309.52        318.56        27.05 o                         
  -5   3   2      12331.54      12038.71       181.49 o                         
  -4   3   2        935.81        988.96        37.83 o                         
  -3   3   2       2346.55       2871.05        77.10 o                         
  -2   3   2      29253.81      32985.30       386.69 o                         
  -1   3   2       1392.78       1642.01        32.31 o                         
   0   3   2      13016.10      13649.36       149.91 o                         
   1   3   2         57.60         69.10         9.50 o                         
   2   3   2       1203.17       1367.28        71.46 o                         
   3   3   2          4.72         44.94        14.13 o                         
   4   3   2      22883.31      25876.93       363.88 o                         
   5   3   2       3035.73       3410.81        68.13 o                         
   6   3   2        166.48        187.80        24.47 o                         
   7   3   2        251.22        285.79        25.06 o                         
   8   3   2        361.57        370.59        42.36 o                         
   9   3   2       7002.19       8263.00       205.96 o                         
  10   3   2         97.87        121.70        37.67 o                         
  11   3   2         40.84         59.73        29.72 o                         
  12   3   2       4780.33       4406.35       227.08 o                         
  13   3   2        333.25        313.74        31.09 o                         
  14   3   2       3787.17       3571.88       104.45 o                         
  15   3   2        319.47        300.85        22.43 o                         
  16   3   2       1355.64       1334.50        63.72 o                         
  17   3   2       3754.89       3758.66        91.57 o                         
  18   3   2          7.59          3.22        14.18 o                         
  19   3   2        132.39        154.71        32.24 o                         
  20   3   2          9.84         51.08        21.19 o                         
 -21   4   2       1598.33       1739.59       103.67 o                         
 -20   4   2        128.36        121.07        14.70 o                         
 -19   4   2          1.30         -0.48        13.96 o                         
 -18   4   2         91.89        135.59        26.62 o                         
 -17   4   2          8.14         36.35        40.94 o                         
 -16   4   2        401.79        403.29        36.70 o                         
 -15   4   2        146.24        152.56        39.07 o                         
 -14   4   2        181.99        147.51        28.78 o                         
 -13   4   2       4060.26       3722.86       155.58 o                         
 -12   4   2        356.70        320.05        63.39 o                         
 -11   4   2       3418.27       3125.57       139.82 o                         
 -10   4   2       2016.92       2123.47       107.84 o                         
  -9   4   2      36994.99      37602.07       759.56 o                         
  -8   4   2        372.47        368.52        44.77 o                         
  -7   4   2       5895.53       5798.44       109.86 o                         
  -6   4   2       1477.02       1481.38        49.05 o                         
  -5   4   2       2726.89       2959.40        68.99 o                         
  -4   4   2       3057.06       2988.88       239.88 o                         
  -3   4   2       7076.00       8596.29       163.01 o                         
  -2   4   2      12832.96      15694.41       344.93 o                         
  -1   4   2       8124.01       8994.09       127.67 o                         
   0   4   2       4456.22       4945.58       105.82 o                         
   1   4   2       9886.30      12104.16       162.57 o                         
   2   4   2      17025.48      18761.63       711.52 o                         
   3   4   2       8092.88       9213.92       176.69 o                         
   4   4   2        755.69        848.80        43.23 o                         
   5   4   2       2638.57       2450.68        79.22 o                         
   6   4   2       7378.25       8147.83       172.66 o                         
   7   4   2       1565.16       1673.60        71.60 o                         
   8   4   2       1666.05       1906.53       107.20 o                         
   9   4   2       1772.42       1635.92        94.26 o                         
  10   4   2         50.49          3.92        21.81 o                         
  11   4   2        746.21        845.70        77.83 o                         
  12   4   2       1830.44       1576.65        66.69 o                         
  13   4   2       2487.48       2267.33        68.30 o                         
  14   4   2        514.55        453.89        31.88 o                         
  15   4   2       6197.17       5690.99       141.20 o                         
  16   4   2        185.62        144.05        23.35 o                         
  17   4   2         88.78         57.83        20.29 o                         
  18   4   2         99.41         90.10        20.67 o                         
  19   4   2         18.63        -24.90        24.90 o                         
  20   4   2         12.23         23.25        16.58 o                         
 -21   5   2          9.14          7.04        13.88 o                         
 -20   5   2        194.63        228.45        51.19 o                         
 -19   5   2       1693.52       1827.04        52.25 o                         
 -18   5   2        828.14        861.14        49.05 o                         
 -17   5   2       1543.40       1549.99        68.68 o                         
 -16   5   2         24.98         46.53        18.25 o                         
 -15   5   2       1218.30       1119.34        59.72 o                         
 -14   5   2        359.64        327.54        47.88 o                         
 -13   5   2       1253.66       1206.51        83.69 o                         
 -12   5   2        301.17        355.30        55.15 o                         
 -11   5   2        494.18        411.63        66.71 o                         
 -10   5   2      10338.56      10332.05       316.09 o                         
  -9   5   2      11784.83      12334.96       332.21 o                         
  -8   5   2       7647.69       7328.35       265.55 o                         
  -7   5   2       1235.03       1382.31       111.99 o                         
  -6   5   2       4226.42       4361.66       155.09 o                         
  -5   5   2          2.52         21.66        14.44 o                         
  -4   5   2       1426.80       1725.84        77.26 o                         
  -3   5   2        830.64       1039.23        66.04 o                         
  -2   5   2       4907.69       6052.96       255.82 o                         
  -1   5   2      28445.51      34464.77       507.66 o                         
   0   5   2       5423.81       5959.13       156.32 o                         
   1   5   2        178.89        173.19        26.12 o                         
   2   5   2       4784.63       4936.48       121.28 o                         
   3   5   2       1307.22       1439.49        56.09 o                         
   4   5   2        114.55         70.67        28.38 o                         
   5   5   2       6909.17       7733.69       157.59 o                         
   6   5   2       1229.15       1252.24        57.30 o                         
   7   5   2        789.60        755.12        58.25 o                         
   8   5   2        943.88        885.28        66.82 o                         
   9   5   2       2053.70       2227.33       153.74 o                         
  10   5   2      18357.96      18428.04       513.94 o                         
  11   5   2        975.98        975.92        53.74 o                         
  12   5   2         36.12         37.75        17.66 o                         
  13   5   2        816.66        728.84        48.36 o                         
  14   5   2       2212.13       2165.61       110.84 o                         
  15   5   2          3.17         15.06        14.24 o                         
  16   5   2        313.45        293.71        54.66 o                         
  17   5   2         20.30         15.43        23.15 o                         
  18   5   2        245.08        327.94        27.85 o                         
  19   5   2         49.83         28.95        19.06 o                         
  20   5   2          0.23         11.33        14.22 o                         
 -20   6   2         21.21         26.39        20.64 o                         
 -19   6   2         18.80         22.85        14.22 o                         
 -18   6   2        188.64        205.20        38.38 o                         
 -17   6   2        269.37        266.17        40.33 o                         
 -16   6   2          1.70        -21.75        27.98 o                         
 -15   6   2       2976.61       2693.75        93.27 o                         
 -14   6   2        221.06        200.41        27.26 o                         
 -13   6   2        247.58        246.96        22.80 o                         
 -12   6   2        351.81        285.80        26.38 o                         
 -11   6   2        246.03        220.69        59.32 o                         
 -10   6   2          0.46         17.60        26.64 o                         
  -9   6   2      14001.33      14124.76      1003.54 o                         
  -8   6   2       2742.57       2808.43       118.60 o                         
  -7   6   2        923.47       1023.71        66.72 o                         
  -6   6   2       1117.83       1038.81        59.78 o                         
  -5   6   2        379.28        406.15        33.63 o                         
  -4   6   2        195.46        198.02        23.31 o                         
  -3   6   2       4697.96       5008.84       485.14 o                         
  -2   6   2       8310.44       9877.71       230.80 o                         
  -1   6   2        472.14        571.80        46.44 o                         
   0   6   2        964.22       1071.07        56.40 o                         
   1   6   2       1662.20       1833.04       100.57 o                         
   2   6   2       8104.68       8572.28       731.23 o                         
   3   6   2       3292.87       3488.79       144.36 o                         
   4   6   2       3233.88       3432.04        88.99 o                         
   5   6   2       1087.20       1140.90        53.11 o                         
   6   6   2       9696.98      10058.15       226.82 o                         
   7   6   2       3161.73       2875.34       115.81 o                         
   8   6   2        394.10        442.78        50.76 o                         
   9   6   2       4770.75       4712.36       276.09 o                         
  10   6   2          2.09        -10.47        23.81 o                         
  11   6   2       3335.95       3015.81       146.68 o                         
  12   6   2        512.71        512.52        61.80 o                         
  13   6   2        166.63        123.35        22.71 o                         
  14   6   2       1840.71       1707.59        68.32 o                         
  15   6   2        253.25        219.45        22.16 o                         
  16   6   2        438.97        391.74        27.66 o                         
  17   6   2        266.85        205.39        34.68 o                         
  18   6   2         13.75          2.24        11.11 o                         
  19   6   2        402.49        413.31        36.62 o                         
 -20   7   2         15.09         20.23        12.19 o                         
 -19   7   2         69.14         64.40        14.48 o                         
 -18   7   2        259.54        290.98        34.64 o                         
 -17   7   2          5.60         12.70        17.39 o                         
 -16   7   2         49.53         35.61        28.63 o                         
 -15   7   2       1171.96       1299.24        86.47 o                         
 -14   7   2       1272.58       1252.74        62.40 o                         
 -13   7   2        174.63        197.61        31.02 o                         
 -12   7   2         83.78         78.94        20.80 o                         
 -11   7   2        611.98        496.84        31.62 o                         
 -10   7   2       1276.15       1297.06       114.57 o                         
  -9   7   2       2726.27       3029.15       221.27 o                         
  -8   7   2      10518.91      10173.15       244.07 o                         
  -7   7   2       1771.07       1814.76        82.22 o                         
  -6   7   2        916.80        951.73        64.81 o                         
  -5   7   2        214.97        231.84        86.53 o                         
  -4   7   2       4954.84       5277.65       184.81 o                         
  -3   7   2       2436.71       2600.39       123.25 o                         
  -2   7   2       4384.54       4496.48       304.37 o                         
  -1   7   2       3693.89       4090.59       122.10 o                         
   0   7   2       4017.28       4463.20       154.40 o                         
   1   7   2        227.57        182.03        47.50 o                         
   2   7   2       4016.70       4101.56       209.08 o                         
   3   7   2       2333.84       2390.26       113.64 o                         
   4   7   2       3906.00       4261.32       129.17 o                         
   5   7   2        145.95        150.05        24.82 o                         
   6   7   2        212.11        341.74        42.37 o                         
   7   7   2       1676.38       1727.68        97.18 o                         
   8   7   2       4704.75       5008.64       180.68 o                         
   9   7   2        373.35        370.70        59.80 o                         
  10   7   2       4279.07       3919.78       172.13 o                         
  11   7   2       1176.83        986.36        87.03 o                         
  12   7   2        335.19        364.40        56.98 o                         
  13   7   2        569.83        567.15        51.51 o                         
  14   7   2        588.23        612.60        58.44 o                         
  15   7   2        986.67        951.52        66.63 o                         
  16   7   2        178.53        129.81        16.99 o                         
  17   7   2         43.50         51.60        24.99 o                         
  18   7   2        692.03        698.00        28.40 o                         
 -19   8   2        214.38        219.56        18.76 o                         
 -18   8   2        473.32        539.92        36.50 o                         
 -17   8   2        730.42        849.71        44.55 o                         
 -16   8   2         27.56         13.33        13.80 o                         
 -15   8   2       1400.82       1419.86        63.85 o                         
 -14   8   2        402.02        323.16        32.98 o                         
 -13   8   2        114.50         84.44        36.14 o                         
 -12   8   2          1.56        -19.09        19.09 o                         
 -11   8   2        262.55        219.20        23.16 o                         
 -10   8   2        908.58        929.22        43.23 o                         
  -9   8   2       3206.58       3016.94        81.92 o                         
  -8   8   2         65.78         99.05        32.33 o                         
  -7   8   2         46.38         36.20        23.66 o                         
  -6   8   2       1289.73       1394.03       106.71 o                         
  -5   8   2        219.69        255.19        48.52 o                         
  -4   8   2       2792.23       2794.28       148.32 o                         
  -3   8   2       2063.23       1878.91       114.18 o                         
  -2   8   2       1247.33       1145.07        70.92 o                         
  -1   8   2       3459.38       3246.15       141.05 o                         
   0   8   2       5627.62       6442.40       201.93 o                         
   1   8   2       4960.82       4833.42       186.67 o                         
   2   8   2       1640.33       1425.29       133.48 o                         
   3   8   2       1648.29       1758.31        90.35 o                         
   4   8   2       7726.27       8213.44       171.90 o                         
   5   8   2        136.88        165.51        26.69 o                         
   6   8   2        660.33        761.56        64.37 o                         
   7   8   2       7207.35       7632.88       256.86 o                         
   8   8   2        122.78        107.69        37.77 o                         
   9   8   2       2247.74       1942.41        61.89 o                         
  10   8   2       4211.35       4016.90        94.26 o                         
  11   8   2        232.67        215.66        28.33 o                         
  12   8   2         18.93         -0.78        29.72 o                         
  13   8   2        199.57        276.43        51.17 o                         
  14   8   2        234.75        250.30        29.61 o                         
  15   8   2         39.44         10.95        25.29 o                         
  16   8   2         44.75         31.85        11.74 o                         
  17   8   2        509.42        529.74        35.04 o                         
  18   8   2        176.66        199.36        26.97 o                         
 -18   9   2        724.21        688.92        82.36 o                         
 -17   9   2        303.53        315.94        20.51 o                         
 -16   9   2       1085.62       1143.76        41.25 o                         
 -15   9   2       1428.88       1614.82        66.28 o                         
 -14   9   2      13121.25      13679.46       750.73 o                         
 -13   9   2        778.61        818.59        51.81 o                         
 -12   9   2         49.31         27.52        15.59 o                         
 -11   9   2         10.02          4.10        15.36 o                         
 -10   9   2       3349.19       3128.97        83.36 o                         
  -9   9   2       1462.03       1439.66        64.79 o                         
  -8   9   2          4.28         17.63        12.16 o                         
  -7   9   2       3045.80       2936.92        74.99 o                         
  -6   9   2        369.64        318.42        74.61 o                         
  -5   9   2        890.93        707.20       131.83 o                         
  -4   9   2       1071.41       1082.59        93.43 o                         
  -3   9   2        241.35        216.08        34.47 o                         
  -2   9   2       1880.93       1995.48       119.76 o                         
  -1   9   2       8031.21       7692.72       239.79 o                         
   0   9   2       3920.92       4453.94       177.48 o                         
   1   9   2       2331.17       2106.67       124.61 o                         
   2   9   2       6690.60       6682.15       227.59 o                         
   3   9   2       1178.81       1225.83       134.80 o                         
   4   9   2        967.78        985.14        87.94 o                         
   5   9   2       2976.33       3097.06       162.01 o                         
   6   9   2      18323.25      18438.91       240.42 o                         
   7   9   2         16.48        -10.49        10.49 o                         
   8   9   2       1680.68       1719.91        50.67 o                         
   9   9   2         68.48         41.58        13.42 o                         
  10   9   2        730.18        695.66        39.56 o                         
  11   9   2        241.12        239.77        32.03 o                         
  12   9   2       2902.33       2795.73       144.79 o                         
  13   9   2       2041.96       2117.27       124.55 o                         
  14   9   2        652.52        658.10        64.42 o                         
  15   9   2        329.78        318.42        30.50 o                         
  16   9   2          1.51         -0.13        11.81 o                         
  17   9   2        825.98        946.90        39.78 o                         
 -18  10   2        314.69        347.56        22.64 o                         
 -17  10   2       1011.81       1098.87        41.89 o                         
 -16  10   2        697.07        712.61        38.97 o                         
 -15  10   2       1651.57       1800.26        95.96 o                         
 -14  10   2        317.92        264.66        29.81 o                         
 -13  10   2       4434.88       4400.47       149.67 o                         
 -12  10   2        136.97        117.44        25.77 o                         
 -11  10   2        963.16        913.05        62.23 o                         
 -10  10   2         65.63        114.89        44.92 o                         
  -9  10   2       1774.05       1626.49        70.61 o                         
  -8  10   2        109.41        178.81        93.24 o                         
  -7  10   2        417.68        352.23        31.22 o                         
  -6  10   2        422.86        450.59        41.99 o                         
  -5  10   2       1308.76       1096.04        52.15 o                         
  -4  10   2         38.94         13.17        15.66 o                         
  -3  10   2        902.45        660.00       109.06 o                         
  -2  10   2       6111.32       6173.27       329.70 o                         
  -1  10   2       4388.21       3769.43       252.82 o                         
   0  10   2          8.32          0.47        27.28 o                         
   1  10   2        210.35        117.31        28.34 o                         
   2  10   2         56.08         34.26        28.22 o                         
   3  10   2       3935.64       4111.48       118.01 o                         
   4  10   2        516.15        380.19        39.00 o                         
   5  10   2       3142.86       2968.23       142.21 o                         
   6  10   2        328.49        311.04        32.26 o                         
   7  10   2        202.31        169.76        20.72 o                         
   8  10   2         36.12         36.85        23.62 o                         
   9  10   2        414.09        415.35        40.40 o                         
  10  10   2       1585.77       1494.93        72.48 o                         
  11  10   2        440.33        453.67        41.24 o                         
  12  10   2         75.57         27.14        31.28 o                         
  13  10   2        443.45        452.94        59.50 o                         
  14  10   2         62.02         74.07        28.08 o                         
  15  10   2        229.08        271.93        22.40 o                         
  16  10   2        441.66        438.55        23.35 o                         
 -17  11   2          2.99         -6.32         9.82 o                         
 -16  11   2        883.70        967.02        37.04 o                         
 -15  11   2        561.56        629.34        37.46 o                         
 -14  11   2        974.24       1098.81        75.84 o                         
 -13  11   2        600.86        686.14        66.90 o                         
 -12  11   2        830.48        811.68        51.13 o                         
 -11  11   2         92.92         50.94        19.83 o                         
 -10  11   2         77.13         56.32        15.86 o                         
  -9  11   2        143.25        114.97        20.87 o                         
  -8  11   2        222.90        180.76        26.31 o                         
  -7  11   2       2101.97       2058.54        79.75 o                         
  -6  11   2          4.28        -13.71        13.71 o                         
  -5  11   2         25.38         25.68        10.01 o                         
  -4  11   2       3331.28       3615.72        82.35 o                         
  -3  11   2       2124.74       2471.38        81.21 o                         
  -2  11   2         54.04         58.89        16.16 o                         
  -1  11   2          1.97        -16.10        16.10 o                         
   0  11   2        826.65        911.67        54.52 o                         
   1  11   2       2447.89       2480.36        80.96 o                         
   2  11   2       4937.91       5066.18       120.86 o                         
   3  11   2       1702.17       1640.48        94.30 o                         
   4  11   2       2891.89       2980.61        94.22 o                         
   5  11   2       1900.89       1996.25        68.96 o                         
   6  11   2       2671.98       2479.29        70.11 o                         
   7  11   2       2132.79       1994.58        55.09 o                         
   8  11   2       2874.49       2881.00        78.44 o                         
   9  11   2         18.75         31.45        15.97 o                         
  10  11   2       1492.58       1566.69        57.08 o                         
  11  11   2          4.50        -13.59        13.59 o                         
  12  11   2         16.90         23.26        18.86 o                         
  13  11   2        570.77        620.16        42.46 o                         
  14  11   2        250.54        300.48        23.38 o                         
  15  11   2          2.77          8.29        13.18 o                         
  16  11   2        131.60        172.60        24.77 o                         
 -15  12   2       1486.88       1625.91        43.36 o                         
 -14  12   2          0.80         11.55        14.60 o                         
 -13  12   2       1529.09       1625.94        63.05 o                         
 -12  12   2         60.51         48.02        29.38 o                         
 -11  12   2          2.56         17.58        21.17 o                         
 -10  12   2        170.17        162.07        27.45 o                         
  -9  12   2        313.17        294.13        34.22 o                         
  -8  12   2        763.20        727.30        50.04 o                         
  -7  12   2        242.14        281.95        46.02 o                         
  -6  12   2       1856.19       1850.12       108.79 o                         
  -5  12   2        356.71        300.50        25.74 o                         
  -4  12   2         96.55        118.20        17.09 o                         
  -3  12   2       1021.41       1024.52        53.34 o                         
  -2  12   2         99.82         71.84        17.35 o                         
  -1  12   2         67.06         49.21        17.13 o                         
   0  12   2       1805.90       2046.63       131.89 o                         
   1  12   2          1.46         -1.97        20.28 o                         
   2  12   2        718.88        802.48        69.92 o                         
   3  12   2        127.08        107.61        21.10 o                         
   4  12   2       2070.25       2030.14        77.33 o                         
   5  12   2       3145.21       3045.77        98.07 o                         
   6  12   2       1486.48       1417.13        45.90 o                         
   7  12   2         61.87         33.22        15.04 o                         
   8  12   2         40.38         47.55        15.73 o                         
   9  12   2        962.22       1007.67        44.90 o                         
  10  12   2        179.24        178.27        21.73 o                         
  11  12   2         35.07         24.61        17.72 o                         
  12  12   2        199.85        229.14        27.82 o                         
  13  12   2        303.21        294.30        34.19 o                         
  14  12   2         41.20         35.30        10.40 o                         
 -14  13   2        900.40       1032.93        40.45 o                         
 -13  13   2        214.02        190.19        21.14 o                         
 -12  13   2         12.35         16.22        13.17 o                         
 -11  13   2         31.27         42.43        20.69 o                         
 -10  13   2       2396.42       2512.60        86.13 o                         
  -9  13   2         18.37         27.28        20.12 o                         
  -8  13   2         22.51        -10.31        20.38 o                         
  -7  13   2          0.63        -20.17        20.17 o                         
  -6  13   2       1010.92       1029.89        77.07 o                         
  -5  13   2        225.90        239.67        42.83 o                         
  -4  13   2        108.72        110.77        21.67 o                         
  -3  13   2       2029.37       2198.97        75.94 o                         
  -2  13   2        471.32        454.21        37.17 o                         
  -1  13   2        523.27        545.11        40.39 o                         
   0  13   2        142.97        158.23        30.52 o                         
   1  13   2        373.30        430.95        37.87 o                         
   2  13   2       2417.41       2709.66       298.46 o                         
   3  13   2       6188.38       6097.57       139.16 o                         
   4  13   2        356.33        312.92        32.82 o                         
   5  13   2         14.22          6.96        14.68 o                         
   6  13   2         11.30         10.54        17.42 o                         
   7  13   2       1491.99       1533.19        52.99 o                         
   8  13   2          3.33          7.57        13.49 o                         
   9  13   2        410.97        410.81        27.92 o                         
  10  13   2        616.22        651.71        33.24 o                         
  11  13   2        227.94        206.05        24.40 o                         
  12  13   2         12.69         19.75        13.24 o                         
  13  13   2       1056.79       1136.40        34.97 o                         
 -12  14   2          5.04         42.97        21.37 o                         
 -11  14   2          4.14        -11.38        22.31 o                         
 -10  14   2         76.53         81.40        31.38 o                         
  -9  14   2         81.95         71.07        18.13 o                         
  -8  14   2        496.44        469.47        37.25 o                         
  -7  14   2       2282.54       2363.90        82.03 o                         
  -6  14   2          5.12         11.53        22.13 o                         
  -5  14   2        856.01        838.23        40.26 o                         
  -4  14   2       1824.14       1921.33        80.87 o                         
  -3  14   2        140.07        134.22        24.19 o                         
  -2  14   2        188.05        187.13        28.31 o                         
  -1  14   2        717.33        827.28        48.89 o                         
   0  14   2       1866.90       2112.04        63.26 o                         
   1  14   2        511.85        527.31        40.34 o                         
   2  14   2        570.51        559.38        40.95 o                         
   3  14   2        144.65        131.98        23.98 o                         
   4  14   2        138.38        153.23        19.49 o                         
   5  14   2         35.90         21.96        17.74 o                         
   6  14   2       1791.80       1803.92        69.14 o                         
   7  14   2        921.78        925.49        48.72 o                         
   8  14   2        159.75        176.75        24.66 o                         
   9  14   2       1043.26       1109.47        39.96 o                         
  10  14   2        639.45        685.27        35.90 o                         
  11  14   2       1048.26       1118.08        63.21 o                         
 -10  15   2        636.84        667.67        48.20 o                         
  -9  15   2        723.24        827.49        56.74 o                         
  -8  15   2          1.59          7.93        16.15 o                         
  -7  15   2         47.62         58.30        20.94 o                         
  -6  15   2        427.68        406.18        31.81 o                         
  -5  15   2        151.81        140.24        20.69 o                         
  -4  15   2         70.54        102.55        21.71 o                         
  -3  15   2        605.56        640.53        38.56 o                         
  -2  15   2        170.88        188.01        23.93 o                         
  -1  15   2         43.85         42.33        15.11 o                         
   0  15   2        725.96        810.10        46.17 o                         
   1  15   2         69.44         75.88        15.50 o                         
   2  15   2        197.80        213.16        26.64 o                         
   3  15   2         35.22         29.61        22.36 o                         
   4  15   2        422.59        454.17        50.10 o                         
   5  15   2         65.54         92.07        17.12 o                         
   6  15   2        728.58        696.07        39.55 o                         
   7  15   2        591.89        616.80        52.56 o                         
   8  15   2          0.38         12.67        17.50 o                         
   9  15   2        582.51        543.01        41.50 o                         
  -6  16   2         15.36         23.31        16.79 o                         
  -5  16   2        183.69        192.26        19.53 o                         
  -4  16   2       4076.85       4554.59       114.81 o                         
  -3  16   2        495.67        541.38        33.98 o                         
  -2  16   2         77.30         66.93        16.43 o                         
  -1  16   2          0.23          1.45        24.21 o                         
   0  16   2        900.39       1032.98        46.11 o                         
   1  16   2        613.94        640.35        53.99 o                         
   2  16   2       1142.33       1223.79        73.41 o                         
   3  16   2         68.13         70.44        20.98 o                         
   4  16   2        656.45        724.69        55.34 o                         
   5  16   2        242.43        228.11        31.61 o                         
   6  16   2        616.80        702.77        49.93 o                         
 -21   0   3        254.40        259.46        27.45 o                         
 -19   0   3       1841.51       1914.31        74.09 o                         
 -17   0   3        859.17        786.50        70.13 o                         
 -15   0   3        652.55        667.31        62.07 o                         
 -13   0   3        476.49        313.36        61.84 o                         
 -11   0   3      31216.57      32104.51       823.08 o                         
  -9   0   3      50220.80      53480.14       803.18 o                         
  -7   0   3       2492.09       2209.78       111.09 o                         
  -5   0   3      12666.72      11670.60      1099.71 o                         
  -3   0   3         16.93        133.71        49.37 o                         
  -1   0   3      12602.70      15261.93       446.42 o                         
   1   0   3      27256.71      28973.40       573.39 o                         
   3   0   3       1083.62        793.05        35.15 o                         
   5   0   3       3069.61       3245.35        80.11 o                         
   7   0   3       5166.30       5567.08       143.16 o                         
   9   0   3        122.00         93.77        46.14 o                         
  11   0   3        872.54        973.81        95.02 o                         
  13   0   3       2801.33       2438.16        80.98 o                         
  15   0   3        239.97        204.34        30.03 o                         
  17   0   3        109.07        153.97        37.58 o                         
  19   0   3        115.18        198.75        32.69 o                         
 -22   1   3        362.71        357.75        21.61 o                         
 -21   1   3         74.26         73.35        12.05 o                         
 -20   1   3        318.21        320.46        17.98 o                         
 -19   1   3        682.19        683.66        27.21 o                         
 -18   1   3        627.58        681.35        25.95 o                         
 -17   1   3       1527.24       1450.96        47.15 o                         
 -16   1   3        115.21        135.68        19.69 o                         
 -15   1   3       9854.85       9450.92       189.59 o                         
 -14   1   3        323.57        214.96        21.54 o                         
 -13   1   3        643.51        584.99        56.45 o                         
 -12   1   3      26994.61      25810.19       389.24 o                         
 -11   1   3       1556.36       1787.85        88.82 o                         
 -10   1   3        320.03        368.71        40.16 o                         
  -9   1   3       3376.84       3466.89        93.97 o                         
  -8   1   3       1455.82       1329.51        65.71 o                         
  -7   1   3       4504.45       4611.64       195.13 o                         
  -6   1   3       9524.46       9290.41       264.70 o                         
  -5   1   3       1296.04       1378.69        77.80 o                         
  -4   1   3       6492.67       7351.39       170.96 o                         
  -3   1   3       7340.66       7523.73       661.81 o                         
  -2   1   3       2577.17       2947.59        86.82 o                         
  -1   1   3       4031.28       4693.97        56.71 o                         
   0   1   3      27143.33      29150.11       286.62 o                         
   1   1   3      24922.55      28255.22       334.79 o                         
   2   1   3       7225.35       7963.27       333.61 o                         
   3   1   3       8535.80       9727.72       364.89 o                         
   4   1   3       1942.38       2314.50        48.55 o                         
   5   1   3       5992.08       6959.18        91.05 o                         
   6   1   3       5711.84       6465.11        94.66 o                         
   7   1   3          5.90         45.97        16.96 o                         
   8   1   3         32.15         58.40        16.28 o                         
   9   1   3         97.81         95.85        20.61 o                         
  10   1   3       1370.33       1337.69        74.44 o                         
  11   1   3        651.71        544.86        61.67 o                         
  12   1   3       6557.59       6285.75       521.24 o                         
  13   1   3       1507.38       1273.78        47.34 o                         
  14   1   3       4910.84       4631.64        97.77 o                         
  15   1   3        692.75        651.44        36.25 o                         
  16   1   3        966.35        931.65        43.75 o                         
  17   1   3       2049.45       2117.27        66.54 o                         
  18   1   3         16.64         10.57        16.50 o                         
  19   1   3        339.78        393.51        29.65 o                         
  20   1   3        740.59        809.77        28.43 o                         
 -22   2   3        546.66        555.85        26.15 o                         
 -21   2   3         31.75         10.92         8.67 o                         
 -20   2   3        554.37        660.25        29.76 o                         
 -19   2   3        608.74        662.04        30.35 o                         
 -18   2   3       2313.88       2287.47        82.49 o                         
 -17   2   3         16.00         21.62        15.54 o                         
 -16   2   3        219.04        158.57        21.05 o                         
 -15   2   3         42.51         55.02        15.56 o                         
 -14   2   3        409.31        470.27        35.31 o                         
 -13   2   3       1328.51       1206.61        72.12 o                         
 -12   2   3          1.19         -3.67        21.46 o                         
 -11   2   3         15.94         64.75        22.69 o                         
 -10   2   3       3451.34       3769.47       120.92 o                         
  -9   2   3        358.96        255.67        31.94 o                         
  -8   2   3        745.34        588.26        44.24 o                         
  -7   2   3        508.54        627.40        35.55 o                         
  -6   2   3        269.68        263.83        32.57 o                         
  -5   2   3      21686.09      22698.96       263.37 o                         
  -4   2   3      33783.13      37990.72       520.76 o                         
  -3   2   3       5098.67       5856.75       134.04 o                         
  -2   2   3        223.13        281.20        27.17 o                         
  -1   2   3       1923.64       1992.89        35.94 o                         
   0   2   3      11965.32      13246.05       261.57 o                         
   1   2   3       3741.34       4467.03        63.85 o                         
   2   2   3      32260.13      37946.07       660.06 o                         
   3   2   3        474.73        546.85        25.13 o                         
   4   2   3      24598.52      26666.07       392.66 o                         
   5   2   3      10784.91      12228.95       218.85 o                         
   6   2   3      17331.66      19020.82       272.58 o                         
   7   2   3       3545.90       3714.41        83.88 o                         
   8   2   3        901.30       1077.10        49.02 o                         
   9   2   3       1118.48       1284.62        67.83 o                         
  10   2   3         37.99         56.37        26.99 o                         
  11   2   3        468.24        480.38        71.46 o                         
  12   2   3         23.94         34.85        26.86 o                         
  13   2   3        234.79        203.47        21.06 o                         
  14   2   3        115.10        142.61        21.53 o                         
  15   2   3          9.10         -3.28        13.52 o                         
  16   2   3       1593.79       1667.10        57.31 o                         
  17   2   3        155.17        179.08        22.56 o                         
  18   2   3         37.01          5.12        20.35 o                         
  19   2   3        125.74        144.51        18.54 o                         
  20   2   3        959.35       1047.30        52.83 o                         
 -22   3   3          2.40         12.54        13.34 o                         
 -21   3   3        731.16        778.02        29.38 o                         
 -20   3   3        286.28        280.15        18.79 o                         
 -19   3   3         83.77         78.21        17.78 o                         
 -18   3   3        264.94        235.99        31.37 o                         
 -17   3   3       1387.85       1327.27        64.88 o                         
 -16   3   3        700.43        634.69        44.52 o                         
 -15   3   3          5.50         15.47        12.58 o                         
 -14   3   3       5009.16       4697.86       102.42 o                         
 -13   3   3       1799.15       1680.49       115.49 o                         
 -12   3   3       7421.25       6968.65       222.29 o                         
 -11   3   3       2983.29       2972.27       114.22 o                         
 -10   3   3          7.06         16.52        20.39 o                         
  -9   3   3       2869.57       3367.34       107.00 o                         
  -8   3   3      12125.02      11940.44       200.59 o                         
  -7   3   3       4364.37       4723.83       136.68 o                         
  -6   3   3        207.70        211.65        23.51 o                         
  -5   3   3      11099.28      12514.39       282.75 o                         
  -4   3   3       4825.36       4927.44       184.28 o                         
  -3   3   3        209.34        272.24        20.41 o                         
  -2   3   3      18555.19      20770.95       211.91 o                         
  -1   3   3         31.36         61.15         6.84 o                         
   0   3   3        659.70        696.20        23.46 o                         
   1   3   3       2349.75       2046.53       116.20 o                         
   2   3   3        317.51        479.66        35.34 o                         
   3   3   3      10857.70      11912.40       204.41 o                         
   4   3   3        715.03        663.68        32.53 o                         
   5   3   3       1478.47       1602.33        54.48 o                         
   6   3   3       5848.30       6136.44       150.64 o                         
   7   3   3      18349.17      21621.03       589.33 o                         
   8   3   3       3051.99       3304.40       110.69 o                         
   9   3   3        288.23        349.22        40.94 o                         
  10   3   3       8028.22       7936.14       279.83 o                         
  11   3   3        234.51        221.21        52.17 o                         
  12   3   3       3790.95       3335.43       134.57 o                         
  13   3   3         41.56         36.01        11.27 o                         
  14   3   3        775.79        747.55        33.26 o                         
  15   3   3        106.77        105.09        15.29 o                         
  16   3   3       1231.85       1286.19        49.16 o                         
  17   3   3        453.85        479.19        36.15 o                         
  18   3   3       1852.96       1771.03        94.41 o                         
  19   3   3         97.40        148.58        31.86 o                         
  20   3   3        422.20        444.78        27.05 o                         
 -21   4   3        512.41        513.51        28.20 o                         
 -20   4   3          0.47          6.28        12.05 o                         
 -19   4   3       1014.32       1166.98        44.71 o                         
 -18   4   3       5110.93       5135.66       127.47 o                         
 -17   4   3        225.38        265.49        33.08 o                         
 -16   4   3          1.56         11.96        21.50 o                         
 -15   4   3        183.46        170.02        32.94 o                         
 -14   4   3         40.38         36.90        15.35 o                         
 -13   4   3        618.44        586.98        47.92 o                         
 -12   4   3       2819.97       2717.21       137.88 o                         
 -11   4   3        257.43        127.41        37.95 o                         
 -10   4   3         47.39         27.69        26.21 o                         
  -9   4   3       3577.75       3651.63       153.58 o                         
  -8   4   3        183.38        231.99        47.12 o                         
  -7   4   3       9344.81      10392.37       210.02 o                         
  -6   4   3        254.95        347.68        27.21 o                         
  -5   4   3       6789.57       6977.00       112.10 o                         
  -4   4   3        348.23        290.81        34.84 o                         
  -3   4   3       1880.10       2193.69        68.90 o                         
  -2   4   3       7838.06       8535.47       147.08 o                         
  -1   4   3       8090.93       9376.88       115.13 o                         
   0   4   3        342.09        511.30        23.41 o                         
   1   4   3        957.27       1186.86        30.16 o                         
   2   4   3        447.51        416.39        27.93 o                         
   3   4   3        517.68        501.78        38.08 o                         
   4   4   3        595.71        625.84        34.44 o                         
   5   4   3        948.10       1120.58        48.37 o                         
   6   4   3       1595.98       1651.41        77.94 o                         
   7   4   3       4553.81       4441.54       165.93 o                         
   8   4   3       1166.21       1149.75        74.64 o                         
   9   4   3          2.99          5.14        20.28 o                         
  10   4   3        232.53        272.93        37.54 o                         
  11   4   3       1652.41       1580.97       130.54 o                         
  12   4   3        137.57        123.90        21.91 o                         
  13   4   3          8.63          2.74        11.21 o                         
  14   4   3       5624.01       5512.03       218.50 o                         
  15   4   3        299.16        272.94        30.94 o                         
  16   4   3        130.74        159.84        25.40 o                         
  17   4   3         50.29         14.69        27.85 o                         
  18   4   3        524.37        478.56        48.13 o                         
  19   4   3         63.41         69.94        23.20 o                         
  20   4   3         87.53        120.73        15.33 o                         
 -21   5   3       1403.63       1524.28        88.39 o                         
 -20   5   3        228.99        241.77        18.46 o                         
 -19   5   3       1163.26       1295.43        55.16 o                         
 -18   5   3       2796.17       2687.36       122.89 o                         
 -17   5   3          3.17        -15.88        20.30 o                         
 -16   5   3        820.10        867.36        53.60 o                         
 -15   5   3       1669.27       1551.34        70.27 o                         
 -14   5   3          8.99         76.13        30.87 o                         
 -13   5   3       2383.84       2019.17        75.33 o                         
 -12   5   3        756.44        753.63        93.88 o                         
 -11   5   3       1691.33       1314.77        92.87 o                         
 -10   5   3       1547.62       1366.73       121.74 o                         
  -9   5   3        574.86        633.30        61.70 o                         
  -8   5   3        514.38        494.60        50.12 o                         
  -7   5   3       2412.72       2355.61        99.35 o                         
  -6   5   3        764.88        895.69        69.70 o                         
  -5   5   3       1909.16       2128.39        75.54 o                         
  -4   5   3      11904.46      12258.05       266.33 o                         
  -3   5   3       9837.37      11065.04       369.30 o                         
  -2   5   3         14.14         31.18        10.79 o                         
  -1   5   3       1371.33       1384.80        45.53 o                         
   0   5   3       2066.07       1952.71        42.60 o                         
   1   5   3       4986.95       4809.98       137.73 o                         
   2   5   3       1715.73       1931.82        91.48 o                         
   3   5   3        186.71        135.22        18.70 o                         
   4   5   3       1497.24       1561.06        51.12 o                         
   5   5   3       1959.73       2241.93        72.42 o                         
   6   5   3       5714.39       5993.56       157.97 o                         
   7   5   3       7562.67       7560.27       206.39 o                         
   8   5   3       1301.22       1440.64        90.04 o                         
   9   5   3         39.71         62.49        27.44 o                         
  10   5   3        459.00        599.46        57.60 o                         
  11   5   3       2081.41       1806.21        83.51 o                         
  12   5   3         24.16         43.51        19.14 o                         
  13   5   3        359.32        367.93        29.26 o                         
  14   5   3         60.70         17.17        18.35 o                         
  15   5   3        412.10        464.34        38.93 o                         
  16   5   3        153.90        137.85        29.18 o                         
  17   5   3        131.79         69.13        24.76 o                         
  18   5   3          2.43        -26.47        26.47 o                         
  19   5   3         78.92         60.62        20.14 o                         
 -21   6   3        130.24        164.02        20.96 o                         
 -20   6   3        566.31        590.10        32.21 o                         
 -19   6   3          9.48         56.47        18.61 o                         
 -18   6   3       1844.06       2003.83        71.47 o                         
 -17   6   3         71.81         40.33        26.67 o                         
 -16   6   3        270.55        289.45        46.76 o                         
 -15   6   3          4.09         -7.98        21.11 o                         
 -14   6   3         17.15          2.47        16.75 o                         
 -13   6   3          0.50        -10.87        12.49 o                         
 -12   6   3        177.00        164.09        18.41 o                         
 -11   6   3        308.60        280.59        57.07 o                         
 -10   6   3       1539.34       1425.46       235.33 o                         
  -9   6   3        442.74        404.77        70.39 o                         
  -8   6   3       3323.20       3188.47       128.30 o                         
  -7   6   3       9271.25       9628.98       219.01 o                         
  -6   6   3      11431.54      11047.18       281.67 o                         
  -5   6   3        408.09        380.68        51.24 o                         
  -4   6   3         94.63        146.64        24.95 o                         
  -3   6   3        125.24        174.53        28.95 o                         
  -2   6   3      33589.89      34958.06       433.70 o                         
  -1   6   3         19.48         39.38        11.54 o                         
   0   6   3       8456.78      10108.47       312.27 o                         
   1   6   3         41.40         21.87        13.37 o                         
   2   6   3       7271.24       7217.62       180.73 o                         
   3   6   3        136.84        257.75        29.72 o                         
   4   6   3         29.22         38.62        11.22 o                         
   5   6   3       4799.71       5332.71       112.39 o                         
   6   6   3      11697.56      11976.18       232.80 o                         
   7   6   3        931.23       1199.04       119.31 o                         
   8   6   3        467.17        433.99        43.74 o                         
   9   6   3        580.06        483.29        56.72 o                         
  10   6   3       7231.21       6517.51       268.64 o                         
  11   6   3         73.69         45.91        27.50 o                         
  12   6   3         16.20         25.96        19.00 o                         
  13   6   3        179.34        176.92        27.37 o                         
  14   6   3        628.57        579.62        36.14 o                         
  15   6   3         61.74         48.74        14.57 o                         
  16   6   3        292.17        301.69        40.04 o                         
  17   6   3         57.79         43.27        15.07 o                         
  18   6   3        288.07        292.69        35.28 o                         
  19   6   3        303.27        321.23        31.25 o                         
 -20   7   3         93.90         88.06        16.84 o                         
 -19   7   3       2074.09       2226.18        65.75 o                         
 -18   7   3         63.20         70.11        31.08 o                         
 -17   7   3        954.45        993.24        73.02 o                         
 -16   7   3         23.38        -14.26        28.64 o                         
 -15   7   3          7.08          0.75        15.52 o                         
 -14   7   3         11.82         19.88        20.45 o                         
 -13   7   3         27.07         39.68        18.03 o                         
 -12   7   3        225.96        203.58        28.10 o                         
 -11   7   3       1081.12       1029.38        45.68 o                         
 -10   7   3       6781.94       7013.56       557.67 o                         
  -9   7   3        527.36        511.74        56.36 o                         
  -8   7   3       4893.77       4753.32       182.38 o                         
  -7   7   3       8120.70       7835.31       208.25 o                         
  -6   7   3      11610.71      11825.72       251.05 o                         
  -5   7   3         86.28         90.74        22.73 o                         
  -4   7   3       5000.83       5502.68       600.28 o                         
  -3   7   3      17279.78      17531.50       895.91 o                         
  -2   7   3         10.83         40.73        22.55 o                         
  -1   7   3       7995.02       9087.47       235.74 o                         
   0   7   3       3311.20       3552.87       138.75 o                         
   1   7   3      20206.85      19762.72       426.87 o                         
   2   7   3       6262.38       6615.80       169.36 o                         
   3   7   3        757.70        707.64        43.96 o                         
   4   7   3        250.98        339.59        29.17 o                         
   5   7   3       7678.12       7769.26       192.92 o                         
   6   7   3       1789.70       1936.65        97.98 o                         
   7   7   3        221.32        179.81        37.61 o                         
   8   7   3       7334.67       7421.86       293.30 o                         
   9   7   3        512.00        392.08        45.40 o                         
  10   7   3          0.16         12.17        27.33 o                         
  11   7   3       3238.94       2913.35        95.34 o                         
  12   7   3         99.21         83.10        22.10 o                         
  13   7   3       4407.87       3958.98       163.45 o                         
  14   7   3       3285.36       3425.12       107.93 o                         
  15   7   3        101.57         96.83        17.47 o                         
  16   7   3        411.23        440.85        33.01 o                         
  17   7   3        425.07        369.19        28.43 o                         
  18   7   3         52.26         66.00        13.73 o                         
 -19   8   3        447.76        439.65        26.27 o                         
 -18   8   3       2049.62       2207.21        66.89 o                         
 -17   8   3        643.15        643.00        38.93 o                         
 -16   8   3         41.86         57.42        14.92 o                         
 -15   8   3         64.28         43.36        17.04 o                         
 -14   8   3          0.09          0.86        18.15 o                         
 -13   8   3        452.37        423.60        38.40 o                         
 -12   8   3       1992.80       1777.67        76.91 o                         
 -11   8   3        661.13        648.15        48.78 o                         
 -10   8   3          6.75         23.55        18.93 o                         
  -9   8   3      11363.71      10925.88       173.71 o                         
  -8   8   3        280.64        270.85        46.53 o                         
  -7   8   3      18091.69      18331.85       356.91 o                         
  -6   8   3       1115.49        986.45       131.45 o                         
  -5   8   3       1854.85       1862.38       225.98 o                         
  -4   8   3         58.94         60.56        33.36 o                         
  -3   8   3       1312.83       1082.94        70.67 o                         
  -2   8   3        787.54        760.34        58.35 o                         
  -1   8   3      18400.72      19218.72       392.33 o                         
   0   8   3       3443.82       3473.67       148.51 o                         
   1   8   3         25.95         86.30        33.00 o                         
   2   8   3      17707.60      18903.07       442.92 o                         
   3   8   3       4980.78       5265.65       159.80 o                         
   4   8   3       2056.55       1832.49        78.74 o                         
   5   8   3      10638.05      10977.68       292.09 o                         
   6   8   3      13437.72      13677.52       363.26 o                         
   7   8   3        613.42        703.91        81.15 o                         
   8   8   3          3.31         12.31        11.56 o                         
   9   8   3       4673.62       4296.15        95.85 o                         
  10   8   3       2776.87       2674.92       162.44 o                         
  11   8   3       2154.56       2066.55       125.65 o                         
  12   8   3        336.87        286.06        50.62 o                         
  13   8   3       3413.86       3303.82       157.67 o                         
  14   8   3          4.19         -4.70        13.15 o                         
  15   8   3         26.82         30.14        14.13 o                         
  16   8   3        351.20        332.77        38.76 o                         
  17   8   3        448.76        406.67        30.54 o                         
 -19   9   3        575.69        663.43        30.16 o                         
 -18   9   3       1285.02       1257.53        86.50 o                         
 -17   9   3        672.43        714.41        37.37 o                         
 -16   9   3        228.64        222.34        17.59 o                         
 -15   9   3          2.92         -3.70        15.78 o                         
 -14   9   3        121.43        111.70        32.26 o                         
 -13   9   3       1557.68       1484.27        69.12 o                         
 -12   9   3        258.39        202.67        23.12 o                         
 -11   9   3        190.38        182.11        30.50 o                         
 -10   9   3       2611.28       2617.03        90.36 o                         
  -9   9   3         39.22         49.66        17.73 o                         
  -8   9   3        531.29        549.24        39.89 o                         
  -7   9   3       2522.90       2538.58       128.82 o                         
  -6   9   3       3778.74       3447.33       213.07 o                         
  -5   9   3       2656.44       2422.93       145.60 o                         
  -4   9   3        315.61        278.09        40.84 o                         
  -3   9   3       1092.06       1100.97        76.96 o                         
  -2   9   3       2823.56       2494.75       136.34 o                         
  -1   9   3       1807.10       1559.47       106.67 o                         
   0   9   3         63.56        129.62        35.38 o                         
   1   9   3       2259.05       2337.30       132.05 o                         
   2   9   3        221.08        148.11        61.03 o                         
   3   9   3        783.46        764.74        88.01 o                         
   4   9   3       1599.48       1478.12        86.37 o                         
   5   9   3       4807.33       4950.16       168.93 o                         
   6   9   3       1461.18       1352.41        53.60 o                         
   7   9   3      10880.11      10586.13       162.94 o                         
   8   9   3        775.77        696.25        37.71 o                         
   9   9   3         32.89         20.64        32.74 o                         
  10   9   3       2082.73       1875.54       136.67 o                         
  11   9   3         37.15         43.56        32.42 o                         
  12   9   3       1629.00       1620.61       111.13 o                         
  13   9   3        883.10        986.43        83.75 o                         
  14   9   3        921.31        980.60        58.76 o                         
  15   9   3         36.94         60.94        15.94 o                         
  16   9   3        448.70        458.69        31.39 o                         
  17   9   3        295.35        332.40        35.49 o                         
 -18  10   3        684.14        779.20        33.59 o                         
 -17  10   3        222.12        204.41        19.33 o                         
 -16  10   3         15.62         20.54        21.58 o                         
 -15  10   3        279.74        242.19        27.16 o                         
 -14  10   3        760.64        730.25        47.51 o                         
 -13  10   3       4340.50       4294.61       186.29 o                         
 -12  10   3         47.37         47.35        22.41 o                         
 -11  10   3        156.04        142.14        23.44 o                         
 -10  10   3        139.31        129.02        20.92 o                         
  -9  10   3       2106.53       2111.35        81.48 o                         
  -8  10   3       5839.03       5726.79       138.01 o                         
  -7  10   3        253.62        252.74        28.20 o                         
  -6  10   3       4780.53       4793.83       116.10 o                         
  -5  10   3        870.75        911.60        37.74 o                         
  -4  10   3          8.06         31.44        20.21 o                         
  -3  10   3          1.27         -7.65        22.68 o                         
  -2  10   3        357.45        318.28        93.47 o                         
  -1  10   3        390.07        446.65        63.24 o                         
   0  10   3       1431.09       1539.24       115.05 o                         
   1  10   3       1686.85       1450.37       112.67 o                         
   2  10   3       1847.87       1845.09        75.97 o                         
   3  10   3       5327.35       5202.34       180.26 o                         
   4  10   3         57.78         47.90        12.50 o                         
   5  10   3        486.79        432.11        28.10 o                         
   6  10   3       3821.39       3725.86       108.22 o                         
   7  10   3        111.74        103.87        16.95 o                         
   8  10   3       2129.48       2125.75        85.08 o                         
   9  10   3        623.24        671.21        48.89 o                         
  10  10   3        335.46        388.17        39.30 o                         
  11  10   3         96.12         89.04        21.31 o                         
  12  10   3        309.53        285.25        32.78 o                         
  13  10   3          8.49          3.37        19.88 o                         
  14  10   3        188.59        179.22        21.02 o                         
  15  10   3          0.68          0.97        11.90 o                         
  16  10   3        709.07        776.72        54.28 o                         
 -17  11   3        409.24        406.82        24.59 o                         
 -16  11   3         35.53         31.30        17.75 o                         
 -15  11   3        355.07        409.46        30.62 o                         
 -14  11   3        108.78         99.81        30.88 o                         
 -13  11   3         18.84         -0.93        19.66 o                         
 -12  11   3       4450.14       4522.52       122.58 o                         
 -11  11   3       1137.48       1148.54        53.50 o                         
 -10  11   3        172.77        159.12        23.59 o                         
  -9  11   3         15.39          6.71        16.68 o                         
  -8  11   3         38.27          9.02        17.71 o                         
  -7  11   3        636.10        573.43        55.09 o                         
  -6  11   3        141.25        127.25        17.50 o                         
  -5  11   3       1566.83       1506.49        45.68 o                         
  -4  11   3          4.79         28.84        12.40 o                         
  -3  11   3          8.76         14.59        14.94 o                         
  -2  11   3        665.96        651.77        41.44 o                         
  -1  11   3          0.75        -15.66        15.66 o                         
   0  11   3        661.97        751.15        43.61 o                         
   1  11   3       2981.73       3264.33        93.58 o                         
   2  11   3        558.16        569.86        56.31 o                         
   3  11   3        900.74        832.00        47.68 o                         
   4  11   3         48.88         11.05        11.70 o                         
   5  11   3       2817.47       2733.86        72.10 o                         
   6  11   3         37.72         28.76        13.87 o                         
   7  11   3         20.83         23.59        12.89 o                         
   8  11   3         71.46         66.76        15.93 o                         
   9  11   3       1402.53       1463.87        55.32 o                         
  10  11   3         20.26         34.45        13.77 o                         
  11  11   3         50.76         91.11        25.30 o                         
  12  11   3        165.02        173.66        31.50 o                         
  13  11   3        224.56        229.34        27.57 o                         
  14  11   3        308.70        324.07        22.69 o                         
  15  11   3        441.11        474.78        29.84 o                         
 -16  12   3         23.00         28.03        14.19 o                         
 -15  12   3         22.33         20.90         9.63 o                         
 -14  12   3       1746.38       1755.80       127.78 o                         
 -13  12   3        290.17        308.59        43.55 o                         
 -12  12   3        522.95        582.66        60.15 o                         
 -11  12   3        821.44        807.72        51.74 o                         
 -10  12   3          9.01         -4.60        19.01 o                         
  -9  12   3        436.34        427.79        32.09 o                         
  -8  12   3       2020.88       2184.68        82.60 o                         
  -7  12   3        118.62         83.13        30.60 o                         
  -6  12   3       1861.69       1961.24        98.33 o                         
  -5  12   3        348.83        314.08        31.54 o                         
  -4  12   3        546.61        548.88        33.49 o                         
  -3  12   3       1105.22       1091.60        55.84 o                         
  -2  12   3      13518.66      13637.63       233.80 o                         
  -1  12   3          1.88          6.18        25.08 o                         
   0  12   3          0.06         32.58        18.24 o                         
   1  12   3       6502.83       7110.55       381.33 o                         
   2  12   3        841.81        889.87        71.29 o                         
   3  12   3        155.41        167.10        26.36 o                         
   4  12   3       1243.12       1170.71        58.62 o                         
   5  12   3         71.32         66.10        14.66 o                         
   6  12   3       4942.94       4888.01        88.80 o                         
   7  12   3       2585.34       2645.10        73.04 o                         
   8  12   3         17.26          3.28        13.80 o                         
   9  12   3         86.61         86.88        16.89 o                         
  10  12   3        158.65        205.00        22.80 o                         
  11  12   3        826.35        842.92        81.92 o                         
  12  12   3        109.93        136.20        23.67 o                         
  13  12   3         16.72         15.69        11.81 o                         
  14  12   3        452.35        456.82        28.72 o                         
 -14  13   3       2639.19       2946.64        72.04 o                         
 -13  13   3        315.99        363.10        45.99 o                         
 -12  13   3       1634.16       1768.96       138.11 o                         
 -11  13   3        640.81        718.18        64.20 o                         
 -10  13   3         83.01         63.66        22.14 o                         
  -9  13   3        134.10         93.47        21.13 o                         
  -8  13   3        165.92        141.61        26.26 o                         
  -7  13   3        468.90        513.74        42.60 o                         
  -6  13   3       1004.38        965.20        53.11 o                         
  -5  13   3       8046.13       8948.10       336.63 o                         
  -4  13   3        800.16        872.85        51.42 o                         
  -3  13   3        648.61        705.26        55.36 o                         
  -2  13   3        433.78        418.46        29.39 o                         
  -1  13   3       1515.42       1565.01       104.45 o                         
   0  13   3       3470.20       3706.96       141.28 o                         
   1  13   3          7.54         15.11        18.59 o                         
   2  13   3        309.22        249.11        41.33 o                         
   3  13   3        192.02        188.80        24.97 o                         
   4  13   3       1287.42       1397.62        63.14 o                         
   5  13   3          2.99         19.47        13.75 o                         
   6  13   3       1795.44       1799.24        57.53 o                         
   7  13   3        372.12        363.73        27.41 o                         
   8  13   3        149.15        138.69        18.28 o                         
   9  13   3        547.73        517.99        30.16 o                         
  10  13   3        361.09        429.98        27.56 o                         
  11  13   3        725.89        728.10        39.75 o                         
  12  13   3         24.85          4.52        13.76 o                         
  13  13   3          8.83         12.26        16.59 o                         
 -13  14   3        591.28        660.13        43.39 o                         
 -12  14   3       2577.04       2924.85       106.72 o                         
 -11  14   3        431.96        493.83        47.09 o                         
 -10  14   3        328.65        387.04        47.09 o                         
  -9  14   3         65.35         47.22        18.44 o                         
  -8  14   3          0.73         26.40        17.80 o                         
  -7  14   3        989.76       1004.73        72.68 o                         
  -6  14   3       1531.30       1595.16        54.91 o                         
  -5  14   3       1523.01       1508.70        59.93 o                         
  -4  14   3        330.38        338.73        32.93 o                         
  -3  14   3       3425.86       3778.69       148.93 o                         
  -2  14   3        509.76        605.10        41.87 o                         
  -1  14   3        114.47        137.91        23.26 o                         
   0  14   3          4.30         -7.95        36.39 o                         
   1  14   3          4.58         55.36        30.16 o                         
   2  14   3        450.48        555.27        57.92 o                         
   3  14   3        159.10        139.18        35.60 o                         
   4  14   3         68.46         63.95        13.43 o                         
   5  14   3         33.73         16.23        20.61 o                         
   6  14   3         10.57         25.01        15.81 o                         
   7  14   3        873.52        923.64        80.11 o                         
   8  14   3         44.14         29.56        11.80 o                         
   9  14   3         73.16         95.39        14.42 o                         
  10  14   3         29.04         53.01        16.09 o                         
  11  14   3        174.62        199.42        27.68 o                         
 -10  15   3        134.12        133.23        25.52 o                         
  -9  15   3         45.38         68.08        25.10 o                         
  -8  15   3       1114.94       1160.74        50.42 o                         
  -7  15   3         13.81          8.78        16.41 o                         
  -6  15   3        162.56        129.17        31.17 o                         
  -5  15   3        636.82        650.13        32.00 o                         
  -4  15   3        180.43        194.53        19.58 o                         
  -3  15   3         47.18         34.04        12.81 o                         
  -2  15   3         17.33         24.11        15.43 o                         
  -1  15   3        204.37        212.29        25.15 o                         
   0  15   3       1149.21       1303.25        56.93 o                         
   1  15   3       1480.20       1571.28        89.56 o                         
   2  15   3        277.98        285.05        28.96 o                         
   3  15   3        482.96        495.47        52.73 o                         
   4  15   3       1190.97       1260.33        80.63 o                         
   5  15   3         34.19         37.43        22.95 o                         
   6  15   3         45.69         43.96        17.55 o                         
   7  15   3        505.09        545.29        95.51 o                         
   8  15   3        226.60        264.53        24.63 o                         
  -6  16   3        449.63        497.33        72.80 o                         
  -5  16   3        779.62        768.41        40.22 o                         
  -4  16   3         77.60        138.35        19.34 o                         
  -3  16   3        132.81        150.85        19.74 o                         
  -2  16   3          1.30        -17.13        25.84 o                         
  -1  16   3          6.41        -12.99        13.30 o                         
   0  16   3        619.32        701.15        56.15 o                         
   1  16   3        444.36        483.26        46.55 o                         
   2  16   3        443.28        487.23        47.63 o                         
   3  16   3        514.93        612.35        51.16 o                         
   4  16   3        566.18        715.65        54.03 o                         
   5  16   3         40.90         21.68        17.25 o                         
   6  16   3        410.95        437.45        38.67 o                         
 -22   0   4        202.03        192.27        18.82 o                         
 -20   0   4        118.64        105.38        15.06 o                         
 -18   0   4         30.08         18.92        16.85 o                         
 -16   0   4       1062.45       1082.58        81.54 o                         
 -14   0   4       1142.95       1137.11       136.41 o                         
 -12   0   4       3077.13       3343.23       181.45 o                         
 -10   0   4         25.98         21.76        35.99 o                         
  -8   0   4      29092.02      29085.64       741.46 o                         
  -6   0   4      27903.83      32204.87       725.39 o                         
  -4   0   4      21548.83      21771.79       509.35 o                         
  -2   0   4         24.43         60.16        36.42 o                         
   0   0   4        373.52        483.43        35.99 o                         
   2   0   4          1.96         38.07        39.18 o                         
   6   0   4        371.21        332.46        31.41 o                         
   8   0   4        508.87        576.80        61.35 o                         
  10   0   4       5507.39       5652.69       238.03 o                         
  12   0   4       5859.43       5504.22       177.50 o                         
  14   0   4       2500.16       2351.44       117.27 o                         
  16   0   4       7556.75       7657.12       229.69 o                         
  18   0   4        432.41        442.01        48.64 o                         
  20   0   4        392.24        353.55        31.94 o                         
 -22   1   4         44.77         40.42        10.40 o                         
 -21   1   4        949.14       1085.99        37.26 o                         
 -20   1   4        502.79        537.87        22.23 o                         
 -19   1   4        212.94        197.68        14.92 o                         
 -18   1   4        872.76        878.31        35.84 o                         
 -17   1   4        797.83        713.70        39.47 o                         
 -16   1   4       3309.88       3305.62       113.80 o                         
 -15   1   4         71.91         48.02        21.18 o                         
 -14   1   4       5871.87       5522.33       107.17 o                         
 -13   1   4       1743.21       1802.09        97.91 o                         
 -12   1   4        842.48        712.41        59.27 o                         
 -11   1   4        253.23        217.92        36.75 o                         
 -10   1   4      23277.51      23817.60       345.02 o                         
  -9   1   4        480.80        502.15        46.78 o                         
  -8   1   4       4290.15       4141.97       165.43 o                         
  -7   1   4       3506.05       3785.72       151.47 o                         
  -6   1   4         11.41         44.11        38.77 o                         
  -5   1   4      20258.60      22878.46       500.57 o                         
  -4   1   4      12261.22      13502.32       685.15 o                         
  -3   1   4       7237.16       7782.49       142.16 o                         
  -2   1   4        276.53        329.67        23.09 o                         
  -1   1   4       1241.26       1440.16        30.03 o                         
   0   1   4      29743.72      33142.04       372.76 o                         
   1   1   4        309.38        195.61        15.75 o                         
   2   1   4        239.44        348.66        23.37 o                         
   3   1   4       2840.76       2866.42        69.03 o                         
   4   1   4       3163.93       3245.34        60.06 o                         
   5   1   4         82.69        106.28        19.65 o                         
   6   1   4      10730.07      12336.45       155.92 o                         
   7   1   4       5740.98       5588.60       106.64 o                         
   8   1   4       4258.59       4538.25       113.30 o                         
   9   1   4       6497.62       6131.63       181.82 o                         
  10   1   4         45.87          1.45        22.13 o                         
  11   1   4       3766.44       3703.03       301.33 o                         
  12   1   4         98.80        111.54        18.66 o                         
  13   1   4       1884.50       1703.87        63.98 o                         
  14   1   4        540.30        532.67        45.28 o                         
  15   1   4        571.90        499.31        31.72 o                         
  16   1   4       1134.19       1176.05        47.57 o                         
  17   1   4       1247.24       1170.20        56.43 o                         
  18   1   4         60.01         84.69        19.87 o                         
  19   1   4        111.51        150.55        16.84 o                         
  20   1   4        113.89        129.35        22.79 o                         
 -22   2   4        110.32         94.82        18.30 o                         
 -21   2   4         65.56         70.33        12.59 o                         
 -20   2   4       1501.75       1621.36        43.76 o                         
 -19   2   4          5.90          7.32        19.73 o                         
 -18   2   4        632.88        647.54        44.85 o                         
 -17   2   4        173.35        130.38        20.44 o                         
 -16   2   4       2484.47       2441.34        71.33 o                         
 -15   2   4        764.24        748.64        39.25 o                         
 -14   2   4       1550.98       1488.57        58.63 o                         
 -13   2   4       2077.02       1929.35        90.76 o                         
 -12   2   4      18791.35      19148.07       346.88 o                         
 -11   2   4       6340.80       6038.07       165.35 o                         
 -10   2   4       4183.42       4034.76       126.82 o                         
  -9   2   4       5557.13       5649.45       147.56 o                         
  -8   2   4       7067.34       6935.33       174.59 o                         
  -7   2   4       4760.00       4792.14       132.88 o                         
  -6   2   4       4731.82       4727.32       214.17 o                         
  -5   2   4        795.61        805.34        32.10 o                         
  -4   2   4        262.61        290.98        20.72 o                         
  -3   2   4       9399.78      11213.40       146.25 o                         
  -2   2   4        238.04        258.39        16.40 o                         
  -1   2   4       3760.25       4283.69        53.51 o                         
   0   2   4       7262.79       7584.76       145.51 o                         
   1   2   4      24613.90      28786.52       364.86 o                         
   2   2   4         13.81         24.23        10.41 o                         
   3   2   4      12332.20      12815.10       166.65 o                         
   4   2   4       5828.41       6101.90       117.07 o                         
   5   2   4       1673.71       1893.58        55.29 o                         
   6   2   4        728.37        879.62        40.34 o                         
   7   2   4          1.96         10.88        16.79 o                         
   8   2   4      13222.67      13569.97       371.36 o                         
   9   2   4       7313.67       7779.01       208.46 o                         
  10   2   4        316.49        201.30        40.71 o                         
  11   2   4        399.90        394.15        74.29 o                         
  12   2   4       4627.06       3927.82        73.78 o                         
  13   2   4        600.98        523.35        30.53 o                         
  14   2   4        145.02         97.62        15.81 o                         
  15   2   4        703.63        702.97        36.85 o                         
  16   2   4       5741.91       5663.24       109.31 o                         
  17   2   4        135.32        164.28        35.05 o                         
  18   2   4        463.40        477.10        34.25 o                         
  19   2   4         49.07         52.99        39.45 o                         
  20   2   4        692.57        719.23        45.56 o                         
 -22   3   4         74.57         65.64        24.43 o                         
 -21   3   4         88.08         77.42        12.78 o                         
 -20   3   4        632.04        661.89        27.85 o                         
 -19   3   4       1264.59       1316.61        60.17 o                         
 -18   3   4          5.65          3.55        18.91 o                         
 -17   3   4        551.32        478.25        39.84 o                         
 -16   3   4       1335.76       1301.12        63.97 o                         
 -15   3   4        821.38        726.20        38.71 o                         
 -14   3   4        110.27         82.15        15.01 o                         
 -13   3   4        134.78         97.68        42.42 o                         
 -12   3   4       7045.30       6545.84       215.29 o                         
 -11   3   4        573.71        448.49        55.39 o                         
 -10   3   4      16142.59      16445.17       272.75 o                         
  -9   3   4      14517.29      14284.43       239.01 o                         
  -8   3   4       1144.73        983.01        62.34 o                         
  -7   3   4       1006.13        914.09        55.67 o                         
  -6   3   4       1109.32       1061.08        44.78 o                         
  -5   3   4       2686.16       2651.86        92.21 o                         
  -4   3   4        344.63        336.42        29.08 o                         
  -3   3   4      14232.45      15694.54       273.08 o                         
  -2   3   4       3685.65       4283.80        82.27 o                         
  -1   3   4       1896.59       2205.43        47.24 o                         
   0   3   4       3714.63       4392.07        70.76 o                         
   1   3   4      22272.38      23639.32       245.02 o                         
   2   3   4       2208.17       2469.61        59.37 o                         
   3   3   4      11777.25      13398.31       199.95 o                         
   4   3   4       2207.42       2047.63        57.18 o                         
   5   3   4       1931.84       2266.97        67.88 o                         
   6   3   4          0.73         11.36        20.42 o                         
   7   3   4        106.86         59.65        22.67 o                         
   8   3   4       4013.31       3769.26       121.24 o                         
   9   3   4        372.77        246.94        40.91 o                         
  10   3   4        505.78        552.28        65.44 o                         
  11   3   4       2006.30       2030.40       148.78 o                         
  12   3   4       3655.83       3211.82        92.49 o                         
  13   3   4       5579.81       5169.74        90.03 o                         
  14   3   4       2756.65       2640.98        94.97 o                         
  15   3   4       5854.69       5665.43       243.76 o                         
  16   3   4        315.14        318.08        31.71 o                         
  17   3   4        549.31        498.63        36.32 o                         
  18   3   4        313.89        326.98        41.74 o                         
  19   3   4         14.13         14.36        19.42 o                         
  20   3   4         30.40         69.24        19.08 o                         
 -22   4   4        187.98        223.73        23.14 o                         
 -21   4   4        180.89        215.90        16.72 o                         
 -20   4   4       1693.63       1882.95        51.76 o                         
 -19   4   4         13.03          3.99        18.95 o                         
 -18   4   4        369.99        383.78        36.69 o                         
 -17   4   4       1331.55       1208.86        61.38 o                         
 -16   4   4        346.66        302.34        32.25 o                         
 -15   4   4       1920.53       1758.37        73.29 o                         
 -14   4   4         42.63         65.68        18.13 o                         
 -13   4   4       2916.34       2633.74       141.73 o                         
 -12   4   4       3355.96       2875.41       172.88 o                         
 -11   4   4      19687.36      19861.32       598.62 o                         
 -10   4   4       8525.98       7890.92       312.29 o                         
  -9   4   4      45331.77      45312.94       985.16 o                         
  -8   4   4       3502.93       3390.66       165.33 o                         
  -7   4   4       9043.93       9501.82       210.58 o                         
  -6   4   4       3755.32       3641.90        99.62 o                         
  -5   4   4       3174.87       3761.46        74.07 o                         
  -4   4   4      29625.29      32941.57       471.22 o                         
  -3   4   4        968.72       1004.76        83.94 o                         
  -2   4   4         23.81         36.82         6.84 o                         
  -1   4   4        259.45        276.07        12.52 o                         
   0   4   4       2210.00       2309.18        59.84 o                         
   1   4   4        320.28        455.17        24.19 o                         
   2   4   4       1027.34       1339.30        81.14 o                         
   3   4   4        364.77        313.47        23.51 o                         
   4   4   4       7869.24       9164.64       143.32 o                         
   5   4   4        656.50        690.60        49.63 o                         
   6   4   4         63.08         84.58        23.18 o                         
   7   4   4        559.06        504.28        41.80 o                         
   8   4   4       7028.11       8123.48       254.10 o                         
   9   4   4      24296.80      26014.43       966.27 o                         
  10   4   4        113.30        134.88        39.79 o                         
  11   4   4         23.64          3.86        13.68 o                         
  12   4   4       3251.12       2904.47        77.41 o                         
  13   4   4       6941.46       6280.20       259.68 o                         
  14   4   4         49.02         54.70        20.18 o                         
  15   4   4         32.30         -6.06        26.95 o                         
  16   4   4        646.30        632.95        60.66 o                         
  17   4   4         40.06        -13.09        28.29 o                         
  18   4   4          4.19         -1.86        25.07 o                         
  19   4   4        219.00        264.03        33.85 o                         
 -21   5   4       1065.95       1158.47        52.47 o                         
 -20   5   4        337.48        323.54        21.88 o                         
 -19   5   4          1.13         17.65        17.78 o                         
 -18   5   4         16.28        -14.36        19.07 o                         
 -17   5   4         96.61         91.40        23.50 o                         
 -16   5   4      10310.24       9927.93       338.75 o                         
 -15   5   4        485.86        419.53        42.14 o                         
 -14   5   4       3324.38       3208.82        99.07 o                         
 -13   5   4        929.06        792.87        46.23 o                         
 -12   5   4       3040.64       2636.00       138.79 o                         
 -11   5   4         65.11          7.65        30.27 o                         
 -10   5   4       4011.07       3392.51       236.11 o                         
  -9   5   4        616.69        527.29        83.00 o                         
  -8   5   4       1112.90       1015.50        61.80 o                         
  -7   5   4       3998.75       4152.02       298.07 o                         
  -6   5   4       1298.66       1167.42        67.20 o                         
  -5   5   4          0.26         18.09        25.26 o                         
  -4   5   4       2005.86       2488.16       111.36 o                         
  -3   5   4      13246.41      15103.88       292.33 o                         
  -2   5   4      15648.02      16320.94       271.99 o                         
  -1   5   4        158.69        252.78        15.88 o                         
   0   5   4         59.93         43.69        12.89 o                         
   1   5   4       1518.11       1564.98        61.77 o                         
   2   5   4       4576.32       4415.60       130.50 o                         
   3   5   4         63.09         56.12        17.63 o                         
   4   5   4          3.35          1.60        10.75 o                         
   5   5   4         21.62         56.22        18.11 o                         
   6   5   4        264.55        168.99        39.10 o                         
   7   5   4       2287.61       2411.31       107.83 o                         
   8   5   4      17653.40      18700.61       428.47 o                         
   9   5   4        455.26        478.92        52.39 o                         
  10   5   4        407.40        502.09        76.19 o                         
  11   5   4        111.58         79.71        19.13 o                         
  12   5   4       5632.51       4827.01       127.60 o                         
  13   5   4         25.76         15.68        26.54 o                         
  14   5   4       1236.30       1180.38        84.32 o                         
  15   5   4        701.70        650.03        62.16 o                         
  16   5   4       2043.23       2005.35       103.26 o                         
  17   5   4         34.68         30.45        23.04 o                         
  18   5   4         20.13        -14.34        22.07 o                         
  19   5   4         25.37         37.75        12.71 o                         
 -21   6   4         97.61        121.82        14.43 o                         
 -20   6   4        144.92        150.31        20.03 o                         
 -19   6   4        672.26        721.65        40.95 o                         
 -18   6   4        210.30        284.89        41.24 o                         
 -17   6   4       3022.63       2994.10       132.01 o                         
 -16   6   4         11.45          1.47        19.13 o                         
 -15   6   4       1565.08       1444.88        54.33 o                         
 -14   6   4        985.22        931.75        53.58 o                         
 -13   6   4       1210.96       1014.23        54.16 o                         
 -12   6   4       2569.13       2410.22        67.66 o                         
 -11   6   4       1297.15       1133.93       112.56 o                         
 -10   6   4         54.23         -7.47        29.80 o                         
  -9   6   4       2464.82       2359.93       144.31 o                         
  -8   6   4       1849.22       1546.05        90.20 o                         
  -7   6   4        797.19        859.25        83.15 o                         
  -6   6   4       1129.11       1193.97        86.34 o                         
  -5   6   4       1675.40       1775.87        85.57 o                         
  -4   6   4       1359.74       1458.91        75.30 o                         
  -3   6   4      22592.92      23716.00       413.11 o                         
  -2   6   4       4324.78       5164.30       134.14 o                         
  -1   6   4       1390.64       1549.46        64.91 o                         
   0   6   4      14189.28      14476.09       333.35 o                         
   1   6   4        141.23        198.63        21.26 o                         
   2   6   4       3321.36       3617.77        90.35 o                         
   3   6   4         19.82         20.00        14.35 o                         
   4   6   4       2804.04       3233.26        80.30 o                         
   5   6   4       2625.35       2955.81        92.38 o                         
   6   6   4        510.28        534.48        62.20 o                         
   7   6   4       3580.81       3793.37       140.39 o                         
   8   6   4        302.26        201.95        30.07 o                         
   9   6   4        953.18        924.28        77.30 o                         
  10   6   4         52.87         54.49        16.04 o                         
  11   6   4        175.17        156.95        22.86 o                         
  12   6   4       1496.67       1388.87        64.65 o                         
  13   6   4       1056.09        898.61        53.68 o                         
  14   6   4        355.27        338.97        27.73 o                         
  15   6   4       1531.52       1478.50        65.15 o                         
  16   6   4         79.93         80.96        22.04 o                         
  17   6   4          3.18        -11.09        22.27 o                         
  18   6   4         22.51         13.41        16.11 o                         
  19   6   4        555.19        579.61        40.71 o                         
 -20   7   4        326.47        306.48        22.16 o                         
 -19   7   4          1.39          6.27        23.98 o                         
 -18   7   4        965.92       1049.34        70.86 o                         
 -17   7   4        560.76        568.12        57.49 o                         
 -16   7   4       3405.87       3324.87        99.89 o                         
 -15   7   4         94.85         77.01        28.20 o                         
 -14   7   4        650.65        615.70        43.87 o                         
 -13   7   4       2075.61       1982.08        79.03 o                         
 -12   7   4        141.67        148.76        46.50 o                         
 -11   7   4        328.08        289.30        28.48 o                         
 -10   7   4       8748.19       8140.72       480.39 o                         
  -9   7   4       2848.86       2664.93       129.95 o                         
  -8   7   4       1852.56       1749.02        87.77 o                         
  -7   7   4        450.21        381.51        42.66 o                         
  -6   7   4      12673.27      12453.28       308.04 o                         
  -5   7   4       1879.52       2012.22       119.67 o                         
  -4   7   4       5389.68       5219.19       272.47 o                         
  -3   7   4       1019.38       1107.28        84.28 o                         
  -2   7   4       9462.33       9757.17       209.46 o                         
  -1   7   4       3543.92       3400.64       153.47 o                         
   0   7   4       5115.37       5277.57       183.38 o                         
   1   7   4        118.57        106.75        17.58 o                         
   2   7   4        132.91        125.10        31.51 o                         
   3   7   4       8791.62       9751.45       170.29 o                         
   4   7   4       1622.55       1522.91        67.77 o                         
   5   7   4       2903.71       3182.60       154.19 o                         
   6   7   4         58.00         82.93        29.78 o                         
   7   7   4        190.11        172.96        43.71 o                         
   8   7   4       7328.14       7191.65       220.65 o                         
   9   7   4       4200.62       3829.30       166.43 o                         
  10   7   4        281.52        213.09        41.14 o                         
  11   7   4         88.74         69.40        33.45 o                         
  12   7   4         29.33         36.55        16.38 o                         
  13   7   4        511.08        450.42        39.53 o                         
  14   7   4         27.23         40.49        13.94 o                         
  15   7   4        370.56        362.63        44.88 o                         
  16   7   4        576.46        541.10        35.63 o                         
  17   7   4        282.31        313.59        25.98 o                         
  18   7   4        490.97        479.29        52.30 o                         
 -20   8   4        328.00        332.54        29.42 o                         
 -19   8   4        491.83        466.19        27.88 o                         
 -18   8   4        467.08        468.74        31.80 o                         
 -17   8   4        822.70        802.24        44.48 o                         
 -16   8   4        323.95        329.68        32.29 o                         
 -15   8   4       2697.23       2707.59        98.67 o                         
 -14   8   4        386.21        368.37        66.14 o                         
 -13   8   4        383.16        322.55        33.57 o                         
 -12   8   4       2372.04       2265.61       121.92 o                         
 -11   8   4       5054.10       4508.93       147.16 o                         
 -10   8   4       1207.40       1032.07        54.28 o                         
  -9   8   4       2842.95       2484.66        70.60 o                         
  -8   8   4       1941.92       1843.85       109.40 o                         
  -7   8   4        282.85        322.24        45.58 o                         
  -6   8   4      19829.80      18921.18       482.52 o                         
  -5   8   4        208.42        185.91        43.10 o                         
  -4   8   4        175.81        171.61        38.31 o                         
  -3   8   4       4507.00       4472.86       150.18 o                         
  -2   8   4        740.89        685.08        56.51 o                         
  -1   8   4         41.16         75.46        30.62 o                         
   0   8   4      18902.04      19982.15       770.59 o                         
   1   8   4        227.01         79.60        37.50 o                         
   2   8   4       2558.78       2829.20       135.92 o                         
   3   8   4       1005.91        940.98        63.87 o                         
   4   8   4       2425.34       2653.39       113.67 o                         
   5   8   4         33.15         14.90        25.67 o                         
   6   8   4       3657.35       3770.35       184.65 o                         
   7   8   4       3941.52       3731.00       171.58 o                         
   8   8   4      10361.47      10014.98       290.34 o                         
   9   8   4       3690.73       3479.03       162.06 o                         
  10   8   4       3399.22       3196.71       157.34 o                         
  11   8   4         10.61        -15.46        31.96 o                         
  12   8   4         59.91        103.81        42.16 o                         
  13   8   4       2440.97       2541.69       135.96 o                         
  14   8   4       2480.60       2686.51        91.92 o                         
  15   8   4        375.20        388.34        34.53 o                         
  16   8   4          9.84         14.24        22.47 o                         
  17   8   4        207.21        247.09        21.38 o                         
 -19   9   4         33.11         40.26        16.00 o                         
 -18   9   4        461.93        479.90        28.22 o                         
 -17   9   4        166.16        176.39        21.02 o                         
 -16   9   4       3137.39       3313.86       109.84 o                         
 -15   9   4          0.54         -7.30        16.43 o                         
 -14   9   4        360.25        313.92        33.37 o                         
 -13   9   4       1700.60       1519.82       125.79 o                         
 -12   9   4       2398.90       2209.49        85.96 o                         
 -11   9   4       3972.67       3812.38       142.11 o                         
 -10   9   4       2571.43       2331.14        85.58 o                         
  -9   9   4       4250.07       3899.79       110.42 o                         
  -8   9   4       2305.95       2214.68        79.10 o                         
  -7   9   4         44.87         43.72        14.78 o                         
  -6   9   4       2458.14       2035.34       134.63 o                         
  -5   9   4         82.48        144.57        39.55 o                         
  -4   9   4       4719.86       4362.45       161.16 o                         
  -3   9   4        564.99        438.54        61.33 o                         
  -2   9   4      13330.43      13735.02       349.44 o                         
  -1   9   4         66.71        257.54        45.21 o                         
   0   9   4       2603.00       2862.96       148.28 o                         
   1   9   4        280.80        432.32        84.90 o                         
   2   9   4       4540.31       4494.93       187.38 o                         
   3   9   4      10938.00      11206.01       309.35 o                         
   4   9   4       5171.86       5498.65       216.37 o                         
   5   9   4       2757.59       2701.40        97.21 o                         
   6   9   4          2.41         31.97        15.90 o                         
   7   9   4        186.52        189.59        21.16 o                         
   8   9   4        154.06        213.88        28.24 o                         
   9   9   4        595.26        552.65        45.71 o                         
  10   9   4         26.67        -26.39        34.72 o                         
  11   9   4         20.45         42.07        33.79 o                         
  12   9   4       1843.21       1960.27       119.56 o                         
  13   9   4        332.97        260.26        38.65 o                         
  14   9   4       2629.51       2950.35        74.35 o                         
  15   9   4         12.88         15.46        30.74 o                         
  16   9   4        662.09        702.13        72.76 o                         
 -18  10   4         58.56         68.37        18.87 o                         
 -17  10   4         41.44         14.12        17.87 o                         
 -16  10   4        592.08        570.53        29.12 o                         
 -15  10   4       3707.95       4005.16       104.46 o                         
 -14  10   4        692.12        725.12        45.95 o                         
 -13  10   4          0.20        -15.86        19.99 o                         
 -12  10   4       2271.16       2038.42       116.48 o                         
 -11  10   4       1758.00       1630.68        60.14 o                         
 -10  10   4        186.26        190.16        27.53 o                         
  -9  10   4       2088.77       1941.95        78.53 o                         
  -8  10   4        111.56        125.78        26.52 o                         
  -7  10   4      11321.87      11638.23       264.07 o                         
  -6  10   4        616.40        676.37        34.92 o                         
  -5  10   4       2404.28       2404.73        59.68 o                         
  -4  10   4       5049.63       5222.12       116.29 o                         
  -3  10   4        102.86        111.58        36.99 o                         
  -2  10   4       1149.25       1046.90        95.85 o                         
  -1  10   4        336.74        206.71        43.63 o                         
   0  10   4       2203.67       2152.94       196.18 o                         
   1  10   4       1209.97       1286.54        89.62 o                         
   2  10   4          3.31         -5.09        14.84 o                         
   3  10   4         24.33         57.22        12.08 o                         
   4  10   4       2804.05       3034.51        74.88 o                         
   5  10   4        122.56        149.63        18.04 o                         
   6  10   4        259.22        255.97        23.76 o                         
   7  10   4       4122.34       4067.33        79.49 o                         
   8  10   4        200.99        181.22        22.12 o                         
   9  10   4        973.26        975.86        45.59 o                         
  10  10   4        328.76        265.98        35.42 o                         
  11  10   4        202.47        176.45        27.27 o                         
  12  10   4        367.53        307.55        34.27 o                         
  13  10   4        491.93        509.23        40.61 o                         
  14  10   4         53.42         80.25        15.96 o                         
  15  10   4        513.57        523.24        46.34 o                         
  16  10   4        701.42        684.53        47.28 o                         
 -17  11   4          0.00         30.41        13.23 o                         
 -16  11   4        151.15        154.16        18.65 o                         
 -15  11   4        324.08        354.44        40.46 o                         
 -14  11   4         42.77         44.28        26.09 o                         
 -13  11   4       1757.46       1897.62       109.27 o                         
 -12  11   4         62.86         34.25        31.39 o                         
 -11  11   4        320.65        263.78        26.41 o                         
 -10  11   4       2671.29       2555.05        75.91 o                         
  -9  11   4        300.87        241.53        30.36 o                         
  -8  11   4         56.48         38.03        15.06 o                         
  -7  11   4        922.61        908.85        44.48 o                         
  -6  11   4        109.46        107.73        16.67 o                         
  -5  11   4       2914.41       2914.03        74.79 o                         
  -4  11   4        228.00        302.15        28.14 o                         
  -3  11   4       1012.35       1107.17        44.03 o                         
  -2  11   4       6017.47       6155.97       137.99 o                         
  -1  11   4        493.26        506.80        92.53 o                         
   0  11   4       4470.52       4507.69       113.66 o                         
   1  11   4        683.18        669.80        60.34 o                         
   2  11   4       4105.78       3923.43       151.70 o                         
   3  11   4       5557.50       5394.38       111.41 o                         
   4  11   4        403.08        381.87        27.16 o                         
   5  11   4         12.08        -10.60        12.95 o                         
   6  11   4         96.81        106.03        18.34 o                         
   7  11   4       1784.71       1747.03        51.17 o                         
   8  11   4       6002.50       5912.90       116.32 o                         
   9  11   4       2870.21       3056.46        80.61 o                         
  10  11   4        171.71        190.32        23.27 o                         
  11  11   4        962.05        953.57        54.16 o                         
  12  11   4        387.29        439.37        36.77 o                         
  13  11   4          7.74         30.01        13.08 o                         
  14  11   4        754.86        836.68        38.97 o                         
  15  11   4         41.92         39.13        18.84 o                         
 -16  12   4        400.52        410.37        33.65 o                         
 -15  12   4        389.45        441.41        23.19 o                         
 -14  12   4         53.08         93.38        17.68 o                         
 -13  12   4          0.70          7.16        24.68 o                         
 -12  12   4        245.21        236.28        42.75 o                         
 -11  12   4        282.52        288.31        32.10 o                         
 -10  12   4          0.79          7.53        18.73 o                         
  -9  12   4         24.21         46.36        16.81 o                         
  -8  12   4       1731.29       1654.53        72.16 o                         
  -7  12   4         20.35         -3.84        14.53 o                         
  -6  12   4        276.42        278.68        24.81 o                         
  -5  12   4         11.71         -1.52        16.28 o                         
  -4  12   4       1310.11       1333.01        62.63 o                         
  -3  12   4        363.76        407.41        36.22 o                         
  -2  12   4          0.16         26.98        13.00 o                         
  -1  12   4        440.55        490.58        37.84 o                         
   0  12   4       1174.37       1110.70        86.60 o                         
   1  12   4       1100.02       1135.34        80.82 o                         
   2  12   4       1304.13       1313.11        86.14 o                         
   3  12   4       3573.57       3581.82       101.98 o                         
   4  12   4       1933.24       1840.76        58.57 o                         
   5  12   4        239.45        269.04        36.00 o                         
   6  12   4       2942.70       2869.54        65.50 o                         
   7  12   4        610.76        665.08        36.74 o                         
   8  12   4       2553.70       2591.24        71.73 o                         
   9  12   4        638.76        581.74        34.49 o                         
  10  12   4       3425.37       3616.53        98.75 o                         
  11  12   4         16.42         31.73        19.02 o                         
  12  12   4          0.01         21.18        15.82 o                         
  13  12   4        692.33        731.27        30.37 o                         
  14  12   4          3.89        -16.85        16.85 o                         
 -14  13   4         71.86        101.22        16.38 o                         
 -13  13   4       3451.37       3564.44       277.99 o                         
 -12  13   4         70.33         63.03        25.79 o                         
 -11  13   4        447.22        490.57        54.02 o                         
 -10  13   4        957.50       1040.52        56.45 o                         
  -9  13   4        908.04        961.92        55.16 o                         
  -8  13   4          2.01         23.88        20.86 o                         
  -7  13   4         66.30         68.81        18.22 o                         
  -6  13   4        148.48        182.93        26.11 o                         
  -5  13   4       1685.70       1987.18        77.15 o                         
  -4  13   4       1354.07       1423.39        64.57 o                         
  -3  13   4        424.36        421.35        36.37 o                         
  -2  13   4         48.33         23.79        15.96 o                         
  -1  13   4        109.49         90.76        20.29 o                         
   0  13   4       2182.70       2263.48       115.77 o                         
   1  13   4       4764.12       4853.39       175.36 o                         
   2  13   4         79.34         24.52        25.45 o                         
   3  13   4       1525.67       1692.80        98.44 o                         
   4  13   4       3022.99       3016.98        92.56 o                         
   5  13   4          1.53          9.40        12.65 o                         
   6  13   4        574.99        594.83        32.84 o                         
   7  13   4       3118.50       3151.67        76.97 o                         
   8  13   4         72.21         74.13        15.59 o                         
   9  13   4        459.45        473.41        28.88 o                         
  10  13   4       1966.81       1942.95        85.35 o                         
  11  13   4        249.70        275.64        26.32 o                         
  12  13   4       1001.50       1055.32        43.46 o                         
 -13  14   4         84.32         93.04        21.02 o                         
 -12  14   4         39.89         38.68        21.67 o                         
 -11  14   4        724.15        835.39        59.86 o                         
 -10  14   4          5.94          5.40        25.16 o                         
  -9  14   4         59.69         49.76        33.94 o                         
  -8  14   4        283.78        301.67        30.66 o                         
  -7  14   4       1007.22       1099.39        69.94 o                         
  -6  14   4        103.11         95.90        32.25 o                         
  -5  14   4         68.04         90.03        21.17 o                         
  -4  14   4          7.82          4.54        30.39 o                         
  -3  14   4         92.19         87.37        20.20 o                         
  -2  14   4        422.75        392.17        34.80 o                         
  -1  14   4       1494.09       1675.46        68.63 o                         
   0  14   4         16.43         27.09        26.58 o                         
   1  14   4        230.08        250.47        42.83 o                         
   2  14   4        428.09        534.61        58.39 o                         
   3  14   4          1.30        -22.49        29.38 o                         
   4  14   4        206.38        163.53        23.08 o                         
   5  14   4        121.83        127.16        21.22 o                         
   6  14   4        276.70        242.04        26.18 o                         
   7  14   4        621.73        643.76        31.28 o                         
   8  14   4       1334.22       1498.76        65.07 o                         
   9  14   4        270.98        290.79        20.42 o                         
  10  14   4        781.77        759.33        71.92 o                         
 -11  15   4        364.15        384.70        33.81 o                         
 -10  15   4         82.79         82.49        21.81 o                         
  -9  15   4         55.32         39.84        19.30 o                         
  -8  15   4        468.10        481.09        46.41 o                         
  -7  15   4       1180.32       1204.21        52.05 o                         
  -6  15   4          0.29         -0.71        10.97 o                         
  -5  15   4         11.65         11.43        11.06 o                         
  -4  15   4        288.10        308.26        23.68 o                         
  -3  15   4          4.43         -8.78        11.63 o                         
  -2  15   4        133.18        141.15        20.03 o                         
  -1  15   4        563.26        602.58        39.19 o                         
   0  15   4        134.77        102.31        29.80 o                         
   1  15   4         20.17         10.56        24.01 o                         
   2  15   4        143.77        157.17        23.51 o                         
   3  15   4       1005.70       1030.00        73.29 o                         
   4  15   4       2596.14       2811.03       121.06 o                         
   5  15   4       1412.61       1680.93        90.00 o                         
   6  15   4         32.33         60.00        24.21 o                         
   7  15   4        151.26        169.05        38.38 o                         
  -6  16   4        473.22        433.06        36.80 o                         
  -5  16   4        755.11        758.79       121.29 o                         
  -4  16   4        342.16        310.35        27.16 o                         
  -3  16   4        128.30        141.36        20.29 o                         
  -2  16   4        371.41        404.72        30.26 o                         
  -1  16   4        995.68       1019.79        65.38 o                         
   0  16   4          5.15        -22.40        22.40 o                         
   1  16   4        409.00        448.07        44.98 o                         
   2  16   4        808.02        899.13        62.12 o                         
   3  16   4          7.43         17.71        17.14 o                         
   4  16   4        358.61        415.32        40.83 o                         
   5  16   4         66.30         77.92        19.69 o                         
 -21   0   5         76.46         53.61        13.58 o                         
 -19   0   5        279.69        265.97        23.74 o                         
 -17   0   5       2913.79       2813.66       131.86 o                         
 -15   0   5       5281.78       4827.60       177.02 o                         
 -13   0   5       5052.66       4684.33       224.71 o                         
 -11   0   5       3298.92       3969.10       190.92 o                         
  -9   0   5        286.32        404.55        91.97 o                         
  -7   0   5      11642.09      13426.30       442.05 o                         
  -5   0   5        182.16        235.40        46.47 o                         
  -3   0   5       6929.95       7132.26       167.94 o                         
  -1   0   5      10486.96      12158.74       307.28 o                         
   1   0   5        674.14        847.57        88.87 o                         
   3   0   5       9853.52      10481.45       127.16 o                         
   5   0   5       1721.36       2100.52        80.51 o                         
   7   0   5      11798.24      12834.89       435.92 o                         
   9   0   5       3421.23       3356.47       244.08 o                         
  11   0   5        216.03        100.05        48.12 o                         
  13   0   5        328.26        243.89        37.44 o                         
  15   0   5        387.60        272.47        42.74 o                         
  17   0   5         51.85          5.60        23.05 o                         
  19   0   5       1464.75       1606.56        76.48 o                         
 -22   1   5        272.71        306.87        17.76 o                         
 -21   1   5        313.91        309.49        20.89 o                         
 -20   1   5         17.94         19.91         9.70 o                         
 -19   1   5         63.19         56.26        14.73 o                         
 -18   1   5         23.66         11.59        11.55 o                         
 -17   1   5        139.40        128.09        23.38 o                         
 -16   1   5        944.48        897.31        51.82 o                         
 -15   1   5       3860.24       3720.09       107.71 o                         
 -14   1   5       2124.96       2248.77       113.12 o                         
 -13   1   5        263.01        181.31        35.21 o                         
 -12   1   5      10371.15       9236.58       218.98 o                         
 -11   1   5       3502.01       3286.79       121.82 o                         
 -10   1   5      12866.68      14328.91       265.56 o                         
  -9   1   5      19800.04      20872.71       503.15 o                         
  -8   1   5         29.08        106.76        45.58 o                         
  -7   1   5         17.72        116.14        48.46 o                         
  -6   1   5       3272.97       3444.77       112.40 o                         
  -5   1   5       6877.96       7991.99       214.72 o                         
  -4   1   5      36506.11      45062.27       498.04 o                         
  -3   1   5      19541.79      23331.52       301.69 o                         
  -2   1   5       8177.34       9486.21       214.83 o                         
  -1   1   5      31228.13      35943.56       215.80 o                         
   0   1   5      56557.29      63777.52       461.30 o                         
   1   1   5      14320.27      15818.41       202.50 o                         
   2   1   5       2349.15       2119.30        52.52 o                         
   3   1   5       2500.38       2872.85        67.30 o                         
   4   1   5        789.58        672.86        35.22 o                         
   5   1   5      10737.03      11355.35       145.96 o                         
   6   1   5        323.90        268.34        27.60 o                         
   7   1   5       2513.95       2844.97        98.62 o                         
   8   1   5       8289.71       8432.59       185.84 o                         
   9   1   5       2437.30       2380.94       115.01 o                         
  10   1   5       2393.90       2230.53       146.98 o                         
  11   1   5       3002.34       3035.03       262.13 o                         
  12   1   5         82.55        121.14        19.69 o                         
  13   1   5       2273.46       2196.20        78.30 o                         
  14   1   5         23.57          9.28        18.18 o                         
  15   1   5          3.61        -18.74        20.30 o                         
  16   1   5         13.64          3.28        26.44 o                         
  17   1   5        660.35        627.77        40.44 o                         
  18   1   5        970.13       1055.01        48.08 o                         
  19   1   5         11.46         14.45        12.69 o                         
 -22   2   5        204.87        211.71        18.15 o                         
 -21   2   5        365.44        427.40        20.90 o                         
 -20   2   5        581.95        586.09        27.20 o                         
 -19   2   5         84.74         82.76        20.72 o                         
 -18   2   5        335.90        307.77        40.64 o                         
 -17   2   5         74.76         73.19        22.27 o                         
 -16   2   5        256.08        257.67        24.67 o                         
 -15   2   5        140.19        126.87        28.45 o                         
 -14   2   5        234.95        287.98        27.83 o                         
 -13   2   5        823.28        819.49        67.88 o                         
 -12   2   5         18.51         11.30        27.06 o                         
 -11   2   5       7800.29       7861.40       190.85 o                         
 -10   2   5          8.83        -20.26        27.93 o                         
  -9   2   5      14742.48      14836.77       284.93 o                         
  -8   2   5        165.61        156.92        32.44 o                         
  -7   2   5        261.98        404.32        54.50 o                         
  -6   2   5      16693.80      17598.55       238.41 o                         
  -5   2   5      18033.13      21421.41       258.38 o                         
  -4   2   5       7290.23       8407.55       277.16 o                         
  -3   2   5       2252.58       2469.26        53.96 o                         
  -2   2   5       5315.20       5643.87       136.39 o                         
  -1   2   5      18317.77      21738.25       342.82 o                         
   0   2   5      16455.67      18330.50       274.93 o                         
   1   2   5        205.22        122.67         9.37 o                         
   2   2   5         74.84         63.47        12.41 o                         
   3   2   5          7.26         13.75         5.86 o                         
   4   2   5       1529.67       1540.99        38.81 o                         
   5   2   5       8022.63       8594.80       126.11 o                         
   6   2   5       2549.48       2328.95        66.98 o                         
   7   2   5       9691.22       9933.35       196.20 o                         
   8   2   5       3187.32       3345.30       116.52 o                         
   9   2   5        277.48        238.79        36.12 o                         
  10   2   5        531.41        411.70        65.27 o                         
  11   2   5        609.27        577.73        47.42 o                         
  12   2   5       4276.05       3884.17        83.93 o                         
  13   2   5        212.86        176.49        19.34 o                         
  14   2   5         22.49         38.22        14.23 o                         
  15   2   5          3.69         28.91        18.27 o                         
  16   2   5         43.02         30.50        59.49 o                         
  17   2   5          0.21          4.60        18.45 o                         
  18   2   5        296.88        360.12        28.48 o                         
  19   2   5         12.19         16.85         9.59 o                         
 -22   3   5         28.33         23.85        10.06 o                         
 -21   3   5        823.45        960.16        30.04 o                         
 -20   3   5       1488.84       1582.29        45.20 o                         
 -19   3   5        507.91        513.12        39.66 o                         
 -18   3   5       1263.24       1279.81        88.99 o                         
 -17   3   5        327.14        359.32        59.39 o                         
 -16   3   5      13398.65      12825.77       499.28 o                         
 -15   3   5        317.18        306.38        25.85 o                         
 -14   3   5       2346.87       2266.00        69.98 o                         
 -13   3   5       4811.77       4382.82       182.14 o                         
 -12   3   5        192.72        150.07        45.60 o                         
 -11   3   5       3822.73       3911.68       158.40 o                         
 -10   3   5       4780.53       4771.71       139.28 o                         
  -9   3   5       7917.57       7944.39       313.24 o                         
  -8   3   5      14680.11      14440.93       328.87 o                         
  -7   3   5        519.26        559.55        46.38 o                         
  -6   3   5        351.59        378.27        35.27 o                         
  -5   3   5        840.58        789.08        44.55 o                         
  -4   3   5      46868.48      54616.68       508.37 o                         
  -3   3   5        934.01       1345.86        64.68 o                         
  -2   3   5       1976.70       2419.43        46.05 o                         
  -1   3   5       5207.82       5935.69        77.61 o                         
   0   3   5      13648.29      15791.38       165.08 o                         
   1   3   5      14086.37      16073.21       160.45 o                         
   2   3   5      11499.02      13312.32       271.14 o                         
   3   3   5         36.59         56.34        11.10 o                         
   4   3   5       5560.23       5259.29       101.37 o                         
   5   3   5        195.22        188.97        23.77 o                         
   6   3   5       1176.11       1181.14        63.86 o                         
   7   3   5        153.23        141.76        25.22 o                         
   8   3   5        887.50        926.55        75.19 o                         
   9   3   5        502.22        441.27        57.18 o                         
  10   3   5       5352.77       5479.80       262.13 o                         
  11   3   5         39.29         48.56        13.31 o                         
  12   3   5       7232.55       6687.48       153.09 o                         
  13   3   5       4951.95       4601.49        95.76 o                         
  14   3   5       2221.18       2089.92        76.15 o                         
  15   3   5        188.46        202.36        27.09 o                         
  16   3   5       3664.11       3598.33       100.62 o                         
  17   3   5          1.58        -17.80        17.80 o                         
  18   3   5       1139.77       1262.47        73.97 o                         
  19   3   5        255.47        290.47        24.86 o                         
 -22   4   5         66.13         91.59        19.23 o                         
 -21   4   5        603.20        688.77        37.81 o                         
 -20   4   5         33.24         49.66        13.66 o                         
 -19   4   5        784.55        853.91        48.19 o                         
 -18   4   5       1434.44       1405.89        63.50 o                         
 -17   4   5          1.46         -3.08        19.74 o                         
 -16   4   5       1437.58       1320.90        62.84 o                         
 -15   4   5        411.18        388.87        29.01 o                         
 -14   4   5       3075.38       2799.18        74.77 o                         
 -13   4   5        155.32        196.95        52.17 o                         
 -12   4   5       2727.17       2508.80       144.66 o                         
 -11   4   5       1377.24       1291.64        91.93 o                         
 -10   4   5       4482.23       4094.50       156.81 o                         
  -9   4   5        315.92        357.07        58.30 o                         
  -8   4   5        901.44        920.50        79.66 o                         
  -7   4   5        745.30        777.07        58.19 o                         
  -6   4   5       4494.79       4799.05       144.55 o                         
  -5   4   5      16134.50      17386.30       238.47 o                         
  -4   4   5       1178.24       1161.47        58.28 o                         
  -3   4   5       4373.98       4930.46       101.60 o                         
  -2   4   5       2484.47       3048.32        57.99 o                         
  -1   4   5      18985.86      21597.73       395.67 o                         
   0   4   5       6682.59       7846.26       142.44 o                         
   1   4   5      13058.44      13744.17       195.50 o                         
   2   4   5       1497.78       1854.69        60.69 o                         
   3   4   5         43.43         81.37        13.45 o                         
   4   4   5        847.09        847.50        37.25 o                         
   5   4   5        243.58        347.60        39.89 o                         
   6   4   5         10.36         39.82        20.48 o                         
   7   4   5       4829.17       5081.73       254.24 o                         
   8   4   5       5158.90       5383.36       207.74 o                         
   9   4   5         75.06         61.08        30.19 o                         
  10   4   5         56.64         49.48        27.19 o                         
  11   4   5        601.54        499.29        68.82 o                         
  12   4   5       2103.90       1854.56        75.53 o                         
  13   4   5        225.76        189.41        28.69 o                         
  14   4   5        873.29        955.70        74.92 o                         
  15   4   5         93.47         70.79        28.70 o                         
  16   4   5          0.08         32.17        28.95 o                         
  17   4   5         61.47         54.59        26.68 o                         
  18   4   5          3.45         20.12        20.50 o                         
  19   4   5         11.68         10.69        12.10 o                         
 -21   5   5        286.43        293.60        18.04 o                         
 -20   5   5        102.06         73.13        16.77 o                         
 -19   5   5        368.03        377.41        46.16 o                         
 -18   5   5        647.85        648.55        43.39 o                         
 -17   5   5         50.13         23.95        18.85 o                         
 -16   5   5       1983.50       1862.12        61.72 o                         
 -15   5   5        130.78        115.67        18.59 o                         
 -14   5   5         45.01         25.31        16.44 o                         
 -13   5   5        187.77        242.13        27.93 o                         
 -12   5   5        940.88        816.57        79.07 o                         
 -11   5   5       2181.27       1769.14       110.63 o                         
 -10   5   5         88.09         72.41        27.34 o                         
  -9   5   5       1928.14       1865.11       112.93 o                         
  -8   5   5       1564.34       1645.77        91.36 o                         
  -7   5   5       1081.74       1028.68        81.87 o                         
  -6   5   5       1107.05        916.90        62.66 o                         
  -5   5   5      13596.02      15100.12       259.36 o                         
  -4   5   5        877.52        768.70        44.78 o                         
  -3   5   5        819.34        760.33        51.22 o                         
  -2   5   5          1.86         10.64        10.85 o                         
  -1   5   5       2581.61       2975.78       124.57 o                         
   0   5   5       2583.67       3101.15        81.16 o                         
   1   5   5       1176.47       1383.12        53.36 o                         
   2   5   5       1877.96       2058.34        63.02 o                         
   3   5   5         12.23         39.41        13.24 o                         
   4   5   5        128.50         70.43        15.58 o                         
   5   5   5       4521.09       4904.65       141.39 o                         
   6   5   5        102.25        132.59        27.65 o                         
   7   5   5       1260.18       1253.10        79.69 o                         
   8   5   5       1040.72       1042.84        68.91 o                         
   9   5   5       1329.36       1398.33       101.44 o                         
  10   5   5        139.12         95.16        24.40 o                         
  11   5   5        564.82        545.00        40.78 o                         
  12   5   5        374.14        322.08        33.65 o                         
  13   5   5       3250.05       2909.19       201.77 o                         
  14   5   5        532.13        500.56        40.05 o                         
  15   5   5        675.57        666.88        61.34 o                         
  16   5   5        817.00        830.45        65.48 o                         
  17   5   5         65.05         67.52        23.90 o                         
  18   5   5        510.80        471.58        30.53 o                         
  19   5   5        144.71        157.45        24.79 o                         
 -21   6   5          7.54          9.46         9.20 o                         
 -20   6   5          6.86         23.25        16.21 o                         
 -19   6   5        410.22        447.99        47.08 o                         
 -18   6   5        634.67        598.30        56.73 o                         
 -17   6   5        523.28        519.55        56.19 o                         
 -16   6   5       3182.25       3172.48        86.15 o                         
 -15   6   5        375.78        350.91        36.09 o                         
 -14   6   5       1512.35       1434.64        65.52 o                         
 -13   6   5        607.85        545.30        40.50 o                         
 -12   6   5          4.10          0.06        11.42 o                         
 -11   6   5       1377.74       1242.69       118.70 o                         
 -10   6   5       6090.61       5189.05       230.73 o                         
  -9   6   5        819.39        804.96        90.52 o                         
  -8   6   5      23162.91      21259.83       453.77 o                         
  -7   6   5       5782.37       5600.35       204.48 o                         
  -6   6   5        127.59        149.75        32.04 o                         
  -5   6   5       7005.76       6845.44       150.78 o                         
  -4   6   5       1284.83       1315.85        73.81 o                         
  -3   6   5        869.86        858.50        56.47 o                         
  -2   6   5      27566.20      28738.05       488.44 o                         
  -1   6   5       3315.48       3631.69        98.81 o                         
   0   6   5      15930.90      18647.98       338.23 o                         
   1   6   5       1887.01       2091.29        91.86 o                         
   2   6   5       6912.81       7633.01       195.09 o                         
   3   6   5       5734.77       6443.81       127.52 o                         
   4   6   5      12564.19      13704.29       309.38 o                         
   5   6   5         23.92         30.76        25.30 o                         
   6   6   5       2074.20       2275.22       135.52 o                         
   7   6   5        863.76        796.30        85.97 o                         
   8   6   5        353.51        379.26        48.17 o                         
   9   6   5        404.84        361.37        45.65 o                         
  10   6   5         48.55         50.14        16.42 o                         
  11   6   5        596.98        501.67        39.28 o                         
  12   6   5        265.69        204.46        49.14 o                         
  13   6   5        394.06        328.13        34.30 o                         
  14   6   5          0.77          5.76        22.87 o                         
  15   6   5         50.77         50.09        16.67 o                         
  16   6   5         34.62         46.86        23.78 o                         
  17   6   5       1661.09       1646.64        81.12 o                         
  18   6   5         92.09        107.39        17.77 o                         
 -20   7   5        569.97        645.12        48.61 o                         
 -19   7   5         60.74         81.83        17.50 o                         
 -18   7   5        815.90        834.52        63.74 o                         
 -17   7   5          2.00         -3.70        42.06 o                         
 -16   7   5        461.80        443.44        36.95 o                         
 -15   7   5         19.94         31.74        24.89 o                         
 -14   7   5        292.45        315.00        32.76 o                         
 -13   7   5        643.63        595.36        43.96 o                         
 -12   7   5       5905.29       5622.03       272.97 o                         
 -11   7   5         53.60         14.08        14.00 o                         
 -10   7   5        314.20        250.12        48.52 o                         
  -9   7   5        931.70        688.41        67.78 o                         
  -8   7   5        345.68        334.85        39.57 o                         
  -7   7   5        546.06        540.62        63.04 o                         
  -6   7   5        265.30        259.71        39.97 o                         
  -5   7   5       1188.81       1468.21        82.33 o                         
  -4   7   5       3738.85       3596.74       158.11 o                         
  -3   7   5      10477.25      10817.91       200.97 o                         
  -2   7   5       3595.66       3633.77       107.48 o                         
  -1   7   5      30879.76      32103.31       454.39 o                         
   0   7   5        800.29        833.11        57.30 o                         
   1   7   5        734.32        731.94        50.89 o                         
   2   7   5        502.61        473.04        41.77 o                         
   3   7   5       1578.29       1821.87        71.92 o                         
   4   7   5          1.70        -15.63        15.63 o                         
   5   7   5       3328.42       3441.11       131.79 o                         
   6   7   5          0.94         15.08        34.99 o                         
   7   7   5        970.72       1011.93        95.75 o                         
   8   7   5       7469.87       7596.82       482.38 o                         
   9   7   5        188.25        138.90        34.18 o                         
  10   7   5        225.82        255.35        49.46 o                         
  11   7   5        223.11        204.71        47.41 o                         
  12   7   5       1198.10       1112.51        58.31 o                         
  13   7   5        901.16        868.63        76.72 o                         
  14   7   5       1348.36       1400.55        51.82 o                         
  15   7   5         48.92         19.87        23.17 o                         
  16   7   5          2.93         27.91        12.75 o                         
  17   7   5         20.13          6.87        11.19 o                         
 -20   8   5         10.07        -15.17        15.17 o                         
 -19   8   5        325.60        364.45        25.77 o                         
 -18   8   5         32.45         32.67        24.54 o                         
 -17   8   5        106.16         61.69        39.00 o                         
 -16   8   5         26.42         13.69        17.87 o                         
 -15   8   5        138.70        133.29        23.26 o                         
 -14   8   5        879.66        927.43        53.28 o                         
 -13   8   5       5136.48       4939.09       208.77 o                         
 -12   8   5          9.43         10.03        16.43 o                         
 -11   8   5       5087.29       4341.12       119.85 o                         
 -10   8   5        720.74        639.28        44.08 o                         
  -9   8   5      11616.40      10395.07       237.78 o                         
  -8   8   5       2188.04       1985.02       166.99 o                         
  -7   8   5          2.62          6.21        24.56 o                         
  -6   8   5        214.75        195.83        35.95 o                         
  -5   8   5      11134.58      10945.66       258.69 o                         
  -4   8   5        398.15        313.06        49.36 o                         
  -3   8   5      15747.90      15360.95       469.75 o                         
  -2   8   5       1084.82       1110.03        90.51 o                         
  -1   8   5      11262.58      11375.18       300.26 o                         
   0   8   5       7197.87       7524.89       236.61 o                         
   1   8   5       3892.69       3915.00       229.07 o                         
   2   8   5        470.99        564.35        60.29 o                         
   3   8   5      10503.71      11050.26       287.69 o                         
   4   8   5       1951.12       2028.85       100.44 o                         
   5   8   5      13303.65      13076.24       353.18 o                         
   6   8   5       2614.33       2659.14       175.51 o                         
   7   8   5       1981.38       1976.25       112.98 o                         
   8   8   5       2608.08       2588.43       135.01 o                         
   9   8   5       5925.92       5984.96       217.85 o                         
  10   8   5        972.00        975.64        87.59 o                         
  11   8   5        345.84        329.61        58.28 o                         
  12   8   5          6.31        -12.57        31.05 o                         
  13   8   5        231.78        240.36        34.33 o                         
  14   8   5        144.27        172.07        26.78 o                         
  15   8   5         19.28          1.19        19.99 o                         
  16   8   5        707.94        720.86        37.35 o                         
  17   8   5        697.48        665.57        43.49 o                         
 -19   9   5        100.51        104.08        19.59 o                         
 -18   9   5          1.79          5.82        13.53 o                         
 -17   9   5          6.37        -15.26        15.26 o                         
 -16   9   5         40.28         47.94        14.02 o                         
 -15   9   5        165.02        177.00        46.21 o                         
 -14   9   5       1115.46       1104.69       118.41 o                         
 -13   9   5       1443.57       1372.97       121.16 o                         
 -12   9   5       4304.64       4108.73       331.46 o                         
 -11   9   5       2869.57       2561.52        91.55 o                         
 -10   9   5       1903.07       1646.66        71.35 o                         
  -9   9   5        858.68        882.77        51.68 o                         
  -8   9   5       3358.31       3510.42       102.16 o                         
  -7   9   5        716.86        699.16        37.85 o                         
  -6   9   5          4.20        -22.41        23.47 o                         
  -5   9   5       1702.39       1665.20        87.58 o                         
  -4   9   5         13.26         39.91        21.70 o                         
  -3   9   5       2204.86       2274.43       209.91 o                         
  -2   9   5         89.79        128.62        37.34 o                         
  -1   9   5         87.48         70.00        25.67 o                         
   0   9   5        358.92        392.05        79.87 o                         
   1   9   5        612.20        604.26        97.02 o                         
   2   9   5       2489.60       2748.01       144.89 o                         
   3   9   5          0.89          2.47        22.94 o                         
   4   9   5       1030.69        927.59        88.29 o                         
   5   9   5       2302.71       2295.51        62.57 o                         
   6   9   5        304.06        307.63        26.10 o                         
   7   9   5        171.99        130.95        22.90 o                         
   8   9   5       3208.77       2977.91       146.18 o                         
   9   9   5        184.24        170.50        46.17 o                         
  10   9   5        715.09        671.33        47.60 o                         
  11   9   5        271.01        245.67        59.90 o                         
  12   9   5       2640.99       2709.06        93.29 o                         
  13   9   5        432.36        451.99        39.03 o                         
  14   9   5          0.87         12.46        15.06 o                         
  15   9   5        541.79        533.98        31.92 o                         
  16   9   5         92.45         72.54        20.62 o                         
 -18  10   5        195.41        212.94        27.09 o                         
 -17  10   5         22.22         17.27        19.06 o                         
 -16  10   5        164.92        151.98        19.88 o                         
 -15  10   5        214.84        226.99        26.91 o                         
 -14  10   5        314.05        296.40        31.05 o                         
 -13  10   5         10.70        -19.18        21.38 o                         
 -12  10   5         98.98         31.52        19.17 o                         
 -11  10   5        319.57        309.12        34.23 o                         
 -10  10   5         32.11         32.61        17.50 o                         
  -9  10   5        228.91        220.55        57.05 o                         
  -8  10   5        100.16        110.07        17.54 o                         
  -7  10   5       2326.58       2299.38        66.30 o                         
  -6  10   5        902.75        849.02        39.24 o                         
  -5  10   5        649.30        638.28        33.85 o                         
  -4  10   5        889.56       1033.21        34.21 o                         
  -3  10   5       1126.66       1171.14        50.39 o                         
  -2  10   5        525.10        652.71       109.02 o                         
  -1  10   5       1920.80       1969.25       223.70 o                         
   0  10   5       2428.27       2352.54       108.83 o                         
   1  10   5       1089.64        998.88       111.52 o                         
   2  10   5       4792.83       4660.07       128.19 o                         
   3  10   5       1437.53       1275.12        69.44 o                         
   4  10   5        863.28        824.32        37.86 o                         
   5  10   5         43.41         25.66        12.22 o                         
   6  10   5          2.71          1.11        11.23 o                         
   7  10   5        443.17        431.56        26.05 o                         
   8  10   5        106.65         74.59        16.10 o                         
   9  10   5         65.28         79.74        21.95 o                         
  10  10   5        343.15        332.83        57.60 o                         
  11  10   5         62.65         63.11        21.21 o                         
  12  10   5          3.19         27.38        22.15 o                         
  13  10   5        262.62        252.89        28.38 o                         
  14  10   5        126.20        123.55        21.82 o                         
  15  10   5        154.75        139.58        26.17 o                         
 -17  11   5       1010.22       1163.59        58.39 o                         
 -16  11   5         68.12         82.41        15.75 o                         
 -15  11   5        862.14        931.58        45.27 o                         
 -14  11   5        212.99        238.84        52.68 o                         
 -13  11   5        848.68        796.95        75.94 o                         
 -12  11   5       1187.86       1075.36        58.09 o                         
 -11  11   5         49.36         52.45        17.74 o                         
 -10  11   5         84.82         81.31        23.36 o                         
  -9  11   5         27.33         26.47        17.50 o                         
  -8  11   5        453.76        432.25        30.37 o                         
  -7  11   5        998.12        959.05        43.07 o                         
  -6  11   5       2071.64       2078.89        63.40 o                         
  -5  11   5        778.68        694.82        36.48 o                         
  -4  11   5        441.49        435.49        28.70 o                         
  -3  11   5        271.52        252.74        21.96 o                         
  -2  11   5       1713.40       1755.41        56.39 o                         
  -1  11   5         55.11         53.18        16.22 o                         
   0  11   5        420.14        322.78        45.07 o                         
   1  11   5        711.17        664.82        59.97 o                         
   2  11   5        363.70        378.11        31.78 o                         
   3  11   5        201.63        205.52        19.94 o                         
   4  11   5         12.21         -4.39        12.58 o                         
   5  11   5        110.88        126.22        17.78 o                         
   6  11   5         30.07         29.12        11.66 o                         
   7  11   5       1929.37       1984.34        54.45 o                         
   8  11   5       1937.32       2003.86        64.17 o                         
   9  11   5        703.08        751.71        39.10 o                         
  10  11   5        559.94        586.99        43.31 o                         
  11  11   5        721.45        717.10        46.56 o                         
  12  11   5          8.16         -8.11        20.13 o                         
  13  11   5        374.88        410.70        35.68 o                         
  14  11   5         12.49         -7.78        19.89 o                         
 -16  12   5        699.86        757.51        45.26 o                         
 -15  12   5        143.24        147.81        14.24 o                         
 -14  12   5        762.40        839.05        59.10 o                         
 -13  12   5       1282.63       1450.49        86.10 o                         
 -12  12   5          0.33         -6.02        18.43 o                         
 -11  12   5          3.36        -14.62        20.16 o                         
 -10  12   5        167.61        176.53        22.95 o                         
  -9  12   5         91.98         83.72        21.92 o                         
  -8  12   5       4512.71       4540.00       124.06 o                         
  -7  12   5       1773.00       1831.89        60.49 o                         
  -6  12   5        392.74        354.26        26.05 o                         
  -5  12   5        959.89        947.93        53.13 o                         
  -4  12   5        868.36        887.35        51.62 o                         
  -3  12   5        681.71        650.78        44.36 o                         
  -2  12   5       1707.12       1759.21       117.08 o                         
  -1  12   5         30.25         27.19        28.12 o                         
   0  12   5       1895.45       1737.88        99.81 o                         
   1  12   5        927.83       1012.75        76.00 o                         
   2  12   5        288.25        260.26        42.63 o                         
   3  12   5       2602.40       2486.69       176.23 o                         
   4  12   5      11429.05      11516.51       236.12 o                         
   5  12   5        176.25        221.74        29.20 o                         
   6  12   5         43.23         67.15        19.99 o                         
   7  12   5       1496.69       1525.60        54.30 o                         
   8  12   5       1035.96        980.35        43.01 o                         
   9  12   5        150.91        153.08        19.50 o                         
  10  12   5        163.28        173.77        26.28 o                         
  11  12   5          1.17         -1.81        25.63 o                         
  12  12   5        128.73        114.00        14.74 o                         
  13  12   5         65.70         62.08        21.76 o                         
 -14  13   5        414.52        444.35        27.74 o                         
 -13  13   5         20.05         38.38        22.86 o                         
 -12  13   5        592.21        574.54        53.25 o                         
 -11  13   5         18.60         29.58        25.69 o                         
 -10  13   5         87.85         52.35        31.25 o                         
  -9  13   5        554.28        555.21        42.45 o                         
  -8  13   5       1805.20       1849.93        78.58 o                         
  -7  13   5        335.90        306.01        47.58 o                         
  -6  13   5       3176.88       3504.92       104.09 o                         
  -5  13   5          2.06         13.06        18.28 o                         
  -4  13   5       1672.92       1705.60        71.35 o                         
  -3  13   5        156.72        140.17        25.24 o                         
  -2  13   5        253.69        242.13        27.98 o                         
  -1  13   5         73.71         -5.17        32.41 o                         
   0  13   5          4.23        -28.72        29.40 o                         
   1  13   5       1490.32       1505.16        94.58 o                         
   2  13   5       1196.65       1234.70        83.22 o                         
   3  13   5        121.12         59.49        29.36 o                         
   4  13   5       2553.62       2612.65        68.16 o                         
   5  13   5        652.38        713.04        30.94 o                         
   6  13   5        123.14        129.30        18.28 o                         
   7  13   5       1645.79       1722.25        60.46 o                         
   8  13   5        591.32        600.94        32.10 o                         
   9  13   5        118.10        125.29        20.33 o                         
  10  13   5        159.34        142.22        21.21 o                         
  11  13   5        317.27        332.36        27.31 o                         
  12  13   5        113.87         97.19        21.57 o                         
 -13  14   5          1.14         20.73        11.15 o                         
 -12  14   5        448.91        553.77        46.02 o                         
 -11  14   5         73.54         90.56        24.67 o                         
 -10  14   5          7.53          4.70        22.12 o                         
  -9  14   5        162.57        196.44        37.90 o                         
  -8  14   5         58.97         50.48        17.91 o                         
  -7  14   5         13.81         25.48        13.47 o                         
  -6  14   5       1031.45       1003.11        52.34 o                         
  -5  14   5       3058.27       3118.69        94.86 o                         
  -4  14   5         84.95         91.85        28.25 o                         
  -3  14   5         43.81         19.40        15.35 o                         
  -2  14   5        510.44        504.31        38.27 o                         
  -1  14   5        340.56        396.52        51.63 o                         
   0  14   5        552.24        598.23        59.31 o                         
   1  14   5         16.01         16.46        25.30 o                         
   2  14   5         41.42         16.09        25.68 o                         
   3  14   5        135.87        144.12        35.48 o                         
   4  14   5        425.18        395.70        34.31 o                         
   5  14   5       1001.66        988.43        48.08 o                         
   6  14   5         40.59         12.39        11.00 o                         
   7  14   5         12.22         -8.96        11.62 o                         
   8  14   5         41.85         56.53        12.76 o                         
   9  14   5        325.12        292.87        23.89 o                         
  10  14   5          0.31          2.22        15.46 o                         
 -11  15   5         30.49        -17.68        17.68 o                         
 -10  15   5          2.22        -20.11        20.11 o                         
  -9  15   5        740.70        737.26        53.65 o                         
  -8  15   5        717.13        717.59        54.37 o                         
  -7  15   5        114.70        115.62        18.92 o                         
  -6  15   5          2.71        -11.23        11.23 o                         
  -5  15   5          0.67         -6.73        14.41 o                         
  -4  15   5        140.44        123.48        17.01 o                         
  -3  15   5         29.89         19.21        14.09 o                         
  -2  15   5        140.18        156.29        32.31 o                         
  -1  15   5        390.51        376.34        45.88 o                         
   0  15   5         47.59         42.12        27.65 o                         
   1  15   5        121.03        134.56        32.92 o                         
   2  15   5        395.33        417.35        33.36 o                         
   3  15   5         23.12         -2.85        22.75 o                         
   4  15   5        651.26        785.76        62.08 o                         
   5  15   5         60.46         69.60        24.00 o                         
   6  15   5         91.62         91.53        23.54 o                         
   7  15   5        134.66        129.29        24.57 o                         
  -6  16   5        129.50        106.14        20.56 o                         
  -5  16   5        801.22        841.38        85.51 o                         
  -4  16   5        105.22         86.65        40.07 o                         
  -3  16   5        409.18        483.66        45.31 o                         
  -2  16   5         55.62         90.57        26.53 o                         
  -1  16   5        333.54        329.40        33.18 o                         
   0  16   5        796.07        908.42        62.75 o                         
   1  16   5         21.69         -9.53        19.24 o                         
   2  16   5         14.86         20.15        17.84 o                         
   3  16   5         78.08        106.02        25.39 o                         
   4  16   5        132.58        110.12        23.03 o                         
 -22   0   6        109.73        120.47        22.69 o                         
 -20   0   6       1665.97       1736.77        52.31 o                         
 -18   0   6       7838.94       7666.81       231.20 o                         
 -16   0   6       7052.31       7589.58       230.38 o                         
 -14   0   6        615.53        522.03        84.71 o                         
 -12   0   6        528.43        597.51       128.82 o                         
 -10   0   6      16789.76      17171.86       579.62 o                         
  -8   0   6       8048.81       8399.30       355.74 o                         
  -6   0   6      11935.68      13170.60       424.60 o                         
  -4   0   6       6035.20       6270.76       236.98 o                         
  -2   0   6        311.17        263.10        29.86 o                         
   0   0   6      15021.91      17757.76       476.91 o                         
   2   0   6      10348.16      11618.12       167.69 o                         
   4   0   6      25171.93      26703.24       469.38 o                         
   6   0   6       8115.95       8021.62       328.80 o                         
   8   0   6       1033.07       1002.25       131.52 o                         
  10   0   6       2392.39       2444.44       224.97 o                         
  12   0   6        184.77        146.45        30.12 o                         
  14   0   6          2.31        -28.53        28.53 o                         
  16   0   6        535.07        615.89        58.91 o                         
  18   0   6         20.14         19.86        13.21 o                         
 -22   1   6          0.97          0.15         9.51 o                         
 -21   1   6        707.72        754.83        27.47 o                         
 -20   1   6        506.74        521.14        33.42 o                         
 -19   1   6       1047.17       1083.60        43.66 o                         
 -18   1   6         91.92         89.33        17.34 o                         
 -17   1   6       1018.57        950.62        53.66 o                         
 -16   1   6        415.66        395.20        35.41 o                         
 -15   1   6         85.31         81.43        19.90 o                         
 -14   1   6       2956.88       2729.92       124.62 o                         
 -13   1   6        186.28        224.38        38.46 o                         
 -12   1   6        313.89        422.10        48.13 o                         
 -11   1   6      13872.49      13572.77       261.24 o                         
 -10   1   6       3847.80       3489.76       139.25 o                         
  -9   1   6       6906.36       6890.66       438.55 o                         
  -8   1   6      10261.33      10341.74       507.55 o                         
  -7   1   6      14287.15      14698.79       740.04 o                         
  -6   1   6       4222.00       4324.19       129.36 o                         
  -5   1   6      13632.25      16177.39       269.76 o                         
  -4   1   6       4667.77       5224.86       125.42 o                         
  -3   1   6        602.57        809.99        36.90 o                         
  -2   1   6      13146.33      15319.88       142.77 o                         
  -1   1   6      20501.64      23984.21       235.39 o                         
   0   1   6      18385.35      21083.94       200.60 o                         
   1   1   6      12341.21      13743.47       158.80 o                         
   2   1   6       1384.91       1623.98        42.12 o                         
   3   1   6       5834.56       5785.93       105.06 o                         
   4   1   6        454.96        538.01        28.35 o                         
   5   1   6        195.72        267.52        32.78 o                         
   6   1   6      21513.37      22470.48       367.43 o                         
   7   1   6       9903.88      10123.00       244.17 o                         
   8   1   6       2304.35       2092.87       113.21 o                         
   9   1   6       4850.53       4807.85       214.17 o                         
  10   1   6       4037.45       3860.89       201.78 o                         
  11   1   6          5.91         13.64        19.26 o                         
  12   1   6       4924.97       4738.24       116.20 o                         
  13   1   6        984.88        993.76        52.39 o                         
  14   1   6        862.05        826.44        48.64 o                         
  15   1   6        555.79        592.40        41.62 o                         
  16   1   6        468.86        427.71        29.12 o                         
  17   1   6          1.71         16.07        17.00 o                         
  18   1   6         12.45          6.37        11.30 o                         
  19   1   6          4.35         -9.82         9.82 o                         
 -22   2   6          0.69         -6.77         8.74 o                         
 -21   2   6         74.88         71.50        11.30 o                         
 -20   2   6       1250.35       1321.07        39.79 o                         
 -19   2   6         19.31          6.47        17.84 o                         
 -18   2   6          0.09        -14.06        19.95 o                         
 -17   2   6        807.78        874.92        42.34 o                         
 -16   2   6        228.37        250.02        24.06 o                         
 -15   2   6        962.75        960.83        52.60 o                         
 -14   2   6       5069.57       5179.51       126.55 o                         
 -13   2   6       1988.79       1712.52       114.29 o                         
 -12   2   6      10066.23       9224.82       219.27 o                         
 -11   2   6       1584.11       1306.42        77.66 o                         
 -10   2   6        221.70        255.93        39.62 o                         
  -9   2   6       4024.00       4015.19       141.54 o                         
  -8   2   6        599.65        622.57        72.54 o                         
  -7   2   6       3840.98       3901.12       133.08 o                         
  -6   2   6      14818.17      15786.30       311.79 o                         
  -5   2   6      29296.29      32160.18       365.27 o                         
  -4   2   6       5772.94       6835.94        93.16 o                         
  -3   2   6         98.27        132.68        18.06 o                         
  -2   2   6      16986.78      20116.67       177.69 o                         
  -1   2   6       1742.99       1873.36        34.15 o                         
   0   2   6      21901.23      24029.56       228.14 o                         
   1   2   6       5186.20       6637.26        83.77 o                         
   2   2   6      11490.33      13280.38       225.18 o                         
   3   2   6       8680.57      10121.09       243.32 o                         
   4   2   6        806.66        623.15        41.90 o                         
   5   2   6        130.78        124.57        19.78 o                         
   6   2   6        179.93        131.15        26.08 o                         
   7   2   6       1431.53       1225.75        82.71 o                         
   8   2   6       3645.45       3719.40       152.95 o                         
   9   2   6        388.59        344.58        50.73 o                         
  10   2   6       4935.92       4767.96       326.99 o                         
  11   2   6          1.53          4.28        12.75 o                         
  12   2   6        203.38        188.62        24.07 o                         
  13   2   6         83.54         51.12        17.16 o                         
  14   2   6       3005.15       2979.23       147.10 o                         
  15   2   6         82.21         80.08        39.68 o                         
  16   2   6         18.43         29.68        23.52 o                         
  17   2   6         61.94         57.85        17.91 o                         
  18   2   6          1.80          2.33        14.67 o                         
  19   2   6         50.54         49.45        12.71 o                         
 -22   3   6        162.80        163.02        16.60 o                         
 -21   3   6         24.82         43.65        11.25 o                         
 -20   3   6          4.23          1.15        15.94 o                         
 -19   3   6       4516.26       4694.23       128.42 o                         
 -18   3   6        102.41         79.73        38.33 o                         
 -17   3   6       4717.62       4575.76       126.09 o                         
 -16   3   6        253.17        302.26        31.92 o                         
 -15   3   6        654.81        616.56        30.66 o                         
 -14   3   6       1581.37       1537.46        46.46 o                         
 -13   3   6       8801.54       8585.36       429.66 o                         
 -12   3   6        188.16        260.92        52.54 o                         
 -11   3   6       6244.23       5680.86       194.62 o                         
 -10   3   6       2660.39       2577.95       148.68 o                         
  -9   3   6       5595.12       5296.51       159.46 o                         
  -8   3   6       3058.54       2873.34       110.18 o                         
  -7   3   6       1187.66       1106.90        71.03 o                         
  -6   3   6       1638.23       1561.79        97.45 o                         
  -5   3   6       4491.90       4747.14       111.92 o                         
  -4   3   6      22678.48      26443.48       300.14 o                         
  -3   3   6       2042.50       2103.21        74.51 o                         
  -2   3   6      33087.30      39869.44       536.41 o                         
  -1   3   6        219.44        259.90        14.94 o                         
   0   3   6        759.40        786.28        22.68 o                         
   1   3   6         60.95        133.55        16.07 o                         
   2   3   6       4043.12       5036.96        80.56 o                         
   3   3   6        202.79        349.71        29.90 o                         
   4   3   6         46.73         89.97        36.30 o                         
   5   3   6       6987.78       7095.98       150.52 o                         
   6   3   6       2977.35       3227.96       106.75 o                         
   7   3   6        647.67        535.80        74.03 o                         
   8   3   6       8987.11       9680.58       434.65 o                         
   9   3   6       8930.71       9170.49       332.49 o                         
  10   3   6       2054.42       2158.36       162.89 o                         
  11   3   6        276.97        299.68        24.25 o                         
  12   3   6        130.85        128.49        28.07 o                         
  13   3   6        287.37        259.33        28.98 o                         
  14   3   6         10.25         15.63        17.87 o                         
  15   3   6          1.72        -15.24        17.18 o                         
  16   3   6        121.66         76.05        24.40 o                         
  17   3   6         30.95         11.29        16.37 o                         
  18   3   6         86.18        111.18        19.09 o                         
  19   3   6        135.00        154.24        17.23 o                         
 -22   4   6          1.06          5.38        12.51 o                         
 -21   4   6          1.99         14.01        10.41 o                         
 -20   4   6        565.28        587.58        39.39 o                         
 -19   4   6       1329.95       1357.93        59.37 o                         
 -18   4   6        375.91        448.22        39.53 o                         
 -17   4   6       1979.53       1997.84        77.74 o                         
 -16   4   6       1032.89       1085.10        46.23 o                         
 -15   4   6        313.45        295.18        25.92 o                         
 -14   4   6       4856.42       4428.12       103.97 o                         
 -13   4   6        475.92        470.31        61.98 o                         
 -12   4   6       1486.79       1319.40       106.78 o                         
 -11   4   6        206.91         87.68        53.71 o                         
 -10   4   6        757.99        731.89        93.74 o                         
  -9   4   6        512.69        542.21        67.82 o                         
  -8   4   6       1877.00       1851.23       144.52 o                         
  -7   4   6       2875.28       2856.08       113.01 o                         
  -6   4   6       4597.42       5150.83       127.22 o                         
  -5   4   6       3375.83       3668.12       110.73 o                         
  -4   4   6      12344.65      13258.43       369.22 o                         
  -3   4   6          2.14         11.48        11.13 o                         
  -2   4   6       9808.26      11144.37       208.39 o                         
  -1   4   6        421.00        377.76        17.83 o                         
   0   4   6      31190.95      34288.34       412.98 o                         
   1   4   6        820.45        958.46        50.31 o                         
   2   4   6         23.91         88.83        14.64 o                         
   3   4   6        663.92        770.66        54.10 o                         
   4   4   6         55.43         40.67        26.15 o                         
   5   4   6       3198.34       3654.87       156.02 o                         
   6   4   6       7111.16       7405.46       240.91 o                         
   7   4   6      15555.78      16073.80       341.08 o                         
   8   4   6       1809.88       1624.09       135.24 o                         
   9   4   6       1784.93       1869.04       151.90 o                         
  10   4   6       3937.10       3536.98       163.25 o                         
  11   4   6        252.92        232.08        21.89 o                         
  12   4   6         70.38         62.08        15.54 o                         
  13   4   6       2169.92       2051.60       102.54 o                         
  14   4   6        593.38        563.30        39.42 o                         
  15   4   6         13.18        -14.80        26.45 o                         
  16   4   6        148.56         81.61        27.84 o                         
  17   4   6       1251.98       1291.22        76.67 o                         
  18   4   6          1.08          8.46        25.50 o                         
 -21   5   6        278.65        287.84        18.18 o                         
 -20   5   6          0.18        -24.96        24.96 o                         
 -19   5   6          1.13         -3.05        16.50 o                         
 -18   5   6        284.86        324.34        32.65 o                         
 -17   5   6          5.61          3.36        16.89 o                         
 -16   5   6        691.51        701.91        38.37 o                         
 -15   5   6         57.58         82.18        27.01 o                         
 -14   5   6         40.78         41.89        18.94 o                         
 -13   5   6        275.01        291.23        30.02 o                         
 -12   5   6        194.96        180.88        49.67 o                         
 -11   5   6        789.55        691.14        71.38 o                         
 -10   5   6       2453.79       2402.37       124.54 o                         
  -9   5   6          0.18        -31.02        31.02 o                         
  -8   5   6        529.17        410.33        60.79 o                         
  -7   5   6       1597.27       1740.30        91.23 o                         
  -6   5   6      17549.79      18325.97       309.90 o                         
  -5   5   6       1388.27       1268.60        69.99 o                         
  -4   5   6        657.57        678.35        44.19 o                         
  -3   5   6       6299.78       6437.21       129.32 o                         
  -2   5   6      12872.87      13586.28       178.96 o                         
  -1   5   6       7781.14       8151.96       166.61 o                         
   0   5   6        470.73        602.31        31.60 o                         
   1   5   6        708.53        826.91        40.18 o                         
   2   5   6       4725.85       5535.82       264.67 o                         
   3   5   6       5376.74       5707.00       143.88 o                         
   4   5   6        107.53         86.26        30.42 o                         
   5   5   6        133.54         86.39        36.34 o                         
   6   5   6         36.67         17.16        23.39 o                         
   7   5   6         41.49         12.86        32.73 o                         
   8   5   6       2298.50       2432.18       173.55 o                         
   9   5   6       1292.27       1247.39       223.33 o                         
  10   5   6         15.30         19.77        12.95 o                         
  11   5   6       1100.56        950.65        53.25 o                         
  12   5   6       3058.28       2753.79        94.09 o                         
  13   5   6         74.54         26.72        17.53 o                         
  14   5   6         45.46         60.37        37.29 o                         
  15   5   6          9.92         10.21        26.53 o                         
  16   5   6        239.17        213.74        37.50 o                         
  17   5   6       1348.68       1403.79        54.93 o                         
  18   5   6        292.82        310.74        24.15 o                         
 -21   6   6        828.33        843.06        27.26 o                         
 -20   6   6        360.00        409.44        37.37 o                         
 -19   6   6        153.11        124.37        29.99 o                         
 -18   6   6         97.72         76.05        29.80 o                         
 -17   6   6          8.16          4.50        13.62 o                         
 -16   6   6       2204.12       2198.45        66.71 o                         
 -15   6   6       1111.08       1049.00        46.54 o                         
 -14   6   6       1440.00       1421.18        65.70 o                         
 -13   6   6       1419.20       1253.87        60.18 o                         
 -12   6   6         45.61         31.40        13.88 o                         
 -11   6   6         92.80         59.65        32.89 o                         
 -10   6   6         36.54         57.39        49.92 o                         
  -9   6   6       2760.25       2686.82       218.65 o                         
  -8   6   6       3739.22       3360.46       165.91 o                         
  -7   6   6       1252.12       1083.57        73.30 o                         
  -6   6   6       2437.89       2420.84        92.47 o                         
  -5   6   6       3076.43       3193.68       124.27 o                         
  -4   6   6        472.75        405.71        36.75 o                         
  -3   6   6        635.72        538.39        47.46 o                         
  -2   6   6          5.31          2.95        17.70 o                         
  -1   6   6      38089.29      39552.48       496.72 o                         
   0   6   6       5533.49       6103.91       132.44 o                         
   1   6   6       8915.90       8981.46       261.66 o                         
   2   6   6         27.33         42.09        17.03 o                         
   3   6   6       2124.30       2074.89        89.37 o                         
   4   6   6        275.49        294.59        30.51 o                         
   5   6   6        126.79         95.05        26.88 o                         
   6   6   6          0.65         34.75        26.81 o                         
   7   6   6       2574.42       2754.13       160.77 o                         
   8   6   6       1638.15       1505.62       141.36 o                         
   9   6   6        136.00         92.10        27.83 o                         
  10   6   6         30.15         36.68        15.28 o                         
  11   6   6         68.19         62.14        19.44 o                         
  12   6   6       1043.75        989.45        56.07 o                         
  13   6   6          1.01        -13.94        13.94 o                         
  14   6   6        115.52        103.44        19.34 o                         
  15   6   6          0.73         -2.76        15.27 o                         
  16   6   6        368.88        433.57        44.85 o                         
  17   6   6        917.82        918.42        43.68 o                         
  18   6   6        925.13       1026.17        55.04 o                         
 -21   7   6        516.59        506.49        34.31 o                         
 -20   7   6        293.06        296.49        28.76 o                         
 -19   7   6         76.05        104.33        28.10 o                         
 -18   7   6          2.83         -1.42        14.33 o                         
 -17   7   6        170.31        189.52        25.44 o                         
 -16   7   6          5.20        -19.20        19.20 o                         
 -15   7   6        397.45        427.21        54.61 o                         
 -14   7   6        165.64        139.39        33.67 o                         
 -13   7   6       1022.89       1009.48        89.41 o                         
 -12   7   6       1833.52       1630.90        98.15 o                         
 -11   7   6          8.21          0.35        16.56 o                         
 -10   7   6        865.32        658.25        85.21 o                         
  -9   7   6        911.94        878.62        93.56 o                         
  -8   7   6        457.36        346.03        50.51 o                         
  -7   7   6       5328.63       4874.40       203.32 o                         
  -6   7   6      31524.70      29876.41       680.12 o                         
  -5   7   6        180.88        173.54        28.01 o                         
  -4   7   6        289.81        320.34        33.74 o                         
  -3   7   6        231.03        227.17        30.92 o                         
  -2   7   6       4639.61       4697.31       127.17 o                         
  -1   7   6       1464.18       1523.54        80.40 o                         
   0   7   6          8.90         47.23        21.05 o                         
   1   7   6       4972.09       5149.39       140.51 o                         
   2   7   6      14432.81      14888.66       376.13 o                         
   3   7   6       2571.54       2731.37       107.09 o                         
   4   7   6        154.17        144.36        27.85 o                         
   5   7   6         79.65         80.93        32.59 o                         
   6   7   6       4077.55       4004.36       153.81 o                         
   7   7   6       2460.74       2181.70        83.46 o                         
   8   7   6        784.28        782.46        73.00 o                         
   9   7   6        841.06        774.70        76.28 o                         
  10   7   6        370.11        347.14        56.65 o                         
  11   7   6       1365.17       1201.50        98.43 o                         
  12   7   6        659.33        645.88        36.42 o                         
  13   7   6          2.21         10.23        14.53 o                         
  14   7   6        695.15        739.40        59.42 o                         
  15   7   6         40.02         77.46        32.62 o                         
  16   7   6        131.53        137.98        15.75 o                         
  17   7   6        101.87         73.38        20.28 o                         
 -20   8   6         50.21         52.83        20.04 o                         
 -19   8   6         59.87         73.05        14.72 o                         
 -18   8   6       5926.43       6304.47       127.02 o                         
 -17   8   6        805.71        852.67        46.54 o                         
 -16   8   6          3.56         11.36        18.29 o                         
 -15   8   6         63.86         38.92        24.70 o                         
 -14   8   6       1708.70       1627.59       103.10 o                         
 -13   8   6        730.22        741.17        99.17 o                         
 -12   8   6       1161.87       1052.43        81.18 o                         
 -11   8   6        227.59        210.58        27.95 o                         
 -10   8   6        877.36        708.50        45.33 o                         
  -9   8   6        221.57        273.28        27.34 o                         
  -8   8   6       4189.30       3994.39       165.51 o                         
  -7   8   6       5363.60       4776.96       174.57 o                         
  -6   8   6       1253.61       1240.47        84.43 o                         
  -5   8   6       7036.23       6551.30       192.37 o                         
  -4   8   6      17857.38      17778.30       646.23 o                         
  -3   8   6       4161.49       3974.42       147.35 o                         
  -2   8   6       7066.92       7275.00       241.96 o                         
  -1   8   6       4045.47       4195.05       178.58 o                         
   0   8   6      11543.80      11823.80       312.58 o                         
   1   8   6       3404.78       3453.24       218.56 o                         
   2   8   6      10924.32      12080.88       434.65 o                         
   3   8   6        284.72        220.07        57.25 o                         
   4   8   6       6504.30       6890.30       257.81 o                         
   5   8   6        448.72        541.10        69.60 o                         
   6   8   6        181.41        221.97        37.62 o                         
   7   8   6        303.02        307.40        46.96 o                         
   8   8   6       1405.80       1435.80       100.70 o                         
   9   8   6        857.27        880.65        83.17 o                         
  10   8   6        400.33        389.17        38.92 o                         
  11   8   6        234.43        171.97        27.56 o                         
  12   8   6       1016.45       1044.73        57.54 o                         
  13   8   6         67.84         36.24        20.00 o                         
  14   8   6       1926.10       2090.82       104.22 o                         
  15   8   6        390.53        379.78        30.42 o                         
  16   8   6         18.48         33.71        11.96 o                         
 -19   9   6          6.81          1.64        23.57 o                         
 -18   9   6        230.09        232.57        17.46 o                         
 -17   9   6        116.92        121.79        20.02 o                         
 -16   9   6        879.49        871.25        47.69 o                         
 -15   9   6       1054.42       1077.61        66.14 o                         
 -14   9   6        586.46        491.21        40.18 o                         
 -13   9   6        125.70        105.30        58.13 o                         
 -12   9   6        287.37        298.17        48.18 o                         
 -11   9   6          8.31         38.35        19.10 o                         
 -10   9   6       1164.55       1000.14        56.05 o                         
  -9   9   6          7.34         44.65        18.99 o                         
  -8   9   6       1618.34       1592.97        53.66 o                         
  -7   9   6       7083.13       6940.60       113.71 o                         
  -6   9   6       1407.26       1445.73        96.16 o                         
  -5   9   6        663.78        656.63        56.09 o                         
  -4   9   6        540.14        743.41        58.94 o                         
  -3   9   6       3052.18       3115.64       167.58 o                         
  -2   9   6       1690.28       1970.08       210.41 o                         
  -1   9   6       3580.03       3267.75       166.81 o                         
   0   9   6       8511.38       8459.15       379.75 o                         
   1   9   6         13.47        -57.33        57.33 o                         
   2   9   6       2315.61       2216.39       188.06 o                         
   3   9   6       7550.26       7901.76       270.36 o                         
   4   9   6        231.13        228.68        19.78 o                         
   5   9   6        513.75        535.54        29.87 o                         
   6   9   6        531.28        550.71        39.00 o                         
   7   9   6         14.44          8.18        15.45 o                         
   8   9   6        683.93        753.50        48.73 o                         
   9   9   6       2283.98       2161.14        82.76 o                         
  10   9   6        771.16        694.09        68.12 o                         
  11   9   6          1.61         30.95        51.96 o                         
  12   9   6       1019.59       1000.78        57.08 o                         
  13   9   6        229.50        234.66        25.17 o                         
  14   9   6         62.10         68.60        16.28 o                         
  15   9   6         26.82         32.72        12.16 o                         
 -18  10   6        169.16        142.81        23.14 o                         
 -17  10   6        343.81        302.68        24.52 o                         
 -16  10   6         10.00         -1.21        14.81 o                         
 -15  10   6         11.60         10.14        13.88 o                         
 -14  10   6        188.35        180.78        27.19 o                         
 -13  10   6         40.96         -1.90        19.89 o                         
 -12  10   6       1017.68        814.93        51.79 o                         
 -11  10   6        473.17        446.57        39.16 o                         
 -10  10   6          7.00         40.79        22.23 o                         
  -9  10   6        863.92        974.51        44.51 o                         
  -8  10   6        476.29        452.80        30.36 o                         
  -7  10   6        225.65        216.04        22.26 o                         
  -6  10   6       3684.30       3701.29        85.04 o                         
  -5  10   6        123.56        150.01        18.97 o                         
  -4  10   6        323.70        379.63        25.36 o                         
  -3  10   6       2803.54       2912.88        87.92 o                         
  -2  10   6        712.05        703.38        59.63 o                         
  -1  10   6        642.54        563.78        54.19 o                         
   0  10   6        970.76        978.43        48.10 o                         
   1  10   6       2281.61       2360.04        76.42 o                         
   2  10   6       2082.02       2165.61        93.02 o                         
   3  10   6       6678.71       6493.37       113.34 o                         
   4  10   6        240.48        218.87        20.92 o                         
   5  10   6       1282.23       1263.35        47.55 o                         
   6  10   6        373.70        388.71        28.02 o                         
   7  10   6       1168.24       1168.07        51.51 o                         
   8  10   6        991.70        946.84        54.58 o                         
   9  10   6         10.94          6.53        19.05 o                         
  10  10   6        127.75         71.21        23.59 o                         
  11  10   6        133.20        116.82        24.82 o                         
  12  10   6          6.32         30.97        20.59 o                         
  13  10   6          0.55         -1.59        18.96 o                         
  14  10   6         35.98         23.96        19.51 o                         
  15  10   6         52.22         56.73        19.27 o                         
 -17  11   6          3.29         16.37        14.00 o                         
 -16  11   6        295.41        284.43        22.83 o                         
 -15  11   6         79.79         67.39        13.40 o                         
 -14  11   6        193.81        145.98        21.65 o                         
 -13  11   6         72.38         60.05        18.70 o                         
 -12  11   6       1788.09       1739.27        72.90 o                         
 -11  11   6       1301.59       1214.62        85.41 o                         
 -10  11   6       2222.61       2202.39        84.23 o                         
  -9  11   6       1801.29       1836.96        98.78 o                         
  -8  11   6        252.34        239.58        23.80 o                         
  -7  11   6         80.78         82.87        15.70 o                         
  -6  11   6       1478.79       1454.82        53.36 o                         
  -5  11   6        189.18        159.01        18.58 o                         
  -4  11   6        930.63        958.24        41.12 o                         
  -3  11   6        492.26        457.80        48.65 o                         
  -2  11   6       2970.77       2867.62       128.43 o                         
  -1  11   6          4.18          6.81        21.51 o                         
   0  11   6          9.63         -9.96        21.26 o                         
   1  11   6        599.45        526.69        37.03 o                         
   2  11   6        901.56        856.09        46.58 o                         
   3  11   6        733.50        776.78        36.60 o                         
   4  11   6        667.96        540.99        31.68 o                         
   5  11   6          6.19         34.19        13.49 o                         
   6  11   6       5406.81       5187.06        91.36 o                         
   7  11   6         29.68         -2.56        13.61 o                         
   8  11   6        429.76        476.42        31.63 o                         
   9  11   6        168.49        152.44        25.34 o                         
  10  11   6        315.64        319.28        32.58 o                         
  11  11   6         28.38         23.66        18.58 o                         
  12  11   6         33.57         36.36        16.85 o                         
  13  11   6          3.45         13.53        19.58 o                         
  14  11   6        309.78        387.25        37.34 o                         
 -16  12   6         13.20         10.58        12.12 o                         
 -15  12   6          1.18          1.59        15.33 o                         
 -14  12   6        388.98        427.48        43.55 o                         
 -13  12   6       1458.87       1597.22        76.98 o                         
 -12  12   6        131.27        119.78        25.77 o                         
 -11  12   6          3.38          4.15        18.68 o                         
 -10  12   6         42.58         28.50        21.31 o                         
  -9  12   6        399.44        389.66        29.14 o                         
  -8  12   6         27.05         25.34        18.30 o                         
  -7  12   6        270.14        228.17        22.73 o                         
  -6  12   6          3.60          6.47        12.43 o                         
  -5  12   6         83.43         63.29        19.92 o                         
  -4  12   6       1258.31       1301.04        61.98 o                         
  -3  12   6       1545.73       1533.60        66.89 o                         
  -2  12   6        833.10        878.46        72.68 o                         
  -1  12   6       2400.68       2214.39       114.24 o                         
   0  12   6          3.28          0.81        23.89 o                         
   1  12   6       1520.40       1433.27        91.30 o                         
   2  12   6        478.45        456.27        36.31 o                         
   3  12   6        940.27        906.33        68.79 o                         
   4  12   6       1247.16       1193.60        46.34 o                         
   5  12   6        603.39        659.59        35.24 o                         
   6  12   6          2.37         -1.64        16.10 o                         
   7  12   6        324.51        345.19        26.95 o                         
   8  12   6        403.63        417.04        33.66 o                         
   9  12   6        378.72        362.37        33.21 o                         
  10  12   6        335.94        325.14        30.78 o                         
  11  12   6        101.77         85.29        17.61 o                         
  12  12   6        199.59        206.83        39.53 o                         
  13  12   6        643.91        731.51        48.51 o                         
 -14  13   6       1378.93       1589.22        83.43 o                         
 -13  13   6        216.61        217.61        33.68 o                         
 -12  13   6         79.32        104.13        29.83 o                         
 -11  13   6       2662.59       2910.17       126.40 o                         
 -10  13   6          7.95        -24.99        28.59 o                         
  -9  13   6         83.30         83.56        18.76 o                         
  -8  13   6        716.91        711.80        48.64 o                         
  -7  13   6        606.31        665.69        44.71 o                         
  -6  13   6         15.18         20.64        15.85 o                         
  -5  13   6       4975.93       5289.48       131.22 o                         
  -4  13   6          2.23         21.27        17.65 o                         
  -3  13   6         84.16         87.91        33.76 o                         
  -2  13   6        275.90        290.77        46.08 o                         
  -1  13   6       4298.39       4395.17       165.96 o                         
   0  13   6       1034.89       1037.79        78.32 o                         
   1  13   6        823.45        795.05        68.16 o                         
   2  13   6        681.66        674.33        64.79 o                         
   3  13   6         42.19         64.88        39.91 o                         
   4  13   6         57.60         79.82        18.30 o                         
   5  13   6       1236.93       1218.90        40.35 o                         
   6  13   6         15.73         23.95        12.81 o                         
   7  13   6       1954.31       1995.61        57.85 o                         
   8  13   6        795.47        810.95        35.94 o                         
   9  13   6        763.88        761.17        41.02 o                         
  10  13   6         30.88         39.50        14.84 o                         
  11  13   6        996.92       1036.21        43.10 o                         
 -13  14   6       1804.08       1975.63        75.77 o                         
 -12  14   6       1182.91       1433.97        71.13 o                         
 -11  14   6          1.31        -20.74        21.27 o                         
 -10  14   6        344.78        437.03        47.73 o                         
  -9  14   6        353.77        384.58        46.64 o                         
  -8  14   6        175.06        188.65        25.22 o                         
  -7  14   6        335.67        349.58        30.81 o                         
  -6  14   6         39.90         86.28        20.80 o                         
  -5  14   6        715.17        782.81        46.64 o                         
  -4  14   6        451.98        522.06        47.58 o                         
  -3  14   6        793.21        785.73        74.14 o                         
  -2  14   6        874.65        921.63        72.62 o                         
  -1  14   6        627.51        646.29        61.93 o                         
   0  14   6        911.33        943.51        75.51 o                         
   1  14   6        509.14        499.37        55.15 o                         
   2  14   6        332.23        370.81        48.01 o                         
   3  14   6        771.66        768.27        64.29 o                         
   4  14   6        988.75        970.09        50.84 o                         
   5  14   6        126.80        119.45        18.31 o                         
   6  14   6         54.94         69.43        27.93 o                         
   7  14   6        488.72        467.12        25.14 o                         
   8  14   6          0.72         15.08        13.83 o                         
   9  14   6        159.27        153.94        27.64 o                         
 -10  15   6        147.06        157.16        26.20 o                         
  -9  15   6         46.90         78.92        24.04 o                         
  -8  15   6       2613.44       2886.08       111.67 o                         
  -7  15   6        641.08        685.58        37.75 o                         
  -6  15   6        436.50        381.54        63.41 o                         
  -5  15   6        101.74         99.46        23.91 o                         
  -4  15   6         94.98        113.11        27.56 o                         
  -3  15   6        106.87        113.24        29.82 o                         
  -2  15   6          4.17          8.72        22.49 o                         
  -1  15   6       2542.92       2699.04       117.14 o                         
   0  15   6        121.51        131.43        31.59 o                         
   1  15   6        645.27        691.43        57.96 o                         
   2  15   6        117.99         98.53        23.20 o                         
   3  15   6        216.12        224.73        34.59 o                         
   4  15   6         13.71         -7.28        19.04 o                         
   5  15   6        461.40        603.69        50.74 o                         
   6  15   6         83.85         99.14        22.53 o                         
  -6  16   6        178.85        151.31        23.95 o                         
  -5  16   6        594.26        612.06        86.03 o                         
  -4  16   6          1.82         13.65        31.00 o                         
  -3  16   6        215.60        237.89        33.97 o                         
  -2  16   6        332.86        406.46        41.57 o                         
  -1  16   6          4.01          6.29        12.78 o                         
   0  16   6          4.17         -6.56        19.86 o                         
   1  16   6        121.50        139.37        28.48 o                         
   2  16   6        139.30        200.34        30.49 o                         
   3  16   6          3.45         -5.21        16.58 o                         
 -23   0   7       1265.26       1211.54        53.74 o                         
 -21   0   7          5.75         -1.51        11.30 o                         
 -19   0   7         98.95        113.50        23.89 o                         
 -17   0   7         19.31         -9.78        27.10 o                         
 -15   0   7          4.70          3.08        21.62 o                         
 -13   0   7        812.93        632.18       130.72 o                         
 -11   0   7       2583.80       2177.45       142.06 o                         
  -9   0   7      22756.13      22719.82       668.12 o                         
  -7   0   7       6510.57       6622.88       302.53 o                         
  -5   0   7      10293.13      11481.32       590.52 o                         
  -3   0   7        786.01        832.44        91.55 o                         
  -1   0   7      12795.46      15447.41       206.50 o                         
   1   0   7      18248.29      21687.74       389.35 o                         
   3   0   7       2307.48       2657.51        82.91 o                         
   5   0   7      18489.74      19200.70       540.18 o                         
   7   0   7      15120.57      15197.85       522.75 o                         
   9   0   7       5172.76       5247.15       329.00 o                         
  11   0   7         28.74         79.96        29.09 o                         
  13   0   7       3504.82       3191.41       135.11 o                         
  15   0   7        106.10         92.57        30.78 o                         
  17   0   7        324.77        354.58        29.75 o                         
 -23   1   7          0.20          6.03         8.81 o                         
 -22   1   7       1392.04       1359.15        37.12 o                         
 -21   1   7        515.72        488.53        22.40 o                         
 -20   1   7          8.15          6.35        15.04 o                         
 -19   1   7       1074.80       1150.39        46.10 o                         
 -18   1   7       1217.20       1231.31        48.89 o                         
 -17   1   7        183.35        148.12        25.30 o                         
 -16   1   7         64.33         70.73        19.00 o                         
 -15   1   7        108.23         74.18        22.93 o                         
 -14   1   7        143.48         88.50        19.82 o                         
 -13   1   7       1340.72       1319.80        85.90 o                         
 -12   1   7         58.67         89.31        28.67 o                         
 -11   1   7       5476.40       5386.73       183.73 o                         
 -10   1   7       4568.45       4149.64       280.09 o                         
  -9   1   7       5234.35       4680.17       351.43 o                         
  -8   1   7       7975.50       8708.19       318.67 o                         
  -7   1   7       7270.37       7667.40       275.62 o                         
  -6   1   7      29099.57      32847.16       379.00 o                         
  -5   1   7      12491.41      14704.98       245.34 o                         
  -4   1   7      15928.48      17775.53       232.28 o                         
  -3   1   7        656.59        595.90        25.52 o                         
  -1   1   7      24165.56      29594.84       204.19 o                         
   0   1   7      24127.46      28266.90       281.86 o                         
   1   1   7        501.59        499.74        22.69 o                         
   2   1   7      12541.06      13755.79       157.99 o                         
   3   1   7        174.29        177.50        22.02 o                         
   4   1   7       8320.67       8965.17       149.73 o                         
   5   1   7       4632.08       4863.72       131.28 o                         
   6   1   7      20734.12      21351.84       390.59 o                         
   7   1   7      10598.08      10894.27       262.75 o                         
   8   1   7       9320.65       9354.23       298.98 o                         
   9   1   7        280.66        194.94        46.17 o                         
  10   1   7         23.39          6.75        14.10 o                         
  11   1   7       1158.85       1011.69        49.28 o                         
  12   1   7        465.89        423.50        38.44 o                         
  13   1   7       2226.57       2217.47        78.70 o                         
  14   1   7       2715.02       2832.26        90.80 o                         
  15   1   7        545.20        542.11        32.53 o                         
  16   1   7        251.64        267.34        23.55 o                         
  17   1   7          6.61         10.34        11.93 o                         
  18   1   7         60.46         52.70        10.95 o                         
  19   1   7          1.60        -16.14        16.14 o                         
 -22   2   7        259.37        267.49        22.71 o                         
 -21   2   7          1.47          8.43        14.54 o                         
 -20   2   7         25.15         18.16        16.75 o                         
 -19   2   7         19.66         -0.70        18.88 o                         
 -18   2   7          7.38        -16.98        19.01 o                         
 -17   2   7       1508.32       1541.43        54.72 o                         
 -16   2   7        213.09        192.00        27.32 o                         
 -15   2   7        757.66        709.31        37.25 o                         
 -14   2   7        448.23        410.06        32.34 o                         
 -13   2   7       2716.36       2768.40       199.21 o                         
 -12   2   7         48.94         63.26        25.56 o                         
 -11   2   7        867.83        813.24        71.75 o                         
 -10   2   7        584.64        547.06        58.96 o                         
  -9   2   7      20901.30      20061.96       441.91 o                         
  -8   2   7      10155.26      10321.90       286.70 o                         
  -7   2   7       2874.95       2952.22        86.81 o                         
  -6   2   7       6627.67       6758.72       132.90 o                         
  -5   2   7      11129.78      12063.68       165.49 o                         
  -4   2   7       2080.38       2050.74        51.49 o                         
  -3   2   7      16777.89      18719.96       196.04 o                         
  -2   2   7        684.53        751.77        25.01 o                         
  -1   2   7       5919.09       6869.96        67.76 o                         
   0   2   7      23467.58      26391.09       277.88 o                         
   1   2   7       5542.20       6146.20        82.48 o                         
   2   2   7       2002.37       2202.64        49.33 o                         
   3   2   7          5.06         -1.22        18.52 o                         
   4   2   7         77.35         83.14        21.93 o                         
   5   2   7         30.63         10.28        18.54 o                         
   6   2   7       2060.86       2388.49       115.07 o                         
   7   2   7       3522.98       3596.79       188.28 o                         
   8   2   7        735.24        702.45        90.87 o                         
   9   2   7        255.27        239.51        83.78 o                         
  10   2   7         61.83         46.96        13.61 o                         
  11   2   7         20.87         -1.90        13.10 o                         
  12   2   7       1236.12       1149.93        55.07 o                         
  13   2   7       2641.49       2446.33        82.92 o                         
  14   2   7        296.30        279.79        30.06 o                         
  15   2   7       1209.94       1257.57        58.24 o                         
  16   2   7        873.44        954.14        49.28 o                         
  17   2   7        105.32        117.00        16.03 o                         
  18   2   7        162.42        156.85        15.46 o                         
 -22   3   7       1520.81       1575.51        39.20 o                         
 -21   3   7       1320.12       1405.86        36.70 o                         
 -20   3   7       1163.07       1192.67        53.33 o                         
 -19   3   7       2541.69       2706.27        85.54 o                         
 -18   3   7          0.66         -5.94        18.70 o                         
 -17   3   7        359.25        432.11        37.40 o                         
 -16   3   7        268.02        237.63        23.07 o                         
 -15   3   7       2110.71       2111.69        61.49 o                         
 -14   3   7       8608.81       8381.73       244.47 o                         
 -13   3   7        493.75        422.37        61.55 o                         
 -12   3   7       9179.93       9127.96       372.09 o                         
 -11   3   7        304.64        281.36        62.80 o                         
 -10   3   7      41015.11      39748.21       703.50 o                         
  -9   3   7       7812.54       7795.17       284.00 o                         
  -8   3   7       3516.62       3319.77       131.57 o                         
  -7   3   7        404.78        289.02        40.63 o                         
  -6   3   7         51.40         14.13        26.75 o                         
  -5   3   7       2416.92       2905.72        89.30 o                         
  -4   3   7       2126.97       2311.81        75.22 o                         
  -3   3   7       1299.89       1318.93        41.21 o                         
  -2   3   7       1921.71       2159.75        41.33 o                         
  -1   3   7       5095.64       6140.63        91.11 o                         
   0   3   7       2139.94       2283.42        47.19 o                         
   2   3   7        472.08        560.67        31.02 o                         
   3   3   7       9823.26      10347.01       200.01 o                         
   4   3   7      15981.09      16355.81       257.91 o                         
   5   3   7        527.22        446.79        39.81 o                         
   6   3   7        697.30        522.24        56.57 o                         
   7   3   7         29.18         64.38        38.81 o                         
   8   3   7       2199.08       2158.27       154.65 o                         
   9   3   7       2863.69       3011.96       192.49 o                         
  10   3   7       9043.15       8163.96       139.05 o                         
  11   3   7        912.47        809.99        44.27 o                         
  12   3   7       1452.45       1442.72        61.89 o                         
  13   3   7        759.14        680.68        48.10 o                         
  14   3   7       3951.61       3943.30       107.43 o                         
  15   3   7         61.67         46.33        18.02 o                         
  16   3   7         39.41         38.58        15.35 o                         
  17   3   7        873.59        822.32        34.04 o                         
  18   3   7        377.13        430.71        28.50 o                         
 -22   4   7       2017.19       2025.12        43.06 o                         
 -21   4   7         99.30        126.36        14.95 o                         
 -20   4   7       1945.43       2003.40        67.52 o                         
 -19   4   7         96.19        133.72        23.68 o                         
 -18   4   7       8411.83       9162.42       178.06 o                         
 -17   4   7          3.38         -3.47        18.22 o                         
 -16   4   7        834.91        872.23        41.87 o                         
 -15   4   7        759.03        802.48        40.07 o                         
 -14   4   7       1047.33        931.20        56.52 o                         
 -13   4   7       1804.38       1489.19       180.48 o                         
 -12   4   7       1189.01       1169.62        94.83 o                         
 -11   4   7       1561.68       1672.26       107.80 o                         
 -10   4   7          8.16         63.81        40.80 o                         
  -9   4   7       1925.83       1562.79       213.12 o                         
  -8   4   7       3233.64       3342.37       130.74 o                         
  -7   4   7       5663.35       5918.36       169.15 o                         
  -6   4   7        119.39         39.29        22.66 o                         
  -5   4   7        258.56        265.71        37.89 o                         
  -4   4   7       1733.61       1938.14        81.54 o                         
  -3   4   7          1.03         30.59        15.49 o                         
  -2   4   7       1575.69       1520.51        38.01 o                         
  -1   4   7        185.26        219.14        15.08 o                         
   0   4   7      12805.05      13510.11       197.44 o                         
   1   4   7       9314.52      10237.36       155.99 o                         
   2   4   7       5798.89       5515.63       130.10 o                         
   3   4   7       5996.70       6229.54       316.26 o                         
   4   4   7       6376.95       6663.90       164.48 o                         
   5   4   7       5186.31       5755.82       180.51 o                         
   6   4   7       1322.45       1183.48        85.99 o                         
   7   4   7       2429.47       2744.21       136.46 o                         
   8   4   7         27.30         21.26        32.47 o                         
   9   4   7        442.14        413.65       151.29 o                         
  10   4   7       7019.12       6081.00       111.02 o                         
  11   4   7        595.85        503.01        30.89 o                         
  12   4   7         72.25         79.02        17.52 o                         
  13   4   7       1015.31        986.57        77.34 o                         
  14   4   7       7472.60       7375.83       242.87 o                         
  15   4   7        125.97        120.91        20.82 o                         
  16   4   7        368.86        321.67        41.48 o                         
  17   4   7        278.92        263.72        25.88 o                         
  18   4   7        403.75        447.72        28.31 o                         
 -22   5   7        109.63        113.31        12.97 o                         
 -21   5   7        321.22        303.28        18.69 o                         
 -20   5   7        187.59        204.45        31.92 o                         
 -19   5   7        903.98        935.20        47.76 o                         
 -18   5   7        584.84        711.42        35.98 o                         
 -17   5   7         46.25         11.33        14.02 o                         
 -16   5   7        693.04        736.86        38.92 o                         
 -15   5   7       7345.04       7020.37       174.98 o                         
 -14   5   7        899.82        852.68        50.49 o                         
 -13   5   7        347.72        255.57        27.93 o                         
 -12   5   7        685.00        675.46        76.80 o                         
 -11   5   7        122.45         99.66        33.52 o                         
 -10   5   7         59.12         33.47        33.80 o                         
  -9   5   7       1488.28       1292.38       105.74 o                         
  -8   5   7        197.13        190.17        43.44 o                         
  -7   5   7       2931.00       3239.12       125.14 o                         
  -6   5   7       6676.41       5953.13       227.13 o                         
  -5   5   7       3174.09       2870.55       166.36 o                         
  -4   5   7       9958.57      10677.50       184.61 o                         
  -3   5   7         30.57         16.43        15.08 o                         
  -2   5   7       1814.82       1832.37        47.87 o                         
  -1   5   7        557.44        625.08        33.47 o                         
   0   5   7       4038.77       4156.87        88.28 o                         
   1   5   7       4742.56       4592.78       102.45 o                         
   2   5   7       5877.78       6037.36       144.40 o                         
   3   5   7      10316.10      10520.32       344.47 o                         
   4   5   7        748.41        778.39        59.57 o                         
   5   5   7       2648.02       2893.17       147.47 o                         
   6   5   7       7462.14       7691.54       230.57 o                         
   7   5   7       9485.58       9632.90       271.73 o                         
   8   5   7        886.45        822.65       101.92 o                         
   9   5   7       1564.96       1321.12        58.71 o                         
  10   5   7        741.77        602.37        41.79 o                         
  11   5   7       2144.56       1992.92        94.91 o                         
  12   5   7       2287.54       2084.18        64.97 o                         
  13   5   7          1.19         15.85        18.90 o                         
  14   5   7        480.25        444.55        50.76 o                         
  15   5   7        833.44        782.20        63.33 o                         
  16   5   7        152.14        141.01        22.65 o                         
  17   5   7       2857.33       2895.77       122.19 o                         
  18   5   7        100.14        140.83        24.70 o                         
 -21   6   7         38.35         57.39         9.84 o                         
 -20   6   7        312.93        294.53        35.47 o                         
 -19   6   7         10.06        -23.78        24.25 o                         
 -18   6   7         69.55         59.92        23.05 o                         
 -17   6   7         85.28         97.88        17.02 o                         
 -16   6   7       3360.34       3289.23        82.23 o                         
 -15   6   7       1217.12       1129.56        47.84 o                         
 -14   6   7       4203.10       3876.82       155.40 o                         
 -13   6   7        435.16        383.96        33.44 o                         
 -12   6   7         69.27         51.14        18.30 o                         
 -11   6   7         26.92         10.69        33.47 o                         
 -10   6   7         27.13        -25.24        38.99 o                         
  -9   6   7       2648.74       2765.10       222.14 o                         
  -8   6   7        272.54        239.92        65.28 o                         
  -7   6   7        512.54        491.86        51.85 o                         
  -6   6   7         81.22         82.45        22.82 o                         
  -5   6   7        778.83       1158.21       181.15 o                         
  -4   6   7      11810.09      12165.80       279.08 o                         
  -3   6   7       1823.02       1956.80        68.54 o                         
  -2   6   7      41259.04      42759.65       676.33 o                         
  -1   6   7       2973.30       3125.03       124.20 o                         
   0   6   7       2306.28       2410.62        80.83 o                         
   1   6   7          4.07         -5.76        15.49 o                         
   2   6   7        976.42        967.97        58.79 o                         
   3   6   7        351.07        426.61        40.86 o                         
   4   6   7      10425.46      10350.34       330.63 o                         
   5   6   7       1072.71       1088.10        75.24 o                         
   6   6   7          6.93        -21.76        21.76 o                         
   7   6   7        215.23        168.53        62.49 o                         
   8   6   7        549.91        495.42        59.79 o                         
   9   6   7          1.01         13.75        26.15 o                         
  10   6   7       3609.78       3326.11       100.76 o                         
  11   6   7          4.81          2.55        12.04 o                         
  12   6   7         28.28         19.46        15.94 o                         
  13   6   7         46.41         55.80        18.65 o                         
  14   6   7        262.20        276.24        28.24 o                         
  15   6   7        363.77        368.61        41.83 o                         
  16   6   7        305.16        316.52        30.75 o                         
  17   6   7         21.32         18.51        19.09 o                         
 -21   7   7         87.88         83.96        16.59 o                         
 -20   7   7        128.71        111.20        15.58 o                         
 -19   7   7       1580.01       1657.69        82.27 o                         
 -18   7   7       2275.49       2309.62       153.40 o                         
 -17   7   7        665.78        636.78        42.02 o                         
 -16   7   7        178.85        191.31        26.14 o                         
 -15   7   7       3524.75       3330.30       148.33 o                         
 -14   7   7       1390.02       1103.62        84.39 o                         
 -13   7   7         11.84         48.06        45.81 o                         
 -12   7   7       4456.56       3752.53       154.49 o                         
 -11   7   7        422.17        387.07        48.29 o                         
 -10   7   7        148.75        132.45        41.58 o                         
  -9   7   7        457.52        372.66        63.86 o                         
  -8   7   7         41.70         -1.69        26.20 o                         
  -7   7   7        161.99        118.78        30.11 o                         
  -6   7   7       1117.43       1137.74        68.82 o                         
  -5   7   7       9371.58       9736.75       201.32 o                         
  -4   7   7         10.55         36.70        17.13 o                         
  -3   7   7         58.64         81.62        20.69 o                         
  -2   7   7          2.22         29.91        21.35 o                         
  -1   7   7       3565.39       3604.72       154.20 o                         
   0   7   7        194.35        236.80        35.07 o                         
   1   7   7       3451.61       3363.99       147.52 o                         
   2   7   7        132.25        217.61        34.46 o                         
   3   7   7        698.24        642.49        58.20 o                         
   4   7   7       6599.51       6597.08       198.18 o                         
   5   7   7        758.32        736.52        64.34 o                         
   6   7   7       1756.62       1783.07       104.64 o                         
   7   7   7       1546.28       1433.76        96.49 o                         
   8   7   7        275.01        275.53        49.56 o                         
   9   7   7       1131.05       1082.11        57.06 o                         
  10   7   7        295.63        287.17        32.42 o                         
  11   7   7         17.07          7.59        17.67 o                         
  12   7   7         76.06         78.88        22.46 o                         
  13   7   7       1493.09       1520.54        62.16 o                         
  14   7   7        540.48        594.40        37.80 o                         
  15   7   7       2173.22       2161.64        77.47 o                         
  16   7   7        630.42        583.96        71.24 o                         
 -20   8   7         71.54         74.39        21.56 o                         
 -19   8   7         53.70         65.89        12.83 o                         
 -18   8   7         24.03         60.65        23.29 o                         
 -17   8   7       1740.16       1771.91        67.23 o                         
 -16   8   7        111.97         95.75        21.52 o                         
 -15   8   7       1482.30       1474.46        96.36 o                         
 -14   8   7       2216.73       2065.01        94.39 o                         
 -13   8   7         34.09         46.27        19.37 o                         
 -12   8   7        101.33         95.60        31.14 o                         
 -11   8   7        280.73        208.27        39.41 o                         
 -10   8   7        776.84        795.86        38.29 o                         
  -9   8   7       8605.44       7560.76       202.88 o                         
  -8   8   7       4442.31       4199.28       171.60 o                         
  -7   8   7          2.01         13.28        45.02 o                         
  -6   8   7      12224.19      11691.36       276.76 o                         
  -5   8   7        412.46        369.00        41.25 o                         
  -4   8   7        596.00        641.15        63.54 o                         
  -3   8   7      12843.37      12754.74       282.33 o                         
  -2   8   7        512.99        564.53        67.82 o                         
  -1   8   7       1308.47       1231.80       109.32 o                         
   0   8   7       1907.20       1813.34       161.50 o                         
   1   8   7       2333.78       2511.17       350.50 o                         
   2   8   7       4147.94       3862.01       171.35 o                         
   3   8   7      16517.62      15924.74       397.14 o                         
   4   8   7        585.94        443.71        50.70 o                         
   5   8   7        549.08        587.95        33.40 o                         
   6   8   7          4.72         -1.44        20.01 o                         
   7   8   7       1493.54       1414.57        63.26 o                         
   8   8   7         42.96         18.24        32.90 o                         
   9   8   7        111.96         46.77        19.80 o                         
  10   8   7       2099.81       1860.16        77.38 o                         
  11   8   7        191.66        176.35        28.31 o                         
  12   8   7         17.78         53.64        22.05 o                         
  13   8   7        539.86        589.00        33.08 o                         
  14   8   7       2054.49       2186.12        70.93 o                         
  15   8   7          0.87        -11.64        12.31 o                         
  16   8   7        145.99        118.01        21.08 o                         
 -19   9   7        166.79        184.01        19.02 o                         
 -18   9   7        402.56        404.19        28.38 o                         
 -17   9   7        123.38        114.24        19.39 o                         
 -16   9   7         79.67         53.28        17.46 o                         
 -15   9   7       1662.60       1697.71        67.91 o                         
 -14   9   7       1624.57       1481.51        66.05 o                         
 -13   9   7        338.45        296.74        45.78 o                         
 -12   9   7          7.13         50.80        30.67 o                         
 -11   9   7      10973.32      10543.00       287.88 o                         
 -10   9   7       1297.13       1355.52        51.97 o                         
  -9   9   7       1127.97       1060.79        45.06 o                         
  -8   9   7         15.81         24.62        12.79 o                         
  -7   9   7       1465.31       1343.67        48.75 o                         
  -6   9   7         28.91         31.44        26.26 o                         
  -5   9   7      14936.98      13369.87       326.40 o                         
  -4   9   7          9.61         11.29        21.85 o                         
  -3   9   7        479.85        361.22        68.77 o                         
  -2   9   7       8485.71       8710.97       291.14 o                         
  -1   9   7       1633.04       1629.49       120.14 o                         
   0   9   7         41.28         18.37        37.88 o                         
   1   9   7        145.59         28.16        29.54 o                         
   2   9   7         25.11        -12.43        37.73 o                         
   3   9   7        637.63        584.12        30.49 o                         
   4   9   7       4777.78       4796.33        93.85 o                         
   5   9   7        180.19        149.20        21.63 o                         
   6   9   7        380.36        365.13        33.43 o                         
   7   9   7       1172.66       1151.37        57.98 o                         
   8   9   7          4.95         -1.01        16.42 o                         
   9   9   7       6271.98       6115.84       198.01 o                         
  10   9   7         36.48         64.69        23.31 o                         
  11   9   7       1530.83       1644.78        72.62 o                         
  12   9   7         69.46         43.54        14.16 o                         
  13   9   7        419.49        432.59        31.09 o                         
  14   9   7        251.73        268.94        23.94 o                         
  15   9   7          1.43         -8.24        17.92 o                         
 -18  10   7        187.51        185.93        26.11 o                         
 -17  10   7        207.79        244.13        23.23 o                         
 -16  10   7        199.40        240.01        19.30 o                         
 -15  10   7         77.82         73.84        28.04 o                         
 -14  10   7       3368.20       3331.02        98.35 o                         
 -13  10   7       2760.78       2609.62       158.18 o                         
 -12  10   7          2.40          8.59        24.95 o                         
 -11  10   7         49.47         54.44        29.50 o                         
 -10  10   7       5559.33       5633.14       175.37 o                         
  -9  10   7       2678.27       2676.81        74.99 o                         
  -8  10   7        473.04        467.58        30.94 o                         
  -7  10   7        315.00        308.25        25.25 o                         
  -6  10   7        960.61        965.98        42.55 o                         
  -5  10   7       4247.40       4355.89        92.51 o                         
  -4  10   7       2153.45       2155.40        61.72 o                         
  -3  10   7       5774.30       5602.28       183.55 o                         
  -2  10   7        239.04        221.02        37.20 o                         
  -1  10   7        115.55        125.32        20.22 o                         
   0  10   7        510.44        457.25        34.00 o                         
   1  10   7        703.86        721.07        42.90 o                         
   2  10   7          0.77        -17.05        23.92 o                         
   3  10   7         36.58         28.86        11.77 o                         
   4  10   7       1523.24       1479.16        50.83 o                         
   5  10   7       1403.77       1294.91        48.44 o                         
   6  10   7        411.48        360.82        32.35 o                         
   7  10   7        107.92        104.98        21.61 o                         
   8  10   7       3431.19       3513.76       105.28 o                         
   9  10   7       1322.18       1411.72        65.49 o                         
  10  10   7       2908.92       2983.73        96.17 o                         
  11  10   7        134.09         61.28        28.78 o                         
  12  10   7        375.24        404.31        35.50 o                         
  13  10   7         19.10         -1.22        22.34 o                         
  14  10   7       1437.97       1502.33        76.07 o                         
 -17  11   7         25.96         29.60        15.21 o                         
 -16  11   7        343.73        381.54        21.64 o                         
 -15  11   7          0.90        -12.23        12.23 o                         
 -14  11   7          2.06         -9.61        17.31 o                         
 -13  11   7        967.58       1043.61        53.96 o                         
 -12  11   7         11.42         -7.65        19.86 o                         
 -11  11   7         71.69         19.08        27.43 o                         
 -10  11   7       3852.93       4053.85       137.14 o                         
  -9  11   7       5119.87       5333.79       130.28 o                         
  -8  11   7       3561.25       3493.55        86.07 o                         
  -7  11   7       3878.55       3777.96        89.34 o                         
  -6  11   7       4144.30       4066.64        92.12 o                         
  -5  11   7         15.85          7.38        12.33 o                         
  -4  11   7       1297.25       1306.84        61.28 o                         
  -3  11   7       1040.91       1043.46        77.68 o                         
  -2  11   7       3998.97       3934.16       153.50 o                         
  -1  11   7        125.79        133.70        34.45 o                         
   0  11   7        954.64        960.53       103.57 o                         
   1  11   7        750.17        723.86        44.33 o                         
   2  11   7        229.93        207.92        33.54 o                         
   3  11   7         50.50         32.48        25.97 o                         
   4  11   7        601.05        598.90        33.18 o                         
   5  11   7        116.18        122.81        17.28 o                         
   6  11   7        307.59        397.92        28.98 o                         
   7  11   7       1236.33       1289.88        53.75 o                         
   8  11   7        742.09        732.95        46.77 o                         
   9  11   7        588.99        535.08        39.22 o                         
  10  11   7          0.99        -20.48        20.48 o                         
  11  11   7        622.80        624.03        41.55 o                         
  12  11   7        113.72         97.35        26.02 o                         
  13  11   7        175.95        165.80        28.16 o                         
 -16  12   7        128.02        120.22        19.78 o                         
 -15  12   7        114.04        128.12        16.22 o                         
 -14  12   7        940.53        980.63        69.22 o                         
 -13  12   7          6.78         15.41        18.30 o                         
 -12  12   7        184.10        177.22        26.04 o                         
 -11  12   7         32.94         30.79        31.36 o                         
 -10  12   7       1537.98       1614.13        84.70 o                         
  -9  12   7       3462.52       3716.65        87.98 o                         
  -8  12   7       1860.90       1924.92        62.32 o                         
  -7  12   7        148.16        141.66        19.86 o                         
  -6  12   7         49.15         40.51        15.24 o                         
  -5  12   7       7210.12       7682.64       185.69 o                         
  -4  12   7        250.12        254.71        30.96 o                         
  -3  12   7       4722.02       4916.36       176.59 o                         
  -2  12   7       5230.28       5007.85       179.66 o                         
  -1  12   7       2590.75       2661.02       126.23 o                         
   0  12   7        384.32        321.52        45.27 o                         
   1  12   7        894.08        816.21        47.76 o                         
   2  12   7       3024.22       2951.25       200.79 o                         
   3  12   7        449.62        348.03        31.62 o                         
   4  12   7        216.31        229.16        21.75 o                         
   5  12   7        492.32        459.62        25.94 o                         
   6  12   7        359.90        338.71        22.06 o                         
   7  12   7         49.52         41.45        14.27 o                         
   8  12   7       2100.33       1982.77        72.13 o                         
   9  12   7        921.10        942.62        49.15 o                         
  10  12   7        196.16        225.54        57.56 o                         
  11  12   7          8.35          3.36        14.48 o                         
  12  12   7         22.56         38.57        20.38 o                         
 -14  13   7        490.46        519.28        28.54 o                         
 -13  13   7       1020.87       1110.44        65.51 o                         
 -12  13   7        264.02        270.18        37.25 o                         
 -11  13   7        236.22        265.69        41.75 o                         
 -10  13   7        171.10        164.21        37.94 o                         
  -9  13   7        296.70        290.58        40.69 o                         
  -8  13   7         45.28         45.23        18.64 o                         
  -7  13   7         20.62         15.19        17.08 o                         
  -6  13   7          3.70         12.54        15.91 o                         
  -5  13   7        481.16        543.24        41.45 o                         
  -4  13   7       4048.01       4352.77       181.14 o                         
  -3  13   7       1160.08       1120.12        83.07 o                         
  -2  13   7        120.03         69.57        29.62 o                         
  -1  13   7       1135.97       1101.23        80.50 o                         
   0  13   7        567.74        513.27        58.46 o                         
   1  13   7       3709.15       3698.75       149.29 o                         
   2  13   7          1.38        -18.34        18.34 o                         
   3  13   7        715.51        689.61        43.21 o                         
   4  13   7        809.16        784.48        45.51 o                         
   5  13   7        120.17        109.48        13.37 o                         
   6  13   7        308.51        336.40        24.69 o                         
   7  13   7        391.36        441.13        27.59 o                         
   8  13   7        239.00        268.46        26.84 o                         
   9  13   7        513.85        523.63        33.75 o                         
  10  13   7        673.08        788.11        55.28 o                         
 -13  14   7         18.76         14.12        15.48 o                         
 -12  14   7        716.48        787.38        52.54 o                         
 -11  14   7          5.92         12.43        20.25 o                         
 -10  14   7       1582.41       1686.10        88.04 o                         
  -9  14   7       2425.27       2561.07       145.14 o                         
  -8  14   7         23.66         25.01        22.72 o                         
  -7  14   7        465.47        502.75        52.18 o                         
  -6  14   7        854.26        838.17        46.17 o                         
  -5  14   7         10.48         18.72        15.84 o                         
  -4  14   7         38.53         37.41        17.48 o                         
  -3  14   7          0.36         23.82        29.65 o                         
  -2  14   7        538.00        609.08        60.25 o                         
  -1  14   7       1679.70       1690.24        96.75 o                         
   0  14   7        146.82        155.92        37.95 o                         
   1  14   7         36.15         53.91        29.64 o                         
   2  14   7       1677.94       1734.14        95.46 o                         
   3  14   7       1232.93       1267.78        57.42 o                         
   4  14   7        476.71        498.61        28.52 o                         
   5  14   7        276.00        300.42        27.12 o                         
   6  14   7          2.41         -7.39        13.27 o                         
   7  14   7        284.80        317.93        20.04 o                         
   8  14   7        855.58        835.39        66.98 o                         
 -10  15   7        730.12        766.82        49.66 o                         
  -9  15   7          8.02         20.05        20.59 o                         
  -8  15   7         58.09         57.83        15.61 o                         
  -7  15   7          0.74         -0.05        23.06 o                         
  -6  15   7         29.80         23.15        14.39 o                         
  -5  15   7        159.44        113.92        28.49 o                         
  -4  15   7       1111.79       1180.60        74.46 o                         
  -3  15   7        555.49        548.98        54.00 o                         
  -2  15   7       1052.40       1220.22        77.01 o                         
  -1  15   7        156.05        165.05        35.17 o                         
   0  15   7        408.71        375.84        44.84 o                         
   1  15   7          0.53          2.89        21.80 o                         
   2  15   7        523.91        556.86        36.05 o                         
   3  15   7         18.68          4.28        20.43 o                         
   4  15   7         18.03         15.10        17.67 o                         
   5  15   7         37.98         40.34        18.18 o                         
  -5  16   7        412.97        512.77        41.96 o                         
  -4  16   7        269.37        341.53        37.47 o                         
  -3  16   7         37.44         81.48        25.57 o                         
  -2  16   7         97.75        102.68        27.99 o                         
  -1  16   7       2015.98       2293.42       110.28 o                         
   0  16   7        234.91        291.45        25.45 o                         
   1  16   7         29.05         29.78        17.04 o                         
   2  16   7        362.02        339.84        36.26 o                         
 -22   0   8       4496.52       4726.52       136.23 o                         
 -20   0   8       2389.44       2382.93        77.14 o                         
 -18   0   8       4431.85       4498.04       164.88 o                         
 -16   0   8          7.68         17.13        20.09 o                         
 -14   0   8       1437.34       1308.67        69.82 o                         
 -12   0   8        234.04        117.52        85.82 o                         
 -10   0   8       8429.52       7961.50       390.76 o                         
  -8   0   8         10.86         42.91        55.16 o                         
  -6   0   8       2689.51       2573.44       129.45 o                         
  -4   0   8       1935.04       1945.08        97.35 o                         
  -2   0   8      22670.97      27334.00       326.35 o                         
   0   0   8      18956.94      20062.62       277.58 o                         
   2   0   8      16844.70      17308.06       388.78 o                         
   4   0   8       8425.42      10051.76       368.64 o                         
   6   0   8        208.74        173.46        52.08 o                         
   8   0   8       9888.58      10656.10       472.45 o                         
  10   0   8      14532.89      13585.13       308.49 o                         
  12   0   8       7465.13       7076.45       211.14 o                         
  14   0   8        954.94        890.32        69.32 o                         
  16   0   8        293.71        248.41        27.85 o                         
  18   0   8        224.94        221.14        29.42 o                         
 -23   1   8         23.86          9.29        14.42 o                         
 -22   1   8          4.13         10.22        10.16 o                         
 -21   1   8          1.01        -10.04        10.04 o                         
 -20   1   8        577.21        616.54        32.24 o                         
 -19   1   8       4815.28       5093.47       141.04 o                         
 -18   1   8        750.10        752.07        37.88 o                         
 -17   1   8        741.84        719.60        45.98 o                         
 -16   1   8        202.50        177.35        20.27 o                         
 -15   1   8       1198.84       1195.73        50.83 o                         
 -14   1   8       1342.57       1431.50        55.46 o                         
 -13   1   8        859.30        971.02        74.15 o                         
 -12   1   8       2392.01       2564.74       121.33 o                         
 -11   1   8       3341.41       3256.18       178.72 o                         
 -10   1   8       6008.34       5628.29       226.04 o                         
  -9   1   8         11.99         39.31        39.67 o                         
  -8   1   8        666.13        579.61        71.68 o                         
  -7   1   8         28.02         58.17        36.94 o                         
  -6   1   8          3.10         23.28        26.90 o                         
  -5   1   8      15888.13      17119.53       284.24 o                         
  -4   1   8       2789.54       3148.99        76.23 o                         
  -3   1   8       1863.72       2426.29        47.19 o                         
  -2   1   8        427.65        527.38        19.92 o                         
  -1   1   8      18797.93      21642.74       240.62 o                         
   0   1   8      18814.16      20806.70       187.72 o                         
   1   1   8        787.73        793.62        27.11 o                         
   2   1   8        817.90        911.58        33.04 o                         
   3   1   8       4232.40       4006.61       109.14 o                         
   4   1   8       7214.69       7225.63       140.49 o                         
   5   1   8       6773.00       6802.94       191.24 o                         
   6   1   8       3409.06       3368.14       140.22 o                         
   7   1   8        185.48        136.42        39.81 o                         
   8   1   8        555.17        493.52        69.53 o                         
   9   1   8       1413.72       1327.33       120.83 o                         
  10   1   8        243.80        259.47        42.38 o                         
  11   1   8         76.40        137.92        27.32 o                         
  12   1   8         68.49         90.35        19.84 o                         
  13   1   8       1766.15       1689.04        55.99 o                         
  14   1   8          0.06         -2.53        15.11 o                         
  15   1   8        113.57        116.27        15.47 o                         
  16   1   8        414.34        438.59        30.99 o                         
  17   1   8         18.87         25.24        12.16 o                         
  18   1   8        285.50        281.69        17.95 o                         
 -22   2   8        971.35        957.63        30.70 o                         
 -21   2   8         18.66         29.56        10.20 o                         
 -20   2   8        332.65        327.75        30.00 o                         
 -19   2   8        133.12        116.58        20.37 o                         
 -18   2   8        844.68        778.98        51.91 o                         
 -17   2   8         18.49         28.00        14.74 o                         
 -16   2   8       1782.42       1676.53        57.26 o                         
 -15   2   8        638.77        643.43        35.46 o                         
 -14   2   8         33.98         31.36        17.13 o                         
 -13   2   8        654.91        610.76        70.70 o                         
 -12   2   8          8.68         21.81        23.14 o                         
 -11   2   8         20.33          1.70        35.95 o                         
 -10   2   8        525.89        478.44        70.19 o                         
  -9   2   8         89.46         34.31        55.57 o                         
  -8   2   8        277.69        304.23        45.33 o                         
  -7   2   8       7561.27       8477.77       403.95 o                         
  -6   2   8         72.64         80.56        22.82 o                         
  -5   2   8       1267.38       1583.24        57.34 o                         
  -4   2   8        583.42        669.29        31.83 o                         
  -3   2   8      20047.40      23117.14       206.73 o                         
  -2   2   8       4678.11       5348.36        70.70 o                         
  -1   2   8      18675.03      21833.68       181.84 o                         
   0   2   8       5811.75       6640.53       107.39 o                         
   1   2   8      12993.29      13911.10       158.10 o                         
   2   2   8        276.38        267.85        21.05 o                         
   3   2   8        104.36        191.91        23.02 o                         
   4   2   8       1283.98       1293.95        81.48 o                         
   5   2   8       5528.05       6157.12       151.07 o                         
   6   2   8      10423.24      10544.66       325.81 o                         
   7   2   8       1561.31       1461.54       124.72 o                         
   8   2   8       9690.79       9962.43       349.03 o                         
   9   2   8        235.63         94.71        45.60 o                         
  10   2   8        103.73         62.33        13.98 o                         
  11   2   8        646.95        590.01        47.53 o                         
  12   2   8        188.06        163.61        67.35 o                         
  13   2   8        356.67        329.46        33.33 o                         
  14   2   8         15.93          9.68        21.19 o                         
  15   2   8          0.37        -21.47        21.47 o                         
  16   2   8          0.65         11.00        13.72 o                         
  17   2   8         15.01         16.38        12.10 o                         
  18   2   8        315.30        398.93        26.69 o                         
 -22   3   8        331.53        321.02        18.18 o                         
 -21   3   8        724.85        740.78        26.60 o                         
 -20   3   8        163.87        151.42        22.32 o                         
 -19   3   8         50.81         54.36        16.78 o                         
 -18   3   8       2441.14       2446.27        83.08 o                         
 -17   3   8        147.02        136.45        17.93 o                         
 -16   3   8        701.32        708.29        38.15 o                         
 -15   3   8       1339.79       1344.38        50.65 o                         
 -14   3   8        662.00        709.05        50.53 o                         
 -13   3   8        854.59        616.70        87.68 o                         
 -12   3   8       1474.80       1427.46       104.68 o                         
 -11   3   8         64.72         14.32        41.19 o                         
 -10   3   8        353.43        337.90        64.12 o                         
  -9   3   8       1824.64       2075.23       132.29 o                         
  -8   3   8       3130.10       3308.83       140.09 o                         
  -7   3   8       6391.35       6747.25       307.42 o                         
  -6   3   8        241.92        304.78        29.92 o                         
  -5   3   8        350.09        352.56        32.65 o                         
  -4   3   8       2803.16       3323.75        66.28 o                         
  -3   3   8       1666.10       1577.26        45.19 o                         
  -2   3   8       1656.04       1751.56        42.67 o                         
  -1   3   8       6849.37       7248.45       103.37 o                         
   0   3   8        523.82        485.82        28.72 o                         
   1   3   8       9968.73      11001.30       174.16 o                         
   2   3   8       1013.44       1248.71        54.97 o                         
   3   3   8       2987.28       3421.17        92.65 o                         
   4   3   8       6003.19       6777.28       156.40 o                         
   5   3   8       4836.22       5151.05       139.47 o                         
   6   3   8       2030.94       2114.53       114.94 o                         
   7   3   8        208.23        310.64        62.68 o                         
   8   3   8        599.18        650.58        94.22 o                         
   9   3   8         87.41         67.68        13.47 o                         
  10   3   8        800.53        687.94        39.91 o                         
  11   3   8       3664.23       3418.29        95.15 o                         
  12   3   8        197.89        157.74        22.91 o                         
  13   3   8        274.60        281.81        30.16 o                         
  14   3   8        661.92        714.37        44.11 o                         
  15   3   8          0.72        -14.76        14.76 o                         
  16   3   8       1877.76       2057.08        61.71 o                         
  17   3   8         16.92         44.18        25.48 o                         
  18   3   8         36.35         32.07        12.29 o                         
 -22   4   8        172.45        205.39        17.12 o                         
 -21   4   8        320.02        276.21        33.56 o                         
 -20   4   8        301.35        319.96        27.96 o                         
 -19   4   8       2331.94       2434.71        78.59 o                         
 -18   4   8        342.46        413.37        29.20 o                         
 -17   4   8       3728.78       3713.66       135.97 o                         
 -16   4   8       1301.83       1337.27        55.19 o                         
 -15   4   8       3576.05       3538.71        84.84 o                         
 -14   4   8        376.74        330.49        25.75 o                         
 -13   4   8      12387.86      11377.49       203.82 o                         
 -12   4   8       1199.86       1123.15        94.57 o                         
 -11   4   8         31.19         69.34        34.01 o                         
 -10   4   8        213.34        110.44        41.03 o                         
  -9   4   8       2823.00       2327.54       141.79 o                         
  -8   4   8       2168.45       2506.32       114.65 o                         
  -7   4   8          2.28          9.02        25.27 o                         
  -6   4   8        465.12        428.62        46.15 o                         
  -5   4   8       2044.04       2527.61       101.23 o                         
  -4   4   8        663.84        578.74        35.21 o                         
  -3   4   8       3889.78       4017.04        81.28 o                         
  -2   4   8      13902.09      14461.68       213.34 o                         
  -1   4   8       2259.43       2743.18        63.47 o                         
   0   4   8       2424.92       2649.38        70.72 o                         
   1   4   8       3970.37       4109.27        98.33 o                         
   2   4   8       1606.81       1981.07        78.97 o                         
   3   4   8       7346.75       7622.75       157.88 o                         
   4   4   8       1476.00       1380.93        70.30 o                         
   5   4   8        536.31        516.21        57.53 o                         
   6   4   8      16293.68      16049.40       348.45 o                         
   7   4   8       7894.77       8004.82       246.47 o                         
   8   4   8       1003.36        981.05       109.73 o                         
   9   4   8         77.26         68.49        14.12 o                         
  10   4   8        693.50        595.48        32.86 o                         
  11   4   8        350.90        317.43        28.71 o                         
  12   4   8          0.46        -17.54        17.54 o                         
  13   4   8         67.89         98.91        22.85 o                         
  14   4   8         14.09         12.51        15.79 o                         
  15   4   8          9.25         13.61        20.97 o                         
  16   4   8        486.64        484.67        57.62 o                         
  17   4   8        178.42        198.07        21.95 o                         
 -22   5   8        103.00        101.08         9.80 o                         
 -21   5   8        147.82        158.87        30.40 o                         
 -20   5   8       1688.22       1828.47        85.92 o                         
 -19   5   8        111.07         94.91        18.84 o                         
 -18   5   8       1832.97       1908.45        58.41 o                         
 -17   5   8        141.38        159.14        20.53 o                         
 -16   5   8       1041.91       1095.98        47.17 o                         
 -15   5   8       2503.39       2354.01        75.87 o                         
 -14   5   8       6849.95       6309.21       180.81 o                         
 -13   5   8        658.95        572.41        40.50 o                         
 -12   5   8       2508.88       2202.26        91.62 o                         
 -11   5   8        401.23        377.83        87.70 o                         
 -10   5   8        470.45        403.76        65.32 o                         
  -9   5   8       3372.21       3788.76       337.89 o                         
  -8   5   8       4278.22       4538.16       322.46 o                         
  -7   5   8         81.70        101.06        37.19 o                         
  -6   5   8       1729.42       1600.99        88.27 o                         
  -5   5   8       5409.76       5466.67       136.05 o                         
  -4   5   8       1661.65       1651.59        69.98 o                         
  -3   5   8        147.04        150.98        20.26 o                         
  -2   5   8        348.42        437.82        27.71 o                         
  -1   5   8        345.76        385.89        28.84 o                         
   0   5   8      18980.37      19889.55       297.34 o                         
   1   5   8        601.35        799.18        44.25 o                         
   2   5   8       2183.68       2467.28        94.07 o                         
   3   5   8       3851.05       3763.29       129.61 o                         
   4   5   8       3369.27       3537.04       130.60 o                         
   5   5   8      11064.07      10850.59       357.79 o                         
   6   5   8       4359.02       4490.34       182.42 o                         
   7   5   8         60.05         15.42        31.39 o                         
   9   5   8       2900.23       2503.58        66.71 o                         
  10   5   8        108.90         76.87        15.51 o                         
  11   5   8         45.08         28.52        14.04 o                         
  12   5   8       4278.98       4335.14       125.25 o                         
  13   5   8        371.68        363.27        45.61 o                         
  14   5   8        855.17        808.86        63.71 o                         
  15   5   8       3324.37       3373.07        92.38 o                         
  16   5   8         83.04         50.66        23.99 o                         
  17   5   8        216.74        251.47        22.56 o                         
 -21   6   8        215.52        197.05        17.76 o                         
 -20   6   8         14.14         -0.06        16.47 o                         
 -19   6   8        445.52        449.98        32.56 o                         
 -18   6   8       1197.57       1253.19        56.48 o                         
 -17   6   8          7.41         11.18        19.95 o                         
 -16   6   8          4.08         -4.34        14.09 o                         
 -15   6   8       1330.85       1124.40        46.81 o                         
 -14   6   8       1181.15       1022.86        54.62 o                         
 -13   6   8         39.42         31.99        14.74 o                         
 -12   6   8        763.48        535.53        57.08 o                         
 -11   6   8          4.41        -21.39        23.33 o                         
 -10   6   8         11.33         24.43        46.50 o                         
  -9   6   8       3410.00       3129.52       240.52 o                         
  -8   6   8       1591.76       1840.81       125.42 o                         
  -7   6   8      20239.74      18067.07       346.36 o                         
  -6   6   8       9591.84       9587.12       204.42 o                         
  -5   6   8        779.92        811.12        54.58 o                         
  -4   6   8       1359.86       1411.57        55.79 o                         
  -3   6   8       7092.11       7076.62       172.51 o                         
  -2   6   8      18935.74      19901.81       288.73 o                         
  -1   6   8        199.63        186.05        31.05 o                         
   0   6   8       1595.06       1629.21        69.57 o                         
   1   6   8       8672.41       9085.59       252.54 o                         
   2   6   8       2004.24       2086.19        90.93 o                         
   3   6   8       3246.55       3504.75       130.05 o                         
   4   6   8       3469.46       3322.88       132.07 o                         
   5   6   8      10039.96      10544.57       254.11 o                         
   6   6   8       1161.56       1094.37        75.61 o                         
   7   6   8       1996.36       1858.88        69.52 o                         
   8   6   8          0.19        -15.20        15.20 o                         
   9   6   8        380.76        356.77        34.17 o                         
  10   6   8        764.16        789.67        38.34 o                         
  11   6   8         11.10         19.38        13.06 o                         
  12   6   8        466.21        455.62        35.34 o                         
  13   6   8          0.45         -4.96        14.18 o                         
  14   6   8          1.40         37.24        16.61 o                         
  15   6   8       1583.55       1634.21        83.86 o                         
  16   6   8        282.09        297.01        25.19 o                         
  17   6   8        913.96       1062.76        56.71 o                         
 -21   7   8         14.65         19.54        14.91 o                         
 -20   7   8         63.10         79.84        21.01 o                         
 -19   7   8        224.26        238.32        23.45 o                         
 -18   7   8       1541.94       1550.06       113.54 o                         
 -17   7   8        162.91        148.01        22.54 o                         
 -16   7   8       2906.33       2936.42       101.26 o                         
 -15   7   8         39.42         28.22        39.90 o                         
 -14   7   8        179.08         92.00        27.72 o                         
 -13   7   8       1415.72       1347.19        92.66 o                         
 -12   7   8       4427.19       3980.47       161.33 o                         
 -11   7   8         11.64          5.20        18.49 o                         
 -10   7   8       2101.90       1974.81        85.70 o                         
  -9   7   8       2281.84       1987.45       144.20 o                         
  -8   7   8      10668.74      10561.00       468.29 o                         
  -7   7   8       3221.87       3146.84       119.88 o                         
  -6   7   8       7946.81       7559.33       236.55 o                         
  -5   7   8          7.16         52.33        17.46 o                         
  -4   7   8       1075.66        934.98        61.70 o                         
  -3   7   8        347.86        376.21        39.72 o                         
  -2   7   8       3384.63       3235.06       128.89 o                         
  -1   7   8        286.52        296.05        40.85 o                         
   0   7   8      22509.14      24421.27       472.69 o                         
   1   7   8         24.18          9.45        18.72 o                         
   2   7   8       7946.90       7834.47       261.75 o                         
   3   7   8        505.92        482.33        51.11 o                         
   4   7   8       3444.73       3463.28       140.23 o                         
   5   7   8       1059.37       1154.67        83.94 o                         
   6   7   8       1632.57       1502.34        61.91 o                         
   7   7   8          2.84         11.13        20.91 o                         
   8   7   8        494.73        395.01        45.90 o                         
   9   7   8       1682.60       1601.06        70.27 o                         
  10   7   8          2.00         -6.60        18.63 o                         
  11   7   8        173.49        192.75        29.46 o                         
  12   7   8       1605.56       1626.05        72.04 o                         
  13   7   8        142.62        179.65        25.34 o                         
  14   7   8         19.92         21.34        11.75 o                         
  15   7   8          9.18         -4.98        18.42 o                         
  16   7   8        708.80        767.65        50.18 o                         
 -20   8   8        377.60        404.89        22.35 o                         
 -19   8   8         68.04         68.38        14.24 o                         
 -18   8   8        459.67        487.80        33.37 o                         
 -17   8   8         39.06         52.51        17.07 o                         
 -16   8   8        856.94        835.45        47.79 o                         
 -15   8   8       1057.93       1014.43        78.83 o                         
 -14   8   8       3963.29       3826.93       109.26 o                         
 -13   8   8          1.56         -5.15        23.80 o                         
 -12   8   8       1678.38       1498.59        98.25 o                         
 -11   8   8        268.23        244.84        41.66 o                         
 -10   8   8        677.08        600.81        34.84 o                         
  -9   8   8         14.94         82.34        27.97 o                         
  -8   8   8       3070.88       2809.57       141.88 o                         
  -7   8   8         43.54          8.20        23.87 o                         
  -6   8   8        456.84        465.95        48.25 o                         
  -5   8   8       6750.64       6326.49       206.35 o                         
  -4   8   8       1687.50       1556.10        97.01 o                         
  -3   8   8      10290.19       9775.23       410.71 o                         
  -2   8   8       4185.43       3794.42       182.14 o                         
  -1   8   8      13640.84      13644.68       293.94 o                         
   0   8   8       5233.34       5221.50       213.44 o                         
   1   8   8       5420.74       5574.76       214.26 o                         
   2   8   8        515.74        402.17        83.16 o                         
   3   8   8          8.18         54.22        27.88 o                         
   4   8   8       1219.34       1192.75        49.76 o                         
   5   8   8        369.96        338.49        29.82 o                         
   6   8   8       1506.65       1384.90       113.73 o                         
   7   8   8         92.54         59.32        18.09 o                         
   8   8   8          4.38         -7.91        47.34 o                         
   9   8   8         44.18         66.57        22.83 o                         
  10   8   8        834.97        809.05        44.51 o                         
  11   8   8         38.51         37.49        16.13 o                         
  12   8   8       1663.39       1665.34        55.08 o                         
  13   8   8        224.68        258.25        26.70 o                         
  14   8   8       1054.83       1098.08        47.35 o                         
  15   8   8         18.91         20.80        38.37 o                         
 -19   9   8         55.59         54.04         8.90 o                         
 -18   9   8        572.76        597.99        33.21 o                         
 -17   9   8         84.58         71.35        17.69 o                         
 -16   9   8        940.40        923.68        48.95 o                         
 -15   9   8         95.35        106.80        29.52 o                         
 -14   9   8        417.16        323.67        38.65 o                         
 -13   9   8         98.64        105.03        23.74 o                         
 -12   9   8         34.77         53.06        31.07 o                         
 -11   9   8        191.11        211.59        38.86 o                         
 -10   9   8      11851.04      11225.66       215.68 o                         
  -9   9   8       5092.71       5297.63       128.03 o                         
  -8   9   8        103.83        147.22        19.19 o                         
  -7   9   8         12.99          7.20        13.04 o                         
  -6   9   8        494.92        548.65        31.07 o                         
  -5   9   8       1366.36       1413.11       115.50 o                         
  -4   9   8      12177.29      11616.27       243.25 o                         
  -3   9   8         96.69         22.16        61.48 o                         
  -2   9   8       1632.46       1496.22       119.50 o                         
  -1   9   8       1052.16       1018.58       135.38 o                         
   0   9   8       1260.30       1436.95       159.95 o                         
   1   9   8       1730.66       1886.75        63.03 o                         
   2   9   8         28.76         31.85        24.49 o                         
   3   9   8       2772.34       2720.25        67.54 o                         
   4   9   8         54.44         36.71        14.03 o                         
   5   9   8        206.59        137.34        21.32 o                         
   6   9   8       2553.11       2444.64        83.54 o                         
   7   9   8         34.78         46.49        18.93 o                         
   8   9   8        135.37        108.12        25.03 o                         
   9   9   8        522.79        495.19        44.48 o                         
  10   9   8       4490.42       4511.52       137.76 o                         
  11   9   8       1038.91       1079.24        58.09 o                         
  12   9   8        138.41        147.38        21.07 o                         
  13   9   8          1.41         18.60        21.19 o                         
  14   9   8        923.45        943.12        43.72 o                         
 -18  10   8        212.39        226.50        19.11 o                         
 -17  10   8        209.58        248.37        23.83 o                         
 -16  10   8         99.41         79.51        18.08 o                         
 -15  10   8         51.29         36.28        12.24 o                         
 -14  10   8         64.54         40.99        20.05 o                         
 -13  10   8         10.86        -17.07        20.65 o                         
 -12  10   8        991.18        971.69        80.37 o                         
 -11  10   8         52.25         60.36        21.13 o                         
 -10  10   8          0.63        -17.69        17.69 o                         
  -9  10   8       2895.23       2718.14        75.92 o                         
  -8  10   8       2641.42       2669.74        74.32 o                         
  -7  10   8        719.27        680.25        37.20 o                         
  -6  10   8         41.93         97.35        18.65 o                         
  -5  10   8        506.67        550.72        31.97 o                         
  -4  10   8        119.71        139.09        33.00 o                         
  -3  10   8        556.77        519.71        54.03 o                         
  -2  10   8       2833.81       2768.13        95.49 o                         
  -1  10   8       3710.80       3696.74       101.36 o                         
   0  10   8        539.15        453.49        34.67 o                         
   1  10   8       2826.19       2819.72        87.28 o                         
   2  10   8       2522.03       2498.14        82.63 o                         
   3  10   8        148.50        129.66        16.67 o                         
   4  10   8        185.77        204.71        20.10 o                         
   5  10   8        259.24        227.80        28.16 o                         
   6  10   8        746.37        689.36        44.35 o                         
   7  10   8       1066.27        958.20        54.23 o                         
   8  10   8        121.14         81.98        21.10 o                         
   9  10   8       3686.03       3667.37       144.49 o                         
  10  10   8          5.60         -2.68        22.01 o                         
  11  10   8        211.93        217.79        28.23 o                         
  12  10   8          0.22        -26.23        26.23 o                         
  13  10   8        227.55        223.95        31.59 o                         
 -17  11   8        524.08        554.39        38.80 o                         
 -16  11   8        112.06        111.94        12.87 o                         
 -15  11   8        248.04        199.47        22.25 o                         
 -14  11   8        262.49        310.52        29.62 o                         
 -13  11   8         21.32        -16.56        37.72 o                         
 -12  11   8        155.79        129.69        24.14 o                         
 -11  11   8       1665.87       1698.31        70.00 o                         
 -10  11   8       1456.59       1418.21        65.34 o                         
  -9  11   8       2220.48       2220.90        68.27 o                         
  -8  11   8          1.19         36.81        15.46 o                         
  -7  11   8        332.56        335.11        33.01 o                         
  -6  11   8        662.35        694.74        37.47 o                         
  -5  11   8       2124.59       2267.83        66.23 o                         
  -4  11   8       3978.50       4121.66       153.50 o                         
  -3  11   8        158.96        206.40        37.54 o                         
  -2  11   8       2378.74       2229.10       114.39 o                         
  -1  11   8         44.37         63.23        19.42 o                         
   0  11   8       5840.87       5671.46       230.81 o                         
   1  11   8        639.23        644.70        42.46 o                         
   2  11   8       1340.59       1162.08        55.95 o                         
   3  11   8        565.45        525.21        37.69 o                         
   4  11   8        506.75        468.85        29.52 o                         
   5  11   8        378.10        345.98        26.28 o                         
   6  11   8         52.92         36.33        16.41 o                         
   7  11   8        383.59        350.58        31.94 o                         
   8  11   8        338.99        288.98        31.26 o                         
   9  11   8       1380.97       1361.75        61.75 o                         
  10  11   8          0.37        -19.91        19.91 o                         
  11  11   8        590.23        789.35        59.99 o                         
  12  11   8        593.78        671.69        52.80 o                         
  13  11   8        368.32        444.04        39.91 o                         
 -15  12   8         17.40          9.86        10.31 o                         
 -14  12   8        587.34        612.34        28.62 o                         
 -13  12   8        340.92        338.47        29.68 o                         
 -12  12   8         69.77         92.92        20.68 o                         
 -11  12   8          3.71         -9.56        15.69 o                         
 -10  12   8        225.29        201.77        35.47 o                         
  -9  12   8       1343.12       1330.85        78.35 o                         
  -8  12   8        247.62        250.10        24.43 o                         
  -7  12   8       2690.28       2847.42        75.84 o                         
  -6  12   8         92.93        114.18        18.70 o                         
  -5  12   8       3854.69       3920.42       164.55 o                         
  -4  12   8       3032.77       2956.25       137.25 o                         
  -3  12   8       1231.03       1208.59        85.68 o                         
  -2  12   8         67.80        115.88        36.43 o                         
  -1  12   8        478.17        506.47        57.96 o                         
   0  12   8         35.40         15.11        19.51 o                         
   1  12   8        352.57        317.70        46.20 o                         
   2  12   8       2807.18       2759.90        89.82 o                         
   3  12   8        179.52        195.92        24.82 o                         
   4  12   8         54.41         28.71        12.22 o                         
   5  12   8         35.56         29.96        10.85 o                         
   6  12   8        493.53        524.21        40.61 o                         
   7  12   8          4.48         -9.90        16.57 o                         
   8  12   8        144.39        121.30        21.86 o                         
   9  12   8       1772.97       1869.19        66.87 o                         
  10  12   8        579.43        583.62        51.13 o                         
  11  12   8        108.96        116.34        25.74 o                         
 -14  13   8       1722.10       1866.36        55.90 o                         
 -13  13   8        902.91        988.28        60.09 o                         
 -12  13   8        236.19        211.04        35.58 o                         
 -11  13   8          6.61          0.76        24.80 o                         
 -10  13   8         10.60         -4.57        18.58 o                         
  -9  13   8        892.52        879.31        67.83 o                         
  -8  13   8       2948.93       2837.37       126.09 o                         
  -7  13   8       3108.78       3018.43       125.14 o                         
  -6  13   8        437.42        409.00        35.95 o                         
  -5  13   8        271.02        287.62        31.09 o                         
  -4  13   8        819.79        862.65        73.40 o                         
  -3  13   8         33.63         30.30        27.51 o                         
  -2  13   8         54.45         43.04        29.71 o                         
  -1  13   8          7.58         -4.88        25.89 o                         
   0  13   8         24.69         28.83        24.79 o                         
   1  13   8         34.79         45.12        16.50 o                         
   2  13   8          5.69         -7.53        15.01 o                         
   3  13   8         52.10         35.56        16.28 o                         
   4  13   8          0.66        -10.48        13.46 o                         
   5  13   8       1094.56       1212.42        45.21 o                         
   6  13   8       1918.77       1963.83        55.61 o                         
   7  13   8       1403.91       1458.48        67.23 o                         
   8  13   8        356.77        377.31        29.01 o                         
   9  13   8        254.95        243.69        33.81 o                         
  10  13   8        164.37        181.47        27.83 o                         
 -12  14   8         20.26         32.00        16.96 o                         
 -11  14   8        252.59        287.81        36.84 o                         
 -10  14   8        161.63        202.98        34.95 o                         
  -9  14   8        342.25        341.48        29.81 o                         
  -8  14   8          7.33          3.01        21.80 o                         
  -7  14   8        382.44        407.70        48.85 o                         
  -6  14   8       1089.24       1183.78        78.25 o                         
  -5  14   8        681.22        789.66        65.99 o                         
  -4  14   8        770.73        774.59        65.88 o                         
  -3  14   8        740.48        747.86        65.71 o                         
  -2  14   8       1026.56       1032.47        76.01 o                         
  -1  14   8         39.72         46.69        32.29 o                         
   0  14   8        960.05        973.96        72.99 o                         
   1  14   8         12.35        -26.28        26.42 o                         
   2  14   8        116.55        132.56        31.06 o                         
   3  14   8       2407.27       2497.35        64.06 o                         
   4  14   8        261.07        282.84        32.50 o                         
   5  14   8        550.78        570.87        52.52 o                         
   6  14   8        903.64        966.65        43.85 o                         
   7  14   8         34.13          1.68        18.75 o                         
 -10  15   8       1290.26       1438.58        66.16 o                         
  -9  15   8        169.47        198.66        30.58 o                         
  -8  15   8         15.07         22.36        20.92 o                         
  -7  15   8        716.17        706.80        37.85 o                         
  -6  15   8        569.99        645.44        53.90 o                         
  -5  15   8        334.43        378.51        43.61 o                         
  -4  15   8          7.13         24.71        21.16 o                         
  -3  15   8        105.15         90.49        27.35 o                         
  -2  15   8        490.77        433.56        48.94 o                         
  -1  15   8        312.14        358.36        43.12 o                         
   0  15   8        207.17        233.13        36.84 o                         
   1  15   8        211.74        212.80        24.31 o                         
   2  15   8        129.97        118.12        18.75 o                         
   3  15   8         35.88          4.09        17.90 o                         
   4  15   8         35.67         21.08        16.89 o                         
  -5  16   8        553.16        626.70        45.35 o                         
  -4  16   8        130.76         97.26        23.60 o                         
  -3  16   8         40.61         68.17        22.84 o                         
  -2  16   8          0.54         -8.74        17.27 o                         
  -1  16   8         26.93         59.47        15.48 o                         
   0  16   8       2285.97       2599.75       100.94 o                         
   1  16   8        919.53       1021.79        59.60 o                         
 -23   0   9       1586.02       1703.22        64.58 o                         
 -21   0   9        585.58        628.83        33.28 o                         
 -19   0   9       5124.80       5324.98       175.74 o                         
 -17   0   9        801.97        722.31        64.56 o                         
 -15   0   9       3464.84       3132.08        94.20 o                         
 -13   0   9       1452.35       1482.66       129.97 o                         
 -11   0   9      12879.10      12747.85       513.81 o                         
  -9   0   9       4862.27       5011.28       291.04 o                         
  -7   0   9       7400.45       7081.68       227.54 o                         
  -5   0   9      44003.90      47907.41       701.52 o                         
  -3   0   9       9994.84      10210.01       386.72 o                         
  -1   0   9       3279.92       3500.20       106.20 o                         
   1   0   9        479.44        573.99        38.05 o                         
   3   0   9      10948.62      10771.12       185.09 o                         
   5   0   9       1182.31       1074.49       129.06 o                         
   7   0   9       7782.84       7715.45       391.42 o                         
   9   0   9        103.68        113.48        24.99 o                         
  11   0   9         21.71         21.11        20.97 o                         
  13   0   9       1160.01       1111.33        55.57 o                         
  15   0   9        166.04        131.69        22.24 o                         
  17   0   9        818.49        817.85        66.68 o                         
 -23   1   9         28.06         54.72        13.45 o                         
 -22   1   9          1.55          4.04         9.74 o                         
 -21   1   9        102.45        103.69        14.67 o                         
 -20   1   9        841.65        850.36        70.80 o                         
 -19   1   9        689.88        765.45        44.49 o                         
 -18   1   9       1001.58        970.88        52.49 o                         
 -17   1   9        156.30        143.88        18.05 o                         
 -16   1   9        401.15        388.24        28.06 o                         
 -15   1   9        597.41        557.43        27.62 o                         
 -14   1   9         41.95         64.94        11.19 o                         
 -13   1   9         25.65         10.56        25.62 o                         
 -12   1   9          3.09         -9.55        29.25 o                         
 -11   1   9          4.19        -44.42        44.42 o                         
 -10   1   9       5358.81       5517.63       224.38 o                         
  -9   1   9        174.73        237.41        53.33 o                         
  -8   1   9       5734.44       5639.76       172.76 o                         
  -7   1   9        133.11        106.65        27.89 o                         
  -6   1   9       1881.30       1987.27        80.29 o                         
  -5   1   9       3583.69       3675.49       103.00 o                         
  -4   1   9      18026.97      19810.04       218.87 o                         
  -3   1   9        540.94        571.56        28.06 o                         
  -2   1   9       2801.20       3262.98        60.82 o                         
  -1   1   9       7043.32       8164.31       120.17 o                         
   0   1   9       2470.44       2382.40        52.71 o                         
   1   1   9       4739.39       4503.61        67.49 o                         
   2   1   9       5499.92       5563.77        95.02 o                         
   3   1   9       5736.95       6569.10       116.46 o                         
   4   1   9        110.75        102.53        25.08 o                         
   5   1   9      16412.59      16357.07       410.98 o                         
   6   1   9        550.52        543.80       100.40 o                         
   7   1   9        519.64        538.33        99.42 o                         
   8   1   9      11107.91      10870.60       496.03 o                         
   9   1   9        361.08        377.35        28.29 o                         
  10   1   9        911.56        835.25        44.39 o                         
  11   1   9        268.60        292.14        23.51 o                         
  12   1   9       1827.07       1710.33        55.63 o                         
  13   1   9         34.24          2.29        12.15 o                         
  14   1   9         63.80         53.29        13.48 o                         
  15   1   9         46.76         43.52        12.37 o                         
  16   1   9        860.88        984.29        47.76 o                         
  17   1   9        162.39        188.59        17.73 o                         
 -22   2   9        416.01        410.21        20.44 o                         
 -21   2   9          1.60         25.63        19.17 o                         
 -20   2   9         11.57         -4.06        17.91 o                         
 -19   2   9          8.62        -17.51        17.51 o                         
 -18   2   9        183.54        157.65        18.78 o                         
 -17   2   9       1701.82       1804.23        50.76 o                         
 -16   2   9         70.29        161.95        25.44 o                         
 -15   2   9        526.47        587.61        35.89 o                         
 -14   2   9       2422.78       2284.59        56.16 o                         
 -13   2   9        663.26        588.70        69.30 o                         
 -12   2   9          2.81        -29.96        37.05 o                         
 -11   2   9        125.27        122.06        40.12 o                         
 -10   2   9          1.26         -8.96        40.41 o                         
  -9   2   9        197.03        311.92        55.29 o                         
  -8   2   9       1451.98       1449.29       104.85 o                         
  -7   2   9        105.37        108.20        22.25 o                         
  -6   2   9        195.47        249.53        27.64 o                         
  -5   2   9       1930.70       1878.80        85.23 o                         
  -4   2   9       2173.17       2371.20        61.82 o                         
  -3   2   9        872.57       1044.14        34.54 o                         
  -2   2   9       2350.36       2280.64        50.49 o                         
   0   2   9       4389.47       4354.84        77.96 o                         
   1   2   9       2003.70       2302.79        60.92 o                         
   2   2   9         11.24         38.42        14.97 o                         
   3   2   9       8620.93       9100.42       140.86 o                         
   4   2   9         43.75         75.53        17.95 o                         
   5   2   9        760.34        787.02        57.43 o                         
   6   2   9        968.81        964.79        99.93 o                         
   7   2   9        534.59        536.89        79.49 o                         
   8   2   9        414.89        419.05        94.10 o                         
   9   2   9       5547.96       4862.92       111.18 o                         
  10   2   9       1009.80        880.39        45.62 o                         
  11   2   9       1203.16       1106.32        53.18 o                         
  12   2   9          6.26         10.85        15.22 o                         
  13   2   9       1880.91       1798.91        70.26 o                         
  14   2   9          3.59          2.93        14.31 o                         
  15   2   9         24.35          1.09        14.38 o                         
  16   2   9         59.69         72.67        19.66 o                         
  17   2   9         93.42         51.93        23.35 o                         
 -22   3   9        847.97        910.51        35.32 o                         
 -21   3   9        225.36        228.10        23.46 o                         
 -20   3   9        244.25        237.40        24.85 o                         
 -19   3   9        915.17        939.89        48.78 o                         
 -18   3   9         11.22         24.53        16.50 o                         
 -17   3   9         72.24         82.56        24.01 o                         
 -16   3   9       4816.72       5028.51       106.56 o                         
 -15   3   9       1069.63       1000.49        52.98 o                         
 -14   3   9         72.33         42.15        17.27 o                         
 -13   3   9        144.41        175.03        43.82 o                         
 -12   3   9        436.57        344.60        66.97 o                         
 -11   3   9       5846.71       5316.43       235.18 o                         
 -10   3   9       6099.59       5420.89       225.86 o                         
  -9   3   9       2976.03       2970.13       165.22 o                         
  -8   3   9        419.43        400.14        50.53 o                         
  -7   3   9         82.07         63.32        25.65 o                         
  -6   3   9        398.43        444.74        38.33 o                         
  -5   3   9        467.20        454.30        37.84 o                         
  -4   3   9        315.56        466.60        26.47 o                         
  -3   3   9        293.20        343.52        20.79 o                         
  -2   3   9       3889.94       4160.50        88.72 o                         
  -1   3   9        585.10        717.73        30.28 o                         
   0   3   9       2351.72       2607.96        59.09 o                         
   1   3   9        234.42        265.66        25.52 o                         
   2   3   9        229.56        320.30        29.59 o                         
   3   3   9       1228.31       1274.33        59.74 o                         
   4   3   9        916.25        828.86        49.88 o                         
   5   3   9        209.80        131.14        30.76 o                         
   6   3   9       1305.97       1224.34        92.75 o                         
   7   3   9         70.04         51.50        32.65 o                         
   8   3   9       1790.65       1398.01       176.25 o                         
   9   3   9       1470.32       1283.44        94.73 o                         
  10   3   9        701.68        646.97        39.32 o                         
  11   3   9        184.52        165.90        23.56 o                         
  12   3   9         87.40        105.29        18.46 o                         
  13   3   9        219.63        238.15        26.64 o                         
  14   3   9        660.61        653.30        34.57 o                         
  15   3   9        683.59        724.08        47.60 o                         
  16   3   9         72.58         71.42        13.89 o                         
  17   3   9        226.18        311.48        25.72 o                         
 -22   4   9          8.52          5.02         9.24 o                         
 -21   4   9        861.99        886.84        54.89 o                         
 -20   4   9        870.81        860.95        42.81 o                         
 -19   4   9        290.03        263.20        33.48 o                         
 -18   4   9       2843.90       2986.39        74.13 o                         
 -17   4   9        208.12        190.13        21.55 o                         
 -16   4   9        883.54        879.99        41.48 o                         
 -15   4   9        262.04        225.84        22.24 o                         
 -14   4   9       3716.66       3573.50        90.74 o                         
 -13   4   9        160.54        148.20        21.61 o                         
 -12   4   9       5125.31       4374.46       243.46 o                         
 -11   4   9       2049.55       1939.63       144.90 o                         
 -10   4   9        152.86        159.63        78.97 o                         
  -9   4   9        351.06        266.08        42.49 o                         
  -8   4   9       4507.16       4345.17       155.97 o                         
  -7   4   9       2921.33       3042.11       152.12 o                         
  -6   4   9       1874.71       2082.85       120.88 o                         
  -5   4   9       1058.56       1085.04        57.74 o                         
  -4   4   9        111.04        110.27        18.38 o                         
  -3   4   9       5820.32       6676.43       114.49 o                         
  -2   4   9       2448.00       2294.06        62.87 o                         
  -1   4   9         14.75        -11.21        11.35 o
[truncated: 449,065 more chars]
